# Supplementary material for: Repression of Meiotic Genes by Antisense Transcription and by Fkh2 Transcription Factor in Schizosaccharomyces pombe
Source: PLoS One. 2012 Jan 6;7(1):e29917. doi: 10.1371/journal.pone.0029917 (PMC3253116; doi:10.1371/journal.pone.0029917)
Supplement: Table S2 — Strandness, boundaries, intensity and category of transcripts in vegetative cells. (XLS) [file pone.0029917.s007.xls]

## Sheet: Table S2
Table S2. Strandness, boundaries, intensity and category of transcripts in vegetative sample
segment= computed segment (see Material and Method, parameter used in segementation = 1700nt)	segChr= the chromosome where the seqment locates	segStrand= +, Waston strand; -, Crick strand	segStart= the start coordinate for the segment	segEnd= the end coordinate for the segment	segLen= the length of the segment	AvgInt= the average probe intensity covered in the segment	feature= the feature that overlap with the segment. 2007 genome version. CDS_parts are exons.	featChr= the chromosome where the feature locates	featStart= the start coordinate of the feature	featEnd= the end coordinate of the feature	featStrand= the strand where the feature locates	gene= the gene that contains the CDS_parts (exons)	category: 1= segment and feature are on the same strand (sense); 2= segment and featureare on the opposite strand (antisense); 3= Intergenic segments, i.e. segment does not overlap with any feature
segment	segChr	segStrand	segStart	segEnd	segLen	AvgInt	feature	featChr	featStart	featEnd	featStrand	gene	category
1	1	-	1014	58083	57069	0.68258	CDS_parts	1	7619	9274	+	SPAC212.09c	2
1	1	-	1014	58083	57069	0.68258	CDS_parts	1	12158	12994	+	SPAC212.08c	2
1	1	-	1014	58083	57069	0.68258	CDS_parts	1	13665	14555	+	SPAC212.07c	2
1	1	-	1014	58083	57069	0.68258	CDS_parts	1	15993	16226	+	SPAC212.12	2
1	1	-	1014	58083	57069	0.68258	CDS_parts	1	18042	18557	+	SPAC212.06c	2
1	1	-	1014	58083	57069	0.68258	CDS_parts	1	20824	21015	+	SPAC212.05c	2
1	1	-	1014	58083	57069	0.68258	CDS_parts	1	21587	22508	+	SPAC212.04c	2
1	1	-	1014	58083	57069	0.68258	CDS_parts	1	28738	29638	+	SPAC212.01c	2
1	1	-	1014	58083	57069	0.68258	CDS_parts	1	29764	30716	+	SPAC977.01	2
1	1	-	1014	58083	57069	0.68258	CDS_parts	1	32230	32670	+	SPAC977.02	2
1	1	-	1014	58083	57069	0.68258	CDS_parts	1	33835	34272	+	SPAC977.03	2
1	1	-	1014	58083	57069	0.68258	CDS_parts	1	34298	34816	+	SPAC977.04	2
1	1	-	1014	58083	57069	0.68258	CDS_parts	1	39431	40050	+	SPAC977.06	2
1	1	-	1014	58083	57069	0.68258	CDS_parts	1	44704	45414	+	SPAC977.08	2
1	1	-	1014	58083	57069	0.68258	CDS_parts	1	52117	53600	+	SPAC977.10	2
1	1	-	1014	58083	57069	0.68258	CDS_parts	1	55274	56209	+	SPAC977.11	2
1	1	-	1014	58083	57069	0.68258	CDS_parts	1	56492	57562	+	SPAC977.12	2
1	1	-	1014	58083	57069	0.68258	CDS_parts	1	5726	6331	-	SPAC212.10	1
1	1	-	1014	58083	57069	0.68258	CDS_parts	1	23589	23978	-	SPAC212.03	1
1	1	-	1014	58083	57069	0.68258	CDS_parts	1	27353	27763	-	SPAC212.02	1
1	1	-	1014	58083	57069	0.68258	CDS_parts	1	35768	36382	-	SPAC977.05c	1
1	1	-	1014	58083	57069	0.68258	CDS_parts	1	42057	43307	-	SPAC977.07c	1
1	1	-	1014	58083	57069	0.68258	CDS_parts	1	46075	48160	-	SPAC977.09c	1
2	1	-	58083	59489	1406	1.59336	CDS_parts	1	58277	59105	-	SPAC977.13c	1
3	1	-	59489	60842	1353	4.80206	CDS_parts	1	59715	60770	-	SPAC977.14c	1
4	1	-	60842	64824	3982	0.583429	CDS_parts	1	62989	63732	+	SPAC977.15	2
5	1	-	64824	68981	4157	1.07045	CDS_parts	1	67143	68939	+	SPAC977.17	2
5	1	-	64824	68981	4157	1.07045	CDS_parts	1	64904	66679	-	SPAC977.16c	1
6	1	-	68981	88189	19208	0.577409	CDS_parts	1	82936	84603	+	SPAC1F8.01	2
6	1	-	68981	88189	19208	0.577409	CDS_parts	1	77578	77931	-	SPAPJ695.01c	1
6	1	-	68981	88189	19208	0.577409	CDS_parts	1	85598	86278	-	SPAC1F8.02c	1
7	1	-	88189	90291	2102	4.69393	CDS_parts	1	88367	90259	-	SPAC1F8.03c	1
8	1	-	90291	90826	535	1.14406	NA	NA	NA	NA	NA	NA	3
9	1	-	90826	91655	829	2.41802	NA	NA	NA	NA	NA	NA	3
10	1	-	91655	101767	10112	0.906717	CDS_parts	1	96000	96548	+	SPAC1F8.05	2
10	1	-	91655	101767	10112	0.906717	CDS_parts	1	100011	101168	+	SPAC1F8.06	2
10	1	-	91655	101767	10112	0.906717	CDS_parts	1	92480	93871	-	SPAC1F8.04c	1
11	1	-	101767	103599	1832	5.95495	CDS_parts	1	101836	103544	-	SPAC1F8.07c	1
12	1	-	103599	104772	1173	1.86528	CDS_parts	1	103941	104303	+	SPAC1F8.08	2
13	1	-	104772	108837	4065	0.935592	NA	NA	NA	NA	NA	NA	3
14	1	-	108837	109624	787	2.97089	CDS_parts	1	108908	109147	-	SPAC11D3.01c	1
15	1	-	109624	110511	887	4.9433	CDS_parts	1	109829	110281	-	SPAC11D3.02c	1
16	1	-	110511	111913	1402	1.90169	CDS_parts	1	111005	111913	-	SPAC11D3.03c	1
17	1	-	111913	112655	742	1.00815	NA	NA	NA	NA	NA	NA	3
18	1	-	112655	113351	696	4.6099	CDS_parts	1	112917	113309	-	SPAC11D3.04c	1
19	1	-	113351	116134	2783	1.04831	CDS_parts	1	114080	115720	+	SPAC11D3.05	2
20	1	-	116134	117312	1178	2.03055	CDS_parts	1	116693	118060	+	SPAC11D3.06	2
21	1	-	117312	120196	2884	3.1531	CDS_parts	1	116693	118060	+	SPAC11D3.06	2
21	1	-	117312	120196	2884	3.1531	CDS_parts	1	118195	120108	-	SPAC11D3.07c	1
22	1	-	120196	120548	352	1.34814	NA	NA	NA	NA	NA	NA	3
23	1	-	120548	122554	2006	3.48419	CDS_parts	1	120556	122208	-	SPAC11D3.08c	1
24	1	-	122554	123745	1191	1.6598	CDS_parts	1	122845	124029	+	SPAC11D3.09	2
25	1	-	123745	126942	3197	0.859647	CDS_parts	1	122845	124029	+	SPAC11D3.09	2
25	1	-	123745	126942	3197	0.859647	CDS_parts	1	125582	126886	+	SPAC11D3.10	2
26	1	-	126942	129257	2315	2.89473	CDS_parts	1	127165	129185	-	SPAC11D3.11c	1
27	1	-	129257	131179	1922	0.707433	CDS_parts	1	130329	130997	+	SPAC11D3.13	2
28	1	-	131179	135041	3862	3.52314	CDS_parts	1	131319	135101	-	SPAC11D3.14c	1
29	1	-	135041	136357	1316	1.08317	CDS_parts	1	131319	135101	-	SPAC11D3.14c	1
30	1	-	136357	137758	1401	2.01797	CDS_parts	1	136331	140284	+	SPAC11D3.15	2
31	1	-	137758	140596	2838	1.13311	CDS_parts	1	136331	140284	+	SPAC11D3.15	2
32	1	-	140596	141618	1022	3.82152	CDS_parts	1	140805	141200	-	SPAC11D3.16c	1
33	1	-	141618	144780	3162	1.0746	CDS_parts	1	142675	144432	+	SPAC11D3.17	2
34	1	-	144780	146384	1604	4.48638	CDS_parts	1	144862	146358	-	SPAC11D3.18c	1
35	1	-	146384	149001	2617	1.27784	CDS_parts	1	146974	147879	+	SPAC5H10.01	2
35	1	-	146384	149001	2617	1.27784	CDS_parts	1	148213	148935	-	SPAC5H10.02c	1
36	1	-	149001	153347	4346	0.711142	CDS_parts	1	151913	152572	+	SPAC5H10.03	2
37	1	-	153347	154778	1431	2.93013	CDS_parts	1	153387	154535	+	SPAC5H10.04	2
38	1	-	154778	155442	664	3.9509	CDS_parts	1	154807	155397	-	SPAC5H10.05c	1
39	1	-	155442	156423	981	1.90325	NA	NA	NA	NA	NA	NA	3
40	1	-	156423	157966	1543	4.82469	CDS_parts	1	156548	157816	-	SPAC5H10.06c	1
41	1	-	157966	159769	1803	1.80165	CDS_parts	1	159203	159472	+	SPAC5H10.07	2
42	1	-	159769	161072	1303	4.51081	CDS_parts	1	160094	160945	-	SPAC5H10.08c	1
42	1	-	159769	161072	1303	4.51081	CDS_parts	1	160977	161780	-	SPAC5H10.09c	1
43	1	-	161072	161760	688	2.93021	CDS_parts	1	160977	161780	-	SPAC5H10.09c	1
44	1	-	161760	162774	1014	1.52851	NA	NA	NA	NA	NA	NA	3
45	1	-	162774	164606	1832	0.587934	CDS_parts	1	162960	164138	+	SPAC5H10.10	2
46	1	-	164606	165939	1333	1.33366	CDS_parts	1	164728	165717	+	SPAC5H10.11	2
47	1	-	165939	167755	1816	3.69031	CDS_parts	1	166420	167535	-	SPAC5H10.12c	1
48	1	-	167755	168419	664	1.18337	NA	NA	NA	NA	NA	NA	3
49	1	-	168419	170060	1641	4.07847	CDS_parts	1	168810	169850	-	SPAC5H10.13c	1
50	1	-	170060	170592	532	1.64835	NA	NA	NA	NA	NA	NA	3
51	1	-	170592	174315	3723	3.57757	CDS_parts	1	170972	174373	-	SPAC13G6.01c	1
52	1	-	174315	174932	617	2.1061	CDS_parts	1	170972	174373	-	SPAC13G6.01c	1
53	1	-	174932	175787	855	5.64332	CDS_parts	1	175013	175771	-	SPAC13G6.02c	1
54	1	-	175787	176362	575	1.69427	NA	NA	NA	NA	NA	NA	3
55	1	-	176362	180882	4520	0.808597	CDS_parts	1	177292	179568	+	SPAC13G6.03	2
56	1	-	180882	181118	236	2.6086	NA	NA	NA	NA	NA	NA	3
57	1	-	181118	181467	349	4.08412	CDS_parts	1	181077	182170	-	SPAC13G6.05c	1
58	1	-	181467	182690	1223	2.45241	CDS_parts	1	181077	182170	-	SPAC13G6.05c	1
59	1	-	182690	186269	3579	5.35301	CDS_parts	1	182976	186029	-	SPAC13G6.06c	1
60	1	-	186269	186653	384	1.90285	NA	NA	NA	NA	NA	NA	3
61	1	-	186653	187584	931	5.5105	CDS_parts	1	186844	187563	-	SPAC13G6.07c	1
62	1	-	187584	188373	789	0.65118	NA	NA	NA	NA	NA	NA	3
63	1	-	188373	190105	1732	2.50638	CDS_parts	1	188377	189984	+	SPAC13G6.08	2
64	1	-	190105	191348	1243	1.04133	CDS_parts	1	190322	191291	+	SPAC13G6.09	2
65	1	-	191348	191946	598	2.41307	NA	NA	NA	NA	NA	NA	3
66	1	-	191946	194059	2113	5.1979	CDS_parts	1	192296	193888	-	SPAC13G6.10c	1
67	1	-	194059	194153	94	2.08731	NA	NA	NA	NA	NA	NA	3
68	1	-	194153	195264	1111	4.24978	CDS_parts	1	194119	195582	-	SPAC13G6.11c	1
69	1	-	195264	198923	3659	2.3351	CDS_parts	1	194119	195582	-	SPAC13G6.11c	1
69	1	-	195264	198923	3659	2.3351	CDS_parts	1	196090	198715	-	SPAC13G6.12c	1
70	1	-	198923	201939	3016	0.776272	CDS_parts	1	200235	200867	+	SPAC13G6.14	2
71	1	-	201939	203276	1337	3.50753	CDS_parts	1	202487	202978	-	SPAC13G6.15c	1
72	1	-	203276	203856	580	1.28931	NA	NA	NA	NA	NA	NA	3
73	1	-	203856	204302	446	3.3161	NA	NA	NA	NA	NA	NA	3
74	1	-	204302	206439	2137	0.66929	CDS_parts	1	205213	205893	+	SPAC24B11.05	2
75	1	-	206439	208150	1711	4.82615	CDS_parts	1	206864	207913	-	SPAC24B11.06c	1
76	1	-	208150	208922	772	1.21007	NA	NA	NA	NA	NA	NA	3
77	1	-	208922	211430	2508	4.1079	CDS_parts	1	209346	211031	-	SPAC24B11.07c	1
78	1	-	211430	211603	173	1.27586	NA	NA	NA	NA	NA	NA	3
79	1	-	211603	213516	1913	4.33734	CDS_parts	1	212034	213206	-	SPAC24B11.08c	1
80	1	-	213516	213920	404	1.30859	NA	NA	NA	NA	NA	NA	3
81	1	-	213920	214790	870	2.42223	NA	NA	NA	NA	NA	NA	3
82	1	-	214790	215286	496	1.26189	NA	NA	NA	NA	NA	NA	3
83	1	-	215286	215594	308	3.43786	NA	NA	NA	NA	NA	NA	3
84	1	-	215594	218249	2655	0.645499	CDS_parts	1	216483	216839	+	SPAC24B11.09	2
85	1	-	218249	218635	386	2.8872	NA	NA	NA	NA	NA	NA	3
86	1	-	218635	221262	2627	3.98944	CDS_parts	1	218657	221455	-	SPAC24B11.10c	1
87	1	-	221262	222079	817	2.72899	CDS_parts	1	218657	221455	-	SPAC24B11.10c	1
87	1	-	221262	222079	817	2.72899	CDS_parts	1	222029	223852	-	SPAC24B11.11c	1
88	1	-	222079	223912	1833	3.94875	CDS_parts	1	222029	223852	-	SPAC24B11.11c	1
89	1	-	223912	224181	269	1.38851	NA	NA	NA	NA	NA	NA	3
90	1	-	224181	228241	4060	3.98498	CDS_parts	1	224396	228683	-	SPAC24B11.12c	1
91	1	-	228241	228388	147	1.47904	CDS_parts	1	224396	228683	-	SPAC24B11.12c	1
92	1	-	228388	229183	795	3.44006	CDS_parts	1	224396	228683	-	SPAC24B11.12c	1
93	1	-	229183	229855	672	1.5075	NA	NA	NA	NA	NA	NA	3
94	1	-	229855	230677	822	2.40181	CDS_parts	1	230545	231136	+	SPAC24B11.14	2
95	1	-	230677	233166	2489	0.854619	CDS_parts	1	230545	231136	+	SPAC24B11.14	2
95	1	-	230677	233166	2489	0.854619	CDS_parts	1	231655	232665	+	SPAC24B11.13	2
96	1	-	233166	235100	1934	3.96957	NA	NA	NA	NA	NA	NA	3
97	1	-	235100	235601	501	1.19993	NA	NA	NA	NA	NA	NA	3
98	1	-	235601	236045	444	5.68557	CDS_parts	1	235653	236015	-	SPAC806.03c	1
99	1	-	236045	237052	1007	1.90831	NA	NA	NA	NA	NA	NA	3
100	1	-	237052	237197	145	6.32904	NA	NA	NA	NA	NA	NA	3
101	1	-	237197	237864	667	4.91231	CDS_parts	1	237212	237430	-	SPAC806.11	1
102	1	-	237864	239408	1544	2.13924	NA	NA	NA	NA	NA	NA	3
103	1	-	239408	241179	1771	1.00754	NA	NA	NA	NA	NA	NA	3
104	1	-	241179	241547	368	3.52179	CDS_parts	1	241426	242941	-	SPAC806.04c	1
105	1	-	241547	241611	64	2.59771	CDS_parts	1	241426	242941	-	SPAC806.04c	1
106	1	-	241611	241720	109	4.27145	CDS_parts	1	241426	242941	-	SPAC806.04c	1
107	1	-	241720	241781	61	1.503	CDS_parts	1	241426	242941	-	SPAC806.04c	1
108	1	-	241781	242813	1032	4.57107	CDS_parts	1	241426	242941	-	SPAC806.04c	1
109	1	-	242813	242927	114	1.81111	CDS_parts	1	241426	242941	-	SPAC806.04c	1
110	1	-	242927	243047	120	3.92209	NA	NA	NA	NA	NA	NA	3
111	1	-	243047	244248	1201	0.853874	NA	NA	NA	NA	NA	NA	3
112	1	-	244248	245143	895	2.80759	CDS_parts	1	244731	245108	+	SPAC806.05	2
113	1	-	245143	246427	1284	4.0936	CDS_parts	1	245304	246401	-	SPAC806.06c	1
114	1	-	246427	247034	607	3.01036	NA	NA	NA	NA	NA	NA	3
115	1	-	247034	248641	1607	0.904402	CDS_parts	1	247928	248383	+	SPAC806.07	2
116	1	-	248641	250907	2266	2.7295	CDS_parts	1	248680	250536	-	SPAC806.08c	1
117	1	-	250907	251321	414	1.37911	NA	NA	NA	NA	NA	NA	3
118	1	-	251321	252334	1013	5.04321	CDS_parts	1	251726	253630	-	SPAC1639.01c	1
119	1	-	252334	252419	85	2.11152	CDS_parts	1	251726	253630	-	SPAC1639.01c	1
120	1	-	252419	252757	338	4.79513	CDS_parts	1	251726	253630	-	SPAC1639.01c	1
121	1	-	252757	253596	839	2.29361	CDS_parts	1	251726	253630	-	SPAC1639.01c	1
122	1	-	253596	254575	979	3.9254	NA	NA	NA	NA	NA	NA	3
123	1	-	254575	255814	1239	0.984923	NA	NA	NA	NA	NA	NA	3
124	1	-	255814	256129	315	3.87264	CDS_parts	1	256030	259406	-	SPAC1639.02c	1
125	1	-	256129	257687	1558	2.35438	CDS_parts	1	256030	259406	-	SPAC1639.02c	1
126	1	-	257687	259150	1463	3.52714	CDS_parts	1	256030	259406	-	SPAC1639.02c	1
127	1	-	259150	259501	351	2.12086	CDS_parts	1	256030	259406	-	SPAC1639.02c	1
128	1	-	259501	270983	11482	0.758534	CDS_parts	1	259719	270747	+	SPAC1F5.11c	2
129	1	-	270983	272126	1143	4.78722	CDS_parts	1	271020	272323	-	SPAC1F5.10	1
130	1	-	272126	272283	157	2.02669	CDS_parts	1	271020	272323	-	SPAC1F5.10	1
131	1	-	272283	272344	61	4.44125	NA	NA	NA	NA	NA	NA	3
132	1	-	272344	272801	457	0.875929	NA	NA	NA	NA	NA	NA	3
133	1	-	272801	274851	2050	2.01038	CDS_parts	1	273152	274921	+	SPAC1F5.09c	2
134	1	-	274851	276687	1836	0.651007	CDS_parts	1	273152	274921	+	SPAC1F5.09c	2
134	1	-	274851	276687	1836	0.651007	CDS_parts	1	275089	276549	+	SPAC1F5.08c	2
135	1	-	276687	278577	1890	1.47071	CDS_parts	1	276893	278365	+	SPAC1F5.07c	2
136	1	-	278577	281202	2625	4.90934	CDS_parts	1	278599	281145	-	SPAC1F5.06	1
137	1	-	281202	291810	10608	0.921639	CDS_parts	1	281949	282404	+	SPAC1F5.05c	2
137	1	-	281202	291810	10608	0.921639	CDS_parts	1	283476	289001	+	SPAC1F5.04c	2
137	1	-	281202	291810	10608	0.921639	CDS_parts	1	289952	291301	+	SPAC1F5.03c	2
138	1	-	291810	292066	256	3.1244	NA	NA	NA	NA	NA	NA	3
139	1	-	292066	293811	1745	4.97828	CDS_parts	1	292260	293738	-	SPAC1F5.02	1
140	1	-	293811	294685	874	0.697507	NA	NA	NA	NA	NA	NA	3
141	1	-	294685	299071	4386	2.83523	CDS_parts	1	294902	298786	-	SPAC18B11.11	1
142	1	-	299071	299432	361	1.39597	NA	NA	NA	NA	NA	NA	3
143	1	-	299432	301279	1847	4.17404	CDS_parts	1	299628	301711	-	SPAC18B11.10	1
144	1	-	301279	301598	319	1.9581	CDS_parts	1	299628	301711	-	SPAC18B11.10	1
145	1	-	301598	301811	213	3.75061	CDS_parts	1	299628	301711	-	SPAC18B11.10	1
146	1	-	301811	306783	4972	0.788831	CDS_parts	1	303161	304019	+	SPAC18B11.09c	2
146	1	-	301811	306783	4972	0.788831	CDS_parts	1	304463	305029	+	SPAC18B11.08c	2
146	1	-	301811	306783	4972	0.788831	CDS_parts	1	305723	306591	+	SPAC18B11.07c	2
147	1	-	306783	308034	1251	4.09631	CDS_parts	1	306964	307947	-	SPAC18B11.06	1
148	1	-	308034	308317	283	1.21057	NA	NA	NA	NA	NA	NA	3
149	1	-	308317	309655	1338	3.86333	NA	NA	NA	NA	NA	NA	3
150	1	-	309655	309962	307	2.20515	NA	NA	NA	NA	NA	NA	3
151	1	-	309962	310268	306	0.926676	NA	NA	NA	NA	NA	NA	3
152	1	-	310268	311594	1326	3.45784	CDS_parts	1	310659	311434	-	SPAC18B11.04	1
153	1	-	311594	312350	756	0.633832	CDS_parts	1	312264	313586	+	SPAC18B11.03c	2
154	1	-	312350	316056	3706	1.90097	CDS_parts	1	312264	313586	+	SPAC18B11.03c	2
154	1	-	312350	316056	3706	1.90097	CDS_parts	1	314030	315214	+	SPAC18B11.02c	2
154	1	-	312350	316056	3706	1.90097	CDS_parts	1	315707	317197	+	SPAC12G12.16c	2
155	1	-	316056	317138	1082	0.965111	CDS_parts	1	315707	317197	+	SPAC12G12.16c	2
156	1	-	317138	318959	1821	3.56164	CDS_parts	1	315707	317197	+	SPAC12G12.16c	2
156	1	-	317138	318959	1821	3.56164	CDS_parts	1	317310	318941	-	SPAC12G12.15	1
157	1	-	318959	324086	5127	0.880191	CDS_parts	1	319974	321503	+	SPAC12G12.14c	2
157	1	-	318959	324086	5127	0.880191	CDS_parts	1	321924	323978	+	SPAC12G12.13c	2
158	1	-	324086	325450	1364	3.81678	CDS_parts	1	324194	325280	-	SPAC12G12.12	1
159	1	-	325450	328126	2676	0.675295	CDS_parts	1	326694	327982	+	SPAC12G12.11c	2
160	1	-	328126	329586	1460	4.48026	CDS_parts	1	328222	329484	-	SPAC12G12.10	1
161	1	-	329586	332858	3272	3.10928	CDS_parts	1	329810	332743	-	SPAC12G12.09	1
162	1	-	332858	333260	402	0.791344	NA	NA	NA	NA	NA	NA	3
163	1	-	333260	333546	286	2.61118	NA	NA	NA	NA	NA	NA	3
164	1	-	333546	334331	785	3.92295	NA	NA	NA	NA	NA	NA	3
165	1	-	334331	334575	244	2.4807	NA	NA	NA	NA	NA	NA	3
166	1	-	334575	339299	4724	0.840365	CDS_parts	1	334660	335945	+	SPAC12G12.07c	2
166	1	-	334575	339299	4724	0.840365	CDS_parts	1	336428	337519	+	SPAC12G12.06c	2
166	1	-	334575	339299	4724	0.840365	CDS_parts	1	338392	338883	+	SPAC12G12.05c	2
167	1	-	339299	340012	713	4.15518	NA	NA	NA	NA	NA	NA	3
168	1	-	340012	342106	2094	5.59862	CDS_parts	1	340107	341855	-	SPAC12G12.04	1
169	1	-	342106	342499	393	2.29042	NA	NA	NA	NA	NA	NA	3
170	1	-	342499	345175	2676	4.53677	CDS_parts	1	343399	345129	-	SPAC12G12.03	1
171	1	-	345175	345601	426	1.54937	NA	NA	NA	NA	NA	NA	3
172	1	-	345601	346435	834	3.77814	CDS_parts	1	345839	346618	-	SPAC12G12.02	1
173	1	-	346435	346947	512	2.53154	CDS_parts	1	345839	346618	-	SPAC12G12.02	1
174	1	-	346947	352334	5387	0.953799	CDS_parts	1	347195	349912	+	SPAC12G12.01c	2
174	1	-	346947	352334	5387	0.953799	CDS_parts	1	350477	352055	+	SPAC630.03	2
175	1	-	352334	353172	838	2.8325	CDS_parts	1	352427	352927	-	SPAC630.04c	1
176	1	-	353172	355779	2607	1.00177	CDS_parts	1	353900	356131	+	SPAC630.05	2
177	1	-	355779	356892	1113	3.8154	CDS_parts	1	353900	356131	+	SPAC630.05	2
177	1	-	355779	356892	1113	3.8154	CDS_parts	1	356233	356997	-	SPAC630.06c	1
178	1	-	356892	357526	634	1.36576	CDS_parts	1	356233	356997	-	SPAC630.06c	1
179	1	-	357526	358938	1412	3.05733	CDS_parts	1	357593	358885	-	SPAC630.07c	1
180	1	-	358938	359758	820	2.11577	NA	NA	NA	NA	NA	NA	3
181	1	-	359758	361349	1591	5.21172	CDS_parts	1	360060	360962	-	SPAC630.08c	1
182	1	-	361349	362315	966	1.4275	CDS_parts	1	361557	361874	+	SPAC630.15	2
183	1	-	362315	363874	1559	3.95822	CDS_parts	1	362769	363602	-	SPAC630.09c	1
184	1	-	363874	369826	5952	0.630178	CDS_parts	1	365550	366362	+	SPAC630.10	2
184	1	-	363874	369826	5952	0.630178	CDS_parts	1	366801	367531	+	SPAC630.11	2
185	1	-	369826	372084	2258	4.07829	CDS_parts	1	369945	373964	-	SPAC630.13c	1
186	1	-	372084	374411	2327	3.36041	CDS_parts	1	369945	373964	-	SPAC630.13c	1
187	1	-	374411	375829	1418	4.67541	CDS_parts	1	374683	377164	-	SPAC630.14c	1
188	1	-	375829	376104	275	2.06813	CDS_parts	1	374683	377164	-	SPAC630.14c	1
189	1	-	376104	376446	342	4.1606	CDS_parts	1	374683	377164	-	SPAC630.14c	1
190	1	-	376446	376853	407	1.70259	CDS_parts	1	374683	377164	-	SPAC630.14c	1
191	1	-	376853	376934	81	3.63598	CDS_parts	1	374683	377164	-	SPAC630.14c	1
192	1	-	376934	377020	86	1.64214	CDS_parts	1	374683	377164	-	SPAC630.14c	1
193	1	-	377020	377138	118	4.34038	CDS_parts	1	374683	377164	-	SPAC630.14c	1
194	1	-	377138	377864	726	1.35569	NA	NA	NA	NA	NA	NA	3
195	1	-	377864	381328	3464	2.43697	CDS_parts	1	378192	380354	-	SPAC1751.01c	1
196	1	-	381328	384966	3638	1.20578	CDS_parts	1	384627	385220	+	SPAC1751.04	2
197	1	-	384966	385601	635	3.05389	CDS_parts	1	384627	385220	+	SPAC1751.04	2
198	1	-	385601	385881	280	4.73934	CDS_parts	1	385755	386149	-	SPAC1751.02c	1
199	1	-	385881	386189	308	2.46568	CDS_parts	1	385755	386149	-	SPAC1751.02c	1
200	1	-	386189	389626	3437	0.614131	CDS_parts	1	386344	387786	+	SPAC1751.03	2
200	1	-	386189	389626	3437	0.614131	CDS_parts	1	388400	388960	+	SPAC31A2.02	2
200	1	-	386189	389626	3437	0.614131	CDS_parts	1	389543	390245	+	SPAC31A2.03	2
201	1	-	389626	390437	811	1.67661	CDS_parts	1	389543	390245	+	SPAC31A2.03	2
202	1	-	390437	391201	764	4.67436	CDS_parts	1	390589	391173	-	SPAC31A2.04c	1
203	1	-	391201	391656	455	1.01583	NA	NA	NA	NA	NA	NA	3
204	1	-	391656	394580	2924	2.82806	CDS_parts	1	391838	396877	-	SPAC31A2.05c	1
205	1	-	394580	394744	164	1.21861	CDS_parts	1	391838	396877	-	SPAC31A2.05c	1
206	1	-	394744	396947	2203	2.46605	CDS_parts	1	391838	396877	-	SPAC31A2.05c	1
207	1	-	396947	399510	2563	0.832941	CDS_parts	1	397709	399337	+	SPAC31A2.06	2
208	1	-	399510	401870	2360	4.42752	CDS_parts	1	399548	402194	-	SPAC31A2.07c	1
209	1	-	401870	401991	121	1.3208	CDS_parts	1	399548	402194	-	SPAC31A2.07c	1
210	1	-	401991	402230	239	3.85233	CDS_parts	1	399548	402194	-	SPAC31A2.07c	1
211	1	-	402230	402798	568	0.686072	NA	NA	NA	NA	NA	NA	3
212	1	-	402798	403670	872	1.70814	CDS_parts	1	403060	403545	+	SPAC31A2.08	2
213	1	-	403670	405211	1541	3.62961	NA	NA	NA	NA	NA	NA	3
214	1	-	405211	407887	2676	0.905303	CDS_parts	1	405802	407465	+	SPAC31A2.10	2
215	1	-	407887	409859	1972	3.40413	CDS_parts	1	408030	409265	-	SPAC31A2.11c	1
216	1	-	409859	414260	4401	0.95464	CDS_parts	1	412084	413874	+	SPAC31A2.12	2
217	1	-	414260	414803	543	3.65018	CDS_parts	1	414471	414800	-	SPAC31A2.13c	1
218	1	-	414803	418029	3226	0.936935	CDS_parts	1	415406	418371	+	SPAC31A2.14	2
219	1	-	418029	419937	1908	3.19298	CDS_parts	1	415406	418371	+	SPAC31A2.14	2
219	1	-	418029	419937	1908	3.19298	CDS_parts	1	418537	419732	-	SPAC31A2.15c	1
220	1	-	419937	423995	4058	0.705245	CDS_parts	1	420466	423903	+	SPAC31A2.16	2
221	1	-	423995	425246	1251	5.02985	CDS_parts	1	424477	425223	-	SPAC13C5.01c	1
222	1	-	425246	431521	6275	1.1908	CDS_parts	1	426030	427342	+	SPAC13C5.02	2
222	1	-	425246	431521	6275	1.1908	CDS_parts	1	427583	429318	+	SPAC13C5.03	2
222	1	-	425246	431521	6275	1.1908	CDS_parts	1	430130	430876	+	SPAC13C5.04	2
223	1	-	431521	433119	1598	3.75611	CDS_parts	1	431562	433203	-	SPAC13C5.05c	1
224	1	-	433119	434133	1014	0.709063	CDS_parts	1	431562	433203	-	SPAC13C5.05c	1
225	1	-	434133	435790	1657	2.96336	CDS_parts	1	434524	435101	-	SPAC13C5.06c	1
226	1	-	435790	440057	4267	1.29369	CDS_parts	1	436214	438369	+	SPAC13C5.07	2
227	1	-	440057	450926	10869	0.793539	CDS_parts	1	443569	445263	+	SPAC23E2.01	2
227	1	-	440057	450926	10869	0.793539	CDS_parts	1	446491	450530	+	SPAC23E2.02	2
228	1	-	450926	452947	2021	3.23836	CDS_parts	1	451210	452919	-	SPAC23E2.03c	1
229	1	-	452947	453455	508	1.92272	NA	NA	NA	NA	NA	NA	3
230	1	-	453455	456831	3376	0.994999	NA	NA	NA	NA	NA	NA	3
231	1	-	456831	458930	2099	4.79491	CDS_parts	1	457061	459676	-	SPAC24H6.13	1
232	1	-	458930	458974	44	2.20034	CDS_parts	1	457061	459676	-	SPAC24H6.13	1
233	1	-	458974	459921	947	4.29387	CDS_parts	1	457061	459676	-	SPAC24H6.13	1
234	1	-	459921	466794	6873	0.914579	CDS_parts	1	461939	463273	+	SPAC24H6.12c	2
234	1	-	459921	466794	6873	0.914579	CDS_parts	1	465299	468175	+	SPAC24H6.11c	2
235	1	-	466794	468548	1754	2.18306	CDS_parts	1	465299	468175	+	SPAC24H6.11c	2
236	1	-	468548	470165	1617	0.834405	CDS_parts	1	468720	469826	+	SPAC24H6.10c	2
237	1	-	470165	472993	2828	3.93725	CDS_parts	1	470583	472899	-	SPAC24H6.09	1
238	1	-	472993	473880	887	0.779915	NA	NA	NA	NA	NA	NA	3
239	1	-	473880	474839	959	3.23497	CDS_parts	1	474035	474697	-	SPAC24H6.08	1
240	1	-	474839	475419	580	1.1565	NA	NA	NA	NA	NA	NA	3
241	1	-	475419	476140	721	5.64867	CDS_parts	1	475493	476113	-	SPAC24H6.07	1
242	1	-	476140	476442	302	0.874073	NA	NA	NA	NA	NA	NA	3
243	1	-	476442	478590	2148	3.08347	CDS_parts	1	476549	478696	-	SPAC24H6.06	1
244	1	-	478590	479372	782	1.37343	CDS_parts	1	476549	478696	-	SPAC24H6.06	1
245	1	-	479372	481539	2167	3.9091	NA	NA	NA	NA	NA	NA	3
246	1	-	481539	482187	648	2.84665	NA	NA	NA	NA	NA	NA	3
247	1	-	482187	482639	452	1.49465	NA	NA	NA	NA	NA	NA	3
248	1	-	482639	483244	605	4.24201	NA	NA	NA	NA	NA	NA	3
249	1	-	483244	485242	1998	5.39376	CDS_parts	1	483447	484901	-	SPAC24H6.04	1
250	1	-	485242	485750	508	0.873962	NA	NA	NA	NA	NA	NA	3
251	1	-	485750	488740	2990	3.09485	CDS_parts	1	485960	488615	-	SPAC24H6.03	1
252	1	-	488740	498891	10151	0.699746	CDS_parts	1	488779	489350	+	SPAC24H6.02c	2
252	1	-	488740	498891	10151	0.699746	CDS_parts	1	490016	492011	+	SPAC24H6.01c	2
252	1	-	488740	498891	10151	0.699746	CDS_parts	1	492461	497689	+	SPAPB21F2.02	2
252	1	-	488740	498891	10151	0.699746	CDS_parts	1	498171	498730	+	SPAPB21F2.03	2
253	1	-	498891	500658	1767	3.24044	CDS_parts	1	499284	500405	-	SPAC227.01c	1
254	1	-	500658	500833	175	1.10559	NA	NA	NA	NA	NA	NA	3
255	1	-	500833	501822	989	3.04401	CDS_parts	1	501117	501485	-	SPAC227.19c	1
255	1	-	500833	501822	989	3.04401	CDS_parts	1	501767	502384	-	SPAC227.02c	1
256	1	-	501822	502414	592	4.26332	CDS_parts	1	501767	502384	-	SPAC227.02c	1
257	1	-	502414	502559	145	0.989094	NA	NA	NA	NA	NA	NA	3
258	1	-	502559	504236	1677	3.37181	CDS_parts	1	502978	504093	-	SPAC227.03c	1
259	1	-	504236	504506	270	1.88291	NA	NA	NA	NA	NA	NA	3
260	1	-	504506	507582	3076	0.862251	CDS_parts	1	505053	505592	+	SPAC227.04	2
260	1	-	504506	507582	3076	0.862251	CDS_parts	1	505984	506355	+	SPAC227.05	2
260	1	-	504506	507582	3076	0.862251	CDS_parts	1	506543	507292	+	SPAC227.06	2
261	1	-	507582	508361	779	3.4698	CDS_parts	1	508136	509691	-	SPAC227.07c	1
262	1	-	508361	509487	1126	4.79422	CDS_parts	1	508136	509691	-	SPAC227.07c	1
263	1	-	509487	509903	416	3.12502	CDS_parts	1	508136	509691	-	SPAC227.07c	1
264	1	-	509903	510488	585	0.924247	NA	NA	NA	NA	NA	NA	3
265	1	-	510488	511379	891	3.24491	CDS_parts	1	510669	511336	-	SPAC227.08c	1
266	1	-	511379	514054	2675	0.809861	CDS_parts	1	511807	513060	+	SPAC227.09	2
266	1	-	511379	514054	2675	0.809861	CDS_parts	1	513831	514345	+	SPAC227.10	2
267	1	-	514054	515086	1032	3.79838	CDS_parts	1	513831	514345	+	SPAC227.10	2
267	1	-	514054	515086	1032	3.79838	CDS_parts	1	514552	515659	-	SPAC227.11c	1
268	1	-	515086	515247	161	1.21946	CDS_parts	1	514552	515659	-	SPAC227.11c	1
269	1	-	515247	515671	424	2.99764	CDS_parts	1	514552	515659	-	SPAC227.11c	1
270	1	-	515671	517480	1809	1.58025	CDS_parts	1	515797	517247	+	SPAC227.12	2
271	1	-	517480	519012	1532	5.2686	CDS_parts	1	517865	518443	-	SPAC227.13c	1
272	1	-	519012	525590	6578	1.02309	CDS_parts	1	520933	521721	+	SPAC227.14	2
272	1	-	519012	525590	6578	1.02309	CDS_parts	1	523246	525867	+	SPAC227.15	2
273	1	-	525590	527837	2247	0.566581	CDS_parts	1	523246	525867	+	SPAC227.15	2
274	1	-	527837	528460	623	3.89908	CDS_parts	1	528003	528771	-	SPAC227.16c	1
275	1	-	528460	528573	113	0.974351	CDS_parts	1	528003	528771	-	SPAC227.16c	1
276	1	-	528573	528868	295	3.44639	CDS_parts	1	528003	528771	-	SPAC227.16c	1
277	1	-	528868	529290	422	1.81602	NA	NA	NA	NA	NA	NA	3
278	1	-	529290	530184	894	4.6129	CDS_parts	1	529801	530166	-	SPAC227.17c	1
279	1	-	530184	531859	1675	0.593213	CDS_parts	1	530522	531628	+	SPAC227.18	2
280	1	-	531859	533722	1863	3.77243	CDS_parts	1	532432	533409	-	SPAC2F7.02c	1
281	1	-	533722	534212	490	1.24389	NA	NA	NA	NA	NA	NA	3
282	1	-	534212	537880	3668	3.95221	CDS_parts	1	534462	537725	-	SPAC2F7.03c	1
283	1	-	537880	539931	2051	1.08082	CDS_parts	1	538395	539847	+	SPAC2F7.04	2
284	1	-	539931	541609	1678	5.22574	CDS_parts	1	540125	541312	-	SPAC2F7.05c	1
285	1	-	541609	544155	2546	1.06196	CDS_parts	1	542037	543557	-	SPAC2F7.06c	1
286	1	-	544155	546260	2105	4.43605	CDS_parts	1	544417	546240	-	SPAC2F7.07c	1
287	1	-	546260	548016	1756	3.64962	CDS_parts	1	546664	548562	-	SPAC2F7.08c	1
288	1	-	548016	550690	2674	2.80189	CDS_parts	1	546664	548562	-	SPAC2F7.08c	1
288	1	-	548016	550690	2674	2.80189	CDS_parts	1	548768	550243	-	SPAC2F7.09c	1
289	1	-	550690	555010	4320	1.07294	CDS_parts	1	551011	552939	+	SPAC2F7.10	2
290	1	-	555010	559046	4036	0.632906	CDS_parts	1	556631	558220	+	SPAC2F7.11	2
291	1	-	559046	560590	1544	4.97183	CDS_parts	1	559317	560504	-	SPAC2F7.13c	1
292	1	-	560590	560847	257	1.10319	NA	NA	NA	NA	NA	NA	3
293	1	-	560847	562194	1347	3.76231	CDS_parts	1	560978	561967	-	SPAC2F7.14c	1
294	1	-	562194	565175	2981	0.659281	CDS_parts	1	564170	565034	+	SPAC2F7.15	2
295	1	-	565175	567866	2691	3.92743	CDS_parts	1	565168	569277	-	SPAC2F7.16c	1
296	1	-	567866	569433	1567	3.2117	CDS_parts	1	565168	569277	-	SPAC2F7.16c	1
297	1	-	569433	571907	2474	1.05548	CDS_parts	1	570236	571805	+	SPAC2F7.17	2
298	1	-	571907	574445	2538	3.95071	CDS_parts	1	571994	574371	-	SPAC13A11.01c	1
299	1	-	574445	574769	324	1.89172	NA	NA	NA	NA	NA	NA	3
300	1	-	574769	576494	1725	5.45365	CDS_parts	1	575135	576622	-	SPAC13A11.02c	1
301	1	-	576494	577189	695	4.50633	CDS_parts	1	575135	576622	-	SPAC13A11.02c	1
302	1	-	577189	579392	2203	1.02418	CDS_parts	1	578521	579247	+	SPAC13A11.03	2
303	1	-	579392	580969	1577	3.59482	CDS_parts	1	579720	581390	-	SPAC13A11.04c	1
304	1	-	580969	581482	513	2.45766	CDS_parts	1	579720	581390	-	SPAC13A11.04c	1
305	1	-	581482	584563	3081	0.683035	CDS_parts	1	582492	584033	+	SPAC13A11.05	2
306	1	-	584563	586997	2434	2.19637	CDS_parts	1	585597	587312	+	SPAC13A11.06	2
307	1	-	586997	593893	6896	0.902882	CDS_parts	1	585597	587312	+	SPAC13A11.06	2
307	1	-	586997	593893	6896	0.902882	CDS_parts	1	588925	590259	+	SPAC3H8.02	2
307	1	-	586997	593893	6896	0.902882	CDS_parts	1	591067	591555	+	SPAC3H8.03	2
307	1	-	586997	593893	6896	0.902882	CDS_parts	1	592743	593759	+	SPAC3H8.04	2
308	1	-	593893	597551	3658	3.60103	CDS_parts	1	593977	597277	-	SPAC3H8.05c	1
309	1	-	597551	600882	3331	0.749917	CDS_parts	1	598916	600184	+	SPAC3H8.06	2
310	1	-	600882	601418	536	4.62467	CDS_parts	1	600883	601485	-	SPAC3H8.07c	1
311	1	-	601418	602052	634	2.04288	CDS_parts	1	600883	601485	-	SPAC3H8.07c	1
312	1	-	602052	604007	1955	3.11045	CDS_parts	1	602060	603751	-	SPAC3H8.08c	1
313	1	-	604007	604406	399	0.742441	NA	NA	NA	NA	NA	NA	3
314	1	-	604406	606737	2331	2.1655	CDS_parts	1	604496	606849	-	SPAC3H8.09c	1
315	1	-	606737	613442	6705	0.772645	CDS_parts	1	608992	610159	+	SPAC3H8.10	2
315	1	-	606737	613442	6705	0.772645	CDS_parts	1	610886	613277	+	SPAC1F3.01	2
315	1	-	606737	613442	6705	0.772645	CDS_parts	1	604496	606849	-	SPAC3H8.09c	1
316	1	-	613442	617269	3827	3.34843	CDS_parts	1	613498	616848	-	SPAC1F3.02c	1
317	1	-	617269	621226	3957	0.953807	CDS_parts	1	617844	620996	+	SPAC1F3.03	2
318	1	-	621226	621843	617	4.5148	CDS_parts	1	621189	622191	-	SPAC1F3.04c	1
319	1	-	621843	622034	191	2.43804	CDS_parts	1	621189	622191	-	SPAC1F3.04c	1
320	1	-	622034	622238	204	4.14798	CDS_parts	1	621189	622191	-	SPAC1F3.04c	1
321	1	-	622238	625331	3093	0.900914	CDS_parts	1	623272	625086	+	SPAC1F3.05	2
322	1	-	625331	631347	6016	4.55852	CDS_parts	1	625430	631303	-	SPAC1F3.06c	1
323	1	-	631347	631536	189	1.33816	NA	NA	NA	NA	NA	NA	3
324	1	-	631536	633083	1547	4.13691	CDS_parts	1	631556	632841	-	SPAC1F3.07c	1
325	1	-	633083	637007	3924	1.12829	CDS_parts	1	634937	636959	+	SPAC1F3.09	2
325	1	-	633083	637007	3924	1.12829	CDS_parts	1	633148	633474	-	SPAC1F3.08c	1
326	1	-	637007	639353	2346	2.82978	CDS_parts	1	637023	639311	-	SPAC1F3.10c	1
327	1	-	639353	640293	940	1.2955	NA	NA	NA	NA	NA	NA	3
328	1	-	640293	641594	1301	3.39113	NA	NA	NA	NA	NA	NA	3
329	1	-	641594	642339	745	1.98186	CDS_parts	1	641885	643512	-	SPAC1D4.03c	1
330	1	-	642339	643554	1215	2.87563	CDS_parts	1	641885	643512	-	SPAC1D4.03c	1
331	1	-	643554	646498	2944	1.23553	CDS_parts	1	644711	646377	+	SPAC1D4.04	2
332	1	-	646498	647681	1183	3.86631	CDS_parts	1	646593	647808	-	SPAC1D4.05c	1
333	1	-	647681	647751	70	1.14915	CDS_parts	1	646593	647808	-	SPAC1D4.05c	1
334	1	-	647751	648077	326	3.12583	CDS_parts	1	646593	647808	-	SPAC1D4.05c	1
335	1	-	648077	648274	197	1.07026	NA	NA	NA	NA	NA	NA	3
336	1	-	648274	649586	1312	3.28506	CDS_parts	1	648301	649393	-	SPAC1D4.06c	1
336	1	-	648274	649586	1312	3.28506	CDS_parts	1	649449	649889	-	SPAC1D4.07c	1
337	1	-	649586	652355	2769	0.58939	CDS_parts	1	650814	651848	+	SPAC1D4.08	2
337	1	-	649586	652355	2769	0.58939	CDS_parts	1	649449	649889	-	SPAC1D4.07c	1
338	1	-	652355	653175	820	3.84156	CDS_parts	1	652359	653234	-	SPAC1D4.09c	1
339	1	-	653175	656431	3256	0.898198	CDS_parts	1	653774	656240	+	SPAC1D4.10	2
339	1	-	653175	656431	3256	0.898198	CDS_parts	1	652359	653234	-	SPAC1D4.09c	1
340	1	-	656431	660179	3748	3.65532	CDS_parts	1	656760	658832	-	SPAC1D4.11c	1
341	1	-	660179	660879	700	1.17004	NA	NA	NA	NA	NA	NA	3
342	1	-	660879	661863	984	2.47766	NA	NA	NA	NA	NA	NA	3
343	1	-	661863	663370	1507	1.56493	NA	NA	NA	NA	NA	NA	3
344	1	-	663370	667976	4606	0.791498	CDS_parts	1	664782	667100	+	SPAC1D4.12	2
345	1	-	667976	669689	1713	1.87869	CDS_parts	1	668153	669175	+	SPAC1D4.13	2
346	1	-	669689	674064	4375	0.678169	CDS_parts	1	670379	675320	+	SPAC1D4.14	2
347	1	-	674064	675484	1420	2.24807	CDS_parts	1	670379	675320	+	SPAC1D4.14	2
348	1	-	675484	676585	1101	4.55738	CDS_parts	1	675539	678238	-	SPAC22F3.13	1
349	1	-	676585	678282	1697	3.67102	CDS_parts	1	675539	678238	-	SPAC22F3.13	1
350	1	-	678282	678625	343	0.723339	NA	NA	NA	NA	NA	NA	3
351	1	-	678625	679487	862	1.85521	NA	NA	NA	NA	NA	NA	3
352	1	-	679487	707998	28511	0.837978	CDS_parts	1	680176	681621	+	SPAC22F3.12c	2
352	1	-	679487	707998	28511	0.837978	CDS_parts	1	682874	683446	+	SPAC22F3.11c	2
352	1	-	679487	707998	28511	0.837978	CDS_parts	1	684010	686270	+	SPAC22F3.10c	2
352	1	-	679487	707998	28511	0.837978	CDS_parts	1	686593	688730	+	SPAC22F3.09c	2
352	1	-	679487	707998	28511	0.837978	CDS_parts	1	689483	690928	+	SPAC22F3.08c	2
352	1	-	679487	707998	28511	0.837978	CDS_parts	1	691530	691984	+	SPAC22F3.07c	2
352	1	-	679487	707998	28511	0.837978	CDS_parts	1	692567	693061	+	SPAC22F3.15	2
352	1	-	679487	707998	28511	0.837978	CDS_parts	1	693831	697034	+	SPAC22F3.06c	2
352	1	-	679487	707998	28511	0.837978	CDS_parts	1	697291	698068	+	SPAC22F3.05c	2
352	1	-	679487	707998	28511	0.837978	CDS_parts	1	703789	706828	+	SPAC22F3.03c	2
352	1	-	679487	707998	28511	0.837978	CDS_parts	1	698033	702533	-	SPAC22F3.04	1
352	1	-	679487	707998	28511	0.837978	CDS_parts	1	706844	707473	-	SPAC22F3.02	1
353	1	-	707998	709340	1342	4.08302	CDS_parts	1	708055	710023	-	SPAC1296.01c	1
354	1	-	709340	709484	144	2.34229	CDS_parts	1	708055	710023	-	SPAC1296.01c	1
355	1	-	709484	709671	187	4.16749	CDS_parts	1	708055	710023	-	SPAC1296.01c	1
356	1	-	709671	709767	96	1.57642	CDS_parts	1	708055	710023	-	SPAC1296.01c	1
357	1	-	709767	710275	508	3.69938	CDS_parts	1	708055	710023	-	SPAC1296.01c	1
358	1	-	710275	712280	2005	0.699294	CDS_parts	1	711301	712150	+	SPAC1296.02	2
359	1	-	712280	713879	1599	2.52207	CDS_parts	1	712491	714014	-	SPAC1296.03c	1
360	1	-	713879	716898	3019	0.79708	CDS_parts	1	715480	716621	+	SPAC1296.04	2
360	1	-	713879	716898	3019	0.79708	CDS_parts	1	712491	714014	-	SPAC1296.03c	1
361	1	-	716898	717581	683	4.16457	CDS_parts	1	716940	717804	-	SPAC1296.05c	1
362	1	-	717581	717698	117	1.79861	CDS_parts	1	716940	717804	-	SPAC1296.05c	1
363	1	-	717698	717900	202	3.56597	CDS_parts	1	716940	717804	-	SPAC1296.05c	1
364	1	-	717900	718920	1020	0.746895	NA	NA	NA	NA	NA	NA	3
365	1	-	718920	721588	2668	1.47169	CDS_parts	1	719447	721410	+	SPAC1296.06	2
366	1	-	721588	722496	908	4.14623	CDS_parts	1	721617	723425	-	SPAPJ696.01c	1
367	1	-	722496	722568	72	1.15746	CDS_parts	1	721617	723425	-	SPAPJ696.01c	1
368	1	-	722568	722995	427	3.79702	CDS_parts	1	721617	723425	-	SPAPJ696.01c	1
369	1	-	722995	723074	79	1.87005	CDS_parts	1	721617	723425	-	SPAPJ696.01c	1
370	1	-	723074	723596	522	4.18763	CDS_parts	1	721617	723425	-	SPAPJ696.01c	1
371	1	-	723596	725963	2367	0.906127	CDS_parts	1	724289	725720	+	SPAPJ696.02	2
372	1	-	725963	727734	1771	4.68459	CDS_parts	1	726081	728076	-	SPAC22G7.01c	1
373	1	-	727734	727992	258	1.53921	CDS_parts	1	726081	728076	-	SPAC22G7.01c	1
374	1	-	727992	728269	277	4.0567	CDS_parts	1	726081	728076	-	SPAC22G7.01c	1
375	1	-	728269	731892	3623	0.998503	CDS_parts	1	728420	731706	+	SPAC22G7.02	2
376	1	-	731892	732411	519	3.35663	CDS_parts	1	731938	732648	+	SPAC22G7.03	2
377	1	-	732411	736609	4198	0.736909	CDS_parts	1	731938	732648	+	SPAC22G7.03	2
377	1	-	732411	736609	4198	0.736909	CDS_parts	1	732880	736465	+	SPAC22G7.04	2
378	1	-	736609	739067	2458	1.22227	CDS_parts	1	736797	738720	+	SPAC22G7.05	2
379	1	-	739067	739477	410	4.1248	CDS_parts	1	739300	746034	-	SPAC22G7.06c	1
380	1	-	739477	741826	2349	5.61279	CDS_parts	1	739300	746034	-	SPAC22G7.06c	1
381	1	-	741826	741852	26	2.89112	CDS_parts	1	739300	746034	-	SPAC22G7.06c	1
382	1	-	741852	746127	4275	5.44079	CDS_parts	1	739300	746034	-	SPAC22G7.06c	1
383	1	-	746127	746920	793	1.34924	NA	NA	NA	NA	NA	NA	3
384	1	-	746920	748725	1805	2.58918	CDS_parts	1	747143	748384	-	SPAC22G7.07c	1
385	1	-	748725	751645	2920	0.833529	CDS_parts	1	749930	751588	+	SPAC22G7.08	2
386	1	-	751645	753443	1798	3.9048	CDS_parts	1	751673	753210	-	SPAC22G7.09c	1
387	1	-	753443	754970	1527	0.779776	CDS_parts	1	753704	754830	+	SPAC22G7.10	2
388	1	-	754970	756376	1406	1.77393	CDS_parts	1	755080	755502	-	SPAC22G7.11c	1
389	1	-	756376	756609	233	4.28001	NA	NA	NA	NA	NA	NA	3
390	1	-	756609	756801	192	2.11661	CDS_parts	1	756598	757085	-	SPAC4G8.02c	1
391	1	-	756801	756887	86	4.84802	CDS_parts	1	756598	757085	-	SPAC4G8.02c	1
392	1	-	756887	757014	127	2.66848	CDS_parts	1	756598	757085	-	SPAC4G8.02c	1
393	1	-	757014	757127	113	5.35193	CDS_parts	1	756598	757085	-	SPAC4G8.02c	1
394	1	-	757127	757954	827	0.818015	NA	NA	NA	NA	NA	NA	3
395	1	-	757954	760310	2356	2.92336	CDS_parts	1	758208	760550	-	SPAC4G8.03c	1
396	1	-	760310	763331	3021	1.56644	CDS_parts	1	758208	760550	-	SPAC4G8.03c	1
397	1	-	763331	772601	9270	0.854844	CDS_parts	1	767709	770090	+	SPAC4G8.04	2
397	1	-	763331	772601	9270	0.854844	CDS_parts	1	770623	772323	+	SPAC4G8.05	2
398	1	-	772601	774021	1420	4.07476	CDS_parts	1	772673	773929	-	SPAC4G8.06c	1
399	1	-	774021	774168	147	0.908785	CDS_parts	1	774000	776013	-	SPAC4G8.07c	1
400	1	-	774168	775295	1127	3.62137	CDS_parts	1	774000	776013	-	SPAC4G8.07c	1
401	1	-	775295	775438	143	0.71878	CDS_parts	1	774000	776013	-	SPAC4G8.07c	1
402	1	-	775438	775947	509	2.83493	CDS_parts	1	774000	776013	-	SPAC4G8.07c	1
403	1	-	775947	781821	5874	1.10317	CDS_parts	1	777259	778283	+	SPAC4G8.08	2
403	1	-	775947	781821	5874	1.10317	CDS_parts	1	778532	781156	+	SPAC4G8.09	2
403	1	-	775947	781821	5874	1.10317	CDS_parts	1	781487	782035	+	SPAC4G8.10	2
403	1	-	775947	781821	5874	1.10317	CDS_parts	1	774000	776013	-	SPAC4G8.07c	1
404	1	-	781821	783162	1341	2.28637	CDS_parts	1	781487	782035	+	SPAC4G8.10	2
404	1	-	781821	783162	1341	2.28637	CDS_parts	1	782142	783144	-	SPAC4G8.11c	1
405	1	-	783162	784194	1032	0.978669	NA	NA	NA	NA	NA	NA	3
406	1	-	784194	785612	1418	3.28887	CDS_parts	1	784675	786563	-	SPAC4G8.12c	1
407	1	-	785612	786836	1224	1.79575	CDS_parts	1	784675	786563	-	SPAC4G8.12c	1
408	1	-	786836	789917	3081	3.73063	CDS_parts	1	787119	789164	-	SPAC4G8.13c	1
409	1	-	789917	790244	327	1.06251	NA	NA	NA	NA	NA	NA	3
410	1	-	790244	790970	726	2.85951	CDS_parts	1	790884	792168	-	SPAC16C9.01c	1
411	1	-	790970	791838	868	4.06942	CDS_parts	1	790884	792168	-	SPAC16C9.01c	1
412	1	-	791838	792601	763	1.99129	CDS_parts	1	790884	792168	-	SPAC16C9.01c	1
413	1	-	792601	792985	384	4.82961	CDS_parts	1	792689	793760	-	SPAC16C9.02c	1
414	1	-	792985	793068	83	2.35563	CDS_parts	1	792689	793760	-	SPAC16C9.02c	1
415	1	-	793068	793614	546	4.98521	CDS_parts	1	792689	793760	-	SPAC16C9.02c	1
416	1	-	793614	793670	56	2.08095	CDS_parts	1	792689	793760	-	SPAC16C9.02c	1
417	1	-	793670	793826	156	3.99252	CDS_parts	1	792689	793760	-	SPAC16C9.02c	1
418	1	-	793826	796990	3164	0.695008	CDS_parts	1	795084	796580	+	SPAC16C9.03	2
419	1	-	796990	798228	1238	4.41573	CDS_parts	1	796993	798600	-	SPAC16C9.04c	1
420	1	-	798228	798812	584	2.9886	CDS_parts	1	796993	798600	-	SPAC16C9.04c	1
421	1	-	798812	801121	2309	0.904395	CDS_parts	1	799550	800764	+	SPAC16C9.05	2
422	1	-	801121	804149	3028	4.1952	CDS_parts	1	801310	804087	-	SPAC16C9.06c	1
423	1	-	804149	811608	7459	0.918246	CDS_parts	1	804996	807506	+	SPAC16C9.07	2
423	1	-	804149	811608	7459	0.918246	CDS_parts	1	808028	812042	+	SPAC2G11.02	2
424	1	-	811608	812201	593	3.25461	CDS_parts	1	808028	812042	+	SPAC2G11.02	2
424	1	-	811608	812201	593	3.25461	CDS_parts	1	812107	813970	-	SPAC2G11.03c	1
425	1	-	812201	813481	1280	4.23394	CDS_parts	1	812107	813970	-	SPAC2G11.03c	1
426	1	-	813481	813583	102	1.5802	CDS_parts	1	812107	813970	-	SPAC2G11.03c	1
427	1	-	813583	814201	618	3.71659	CDS_parts	1	812107	813970	-	SPAC2G11.03c	1
428	1	-	814201	815425	1224	0.767734	CDS_parts	1	814451	815356	+	SPAC2G11.04	2
429	1	-	815425	817923	2498	2.50662	CDS_parts	1	815515	817620	-	SPAC2G11.05c	1
430	1	-	817923	818915	992	0.82475	CDS_parts	1	818117	819650	+	SPAC2G11.06	2
431	1	-	818915	819768	853	2.3664	CDS_parts	1	818117	819650	+	SPAC2G11.06	2
432	1	-	819768	821015	1247	5.41337	CDS_parts	1	820163	821704	-	SPAC2G11.07c	1
433	1	-	821015	821059	44	2.73155	CDS_parts	1	820163	821704	-	SPAC2G11.07c	1
434	1	-	821059	821122	63	4.81071	CDS_parts	1	820163	821704	-	SPAC2G11.07c	1
435	1	-	821122	821385	263	1.80654	CDS_parts	1	820163	821704	-	SPAC2G11.07c	1
436	1	-	821385	821817	432	4.91272	CDS_parts	1	820163	821704	-	SPAC2G11.07c	1
437	1	-	821817	822540	723	1.63506	CDS_parts	1	822332	822849	-	SPAC2G11.08c	1
438	1	-	822540	822892	352	3.05338	CDS_parts	1	822332	822849	-	SPAC2G11.08c	1
439	1	-	822892	826550	3658	0.836783	CDS_parts	1	823755	826229	+	SPAC2G11.09	2
440	1	-	826550	827638	1088	3.55268	CDS_parts	1	826538	828011	-	SPAC2G11.10c	1
441	1	-	827638	828773	1135	1.61494	CDS_parts	1	826538	828011	-	SPAC2G11.10c	1
442	1	-	828773	829302	529	3.48496	CDS_parts	1	829214	831499	-	SPAC2G11.11c	1
443	1	-	829302	829572	270	2.177	CDS_parts	1	829214	831499	-	SPAC2G11.11c	1
444	1	-	829572	831588	2016	3.92885	CDS_parts	1	829214	831499	-	SPAC2G11.11c	1
445	1	-	831588	841423	9835	1.00725	CDS_parts	1	832027	836013	+	SPAC2G11.12	2
445	1	-	831588	841423	9835	1.00725	CDS_parts	1	836383	837972	+	SPAC2G11.13	2
445	1	-	831588	841423	9835	1.00725	CDS_parts	1	838320	841387	+	SPAC2G11.14	2
446	1	-	841423	842635	1212	3.14557	CDS_parts	1	841572	842490	-	SPAC2G11.15c	1
447	1	-	842635	844939	2304	1.23363	CDS_parts	1	843233	844084	+	SPAC521.02	2
448	1	-	844939	846145	1206	0.414527	CDS_parts	1	845145	845924	+	SPAC521.03	2
449	1	-	846145	849156	3011	3.45285	CDS_parts	1	846331	848976	-	SPAC521.04c	1
450	1	-	849156	854503	5347	0.746845	CDS_parts	1	849520	850122	+	SPAC521.05	2
450	1	-	849156	854503	5347	0.746845	CDS_parts	1	850676	854346	+	SPAC23G3.01	2
451	1	-	854503	857813	3310	4.08961	CDS_parts	1	854523	869527	-	SPAC23G3.02c	1
452	1	-	857813	861093	3280	3.36338	CDS_parts	1	854523	869527	-	SPAC23G3.02c	1
453	1	-	861093	863553	2460	2.69864	CDS_parts	1	854523	869527	-	SPAC23G3.02c	1
454	1	-	863553	868692	5139	1.80456	CDS_parts	1	854523	869527	-	SPAC23G3.02c	1
455	1	-	868692	874276	5584	1.04193	CDS_parts	1	871025	872320	+	SPAC23G3.03	2
455	1	-	868692	874276	5584	1.04193	CDS_parts	1	873167	873751	+	SPAC23G3.04	2
455	1	-	868692	874276	5584	1.04193	CDS_parts	1	854523	869527	-	SPAC23G3.02c	1
456	1	-	874276	875645	1369	3.53298	CDS_parts	1	874532	875563	-	SPAC23G3.05c	1
457	1	-	875645	879181	3536	0.486817	CDS_parts	1	876947	878582	+	SPAC23G3.06	2
458	1	-	879181	879803	622	3.46085	CDS_parts	1	879214	880189	-	SPAC23G3.07c	1
459	1	-	879803	880739	936	1.85536	CDS_parts	1	879214	880189	-	SPAC23G3.07c	1
460	1	-	880739	883189	2450	4.01769	CDS_parts	1	881023	883650	-	SPAC23G3.08c	1
461	1	-	883189	884217	1028	3.13641	CDS_parts	1	881023	883650	-	SPAC23G3.08c	1
462	1	-	884217	885842	1625	0.932987	CDS_parts	1	884445	885542	+	SPAC23G3.09	2
463	1	-	885842	887272	1430	4.07211	CDS_parts	1	885895	887172	-	SPAC23G3.10c	1
464	1	-	887272	889125	1853	0.84088	CDS_parts	1	887661	889033	+	SPAC23G3.11	2
465	1	-	889125	889889	764	5.12879	CDS_parts	1	889130	892120	-	SPAC23G3.12c	1
466	1	-	889889	892135	2246	4.32318	CDS_parts	1	889130	892120	-	SPAC23G3.12c	1
467	1	-	892135	893366	1231	0.831469	NA	NA	NA	NA	NA	NA	3
468	1	-	893366	894490	1124	3.981	CDS_parts	1	893719	894423	-	SPAC22H12.01c	1
469	1	-	894490	897195	2705	0.825563	CDS_parts	1	895366	896401	+	SPAC22H12.02	2
469	1	-	894490	897195	2705	0.825563	CDS_parts	1	896877	897767	+	SPAC22H12.03	2
470	1	-	897195	898020	825	2.49731	CDS_parts	1	896877	897767	+	SPAC22H12.03	2
471	1	-	898020	898283	263	5.33018	CDS_parts	1	898191	898949	-	SPAC22H12.04c	1
472	1	-	898283	898984	701	6.34199	CDS_parts	1	898191	898949	-	SPAC22H12.04c	1
473	1	-	898984	899542	558	1.08422	NA	NA	NA	NA	NA	NA	3
474	1	-	899542	901802	2260	3.013	CDS_parts	1	899567	901753	-	SPAC22H12.05c	1
475	1	-	901802	905078	3276	0.744057	CDS_parts	1	903101	903676	+	SPAC1687.01	2
475	1	-	901802	905078	3276	0.744057	CDS_parts	1	904266	905132	+	SPAC1687.02	2
476	1	-	905078	905985	907	4.652	CDS_parts	1	904266	905132	+	SPAC1687.02	2
476	1	-	905078	905985	907	4.652	CDS_parts	1	905129	906355	-	SPAC1687.03c	1
477	1	-	905985	906053	68	2.50537	CDS_parts	1	905129	906355	-	SPAC1687.03c	1
478	1	-	906053	906162	109	4.38095	CDS_parts	1	905129	906355	-	SPAC1687.03c	1
479	1	-	906162	906419	257	2.41134	CDS_parts	1	905129	906355	-	SPAC1687.03c	1
480	1	-	906419	906955	536	0.832303	CDS_parts	1	906884	908433	+	SPAC1687.04	2
481	1	-	906955	908446	1491	1.93942	CDS_parts	1	906884	908433	+	SPAC1687.04	2
482	1	-	908446	911240	2794	1.11331	CDS_parts	1	908839	911074	+	SPAC1687.05	2
483	1	-	911240	911692	452	5.99653	CDS_parts	1	911274	911678	-	SPAC1687.06c	1
484	1	-	911692	925086	13394	0.84537	CDS_parts	1	913657	914031	+	SPAC1687.07	2
484	1	-	911692	925086	13394	0.84537	CDS_parts	1	914328	914618	+	SPAC1687.08	2
484	1	-	911692	925086	13394	0.84537	CDS_parts	1	915092	919231	+	SPAC1687.09	2
484	1	-	911692	925086	13394	0.84537	CDS_parts	1	919973	922010	+	SPAC1687.10	2
484	1	-	911692	925086	13394	0.84537	CDS_parts	1	922314	924960	+	SPAC1687.11	2
485	1	-	925086	925851	765	4.187	CDS_parts	1	925212	926245	-	SPAC1687.12c	1
486	1	-	925851	926755	904	2.65126	CDS_parts	1	925212	926245	-	SPAC1687.12c	1
486	1	-	925851	926755	904	2.65126	CDS_parts	1	926501	927571	-	SPAC1687.13c	1
487	1	-	926755	927386	631	3.81158	CDS_parts	1	926501	927571	-	SPAC1687.13c	1
488	1	-	927386	928908	1522	2.44571	CDS_parts	1	926501	927571	-	SPAC1687.13c	1
488	1	-	927386	928908	1522	2.44571	CDS_parts	1	928213	928443	-	SPAC1687.14c	1
489	1	-	928908	932468	3560	0.645411	CDS_parts	1	929939	931631	+	SPAC1687.15	2
489	1	-	928908	932468	3560	0.645411	CDS_parts	1	929159	929473	-	SPAC1687.23c	1
490	1	-	932468	933979	1511	3.90806	CDS_parts	1	933052	933954	-	SPAC1687.16c	1
491	1	-	933979	934981	1002	1.18405	NA	NA	NA	NA	NA	NA	3
492	1	-	934981	935670	689	3.70857	CDS_parts	1	935249	935989	-	SPAC1687.17c	1
493	1	-	935670	936205	535	1.98694	CDS_parts	1	935249	935989	-	SPAC1687.17c	1
494	1	-	936205	937716	1511	3.91765	CDS_parts	1	936271	938107	-	SPAC1687.18c	1
495	1	-	937716	937770	54	1.70463	CDS_parts	1	936271	938107	-	SPAC1687.18c	1
496	1	-	937770	938126	356	3.3069	CDS_parts	1	936271	938107	-	SPAC1687.18c	1
497	1	-	938126	938414	288	1.03496	NA	NA	NA	NA	NA	NA	3
498	1	-	938414	940125	1711	4.00083	CDS_parts	1	938448	939759	-	SPAC1687.19c	1
498	1	-	938414	940125	1711	4.00083	CDS_parts	1	939871	941889	-	SPAC1687.20c	1
499	1	-	940125	941940	1815	2.33883	CDS_parts	1	939871	941889	-	SPAC1687.20c	1
500	1	-	941940	943334	1394	0.789784	CDS_parts	1	942240	943166	+	SPAC1687.21	2
501	1	-	943334	946018	2684	3.41116	CDS_parts	1	943625	945927	-	SPAC1687.22c	1
502	1	-	946018	947895	1877	2.55666	NA	NA	NA	NA	NA	NA	3
503	1	-	947895	948132	237	4.71368	CDS_parts	1	947964	948581	-	SPAC222.03c	1
504	1	-	948132	948503	371	2.33624	CDS_parts	1	947964	948581	-	SPAC222.03c	1
505	1	-	948503	948674	171	5.1878	CDS_parts	1	947964	948581	-	SPAC222.03c	1
506	1	-	948674	950194	1520	1.08554	NA	NA	NA	NA	NA	NA	3
507	1	-	950194	950743	549	4.35202	CDS_parts	1	950298	950651	-	SPAC222.04c	1
508	1	-	950743	950893	150	1.25908	NA	NA	NA	NA	NA	NA	3
509	1	-	950893	952390	1497	3.60321	CDS_parts	1	951054	952603	-	SPAC222.05c	1
510	1	-	952390	952981	591	2.31107	CDS_parts	1	951054	952603	-	SPAC222.05c	1
511	1	-	952981	954262	1281	0.850846	CDS_parts	1	953113	954074	+	SPAC222.06	2
512	1	-	954262	956104	1842	3.35553	CDS_parts	1	954355	956474	-	SPAC222.07c	1
513	1	-	956104	956631	527	2.29931	CDS_parts	1	954355	956474	-	SPAC222.07c	1
514	1	-	956631	957414	783	0.603212	NA	NA	NA	NA	NA	NA	3
515	1	-	957414	957569	155	3.20218	NA	NA	NA	NA	NA	NA	3
516	1	-	957569	958657	1088	4.77422	CDS_parts	1	957646	958350	-	SPAC222.08c	1
517	1	-	958657	959353	696	1.20873	NA	NA	NA	NA	NA	NA	3
518	1	-	959353	959559	206	2.50675	NA	NA	NA	NA	NA	NA	3
519	1	-	959559	962360	2801	0.878714	CDS_parts	1	960061	962113	+	SPAC222.09	2
520	1	-	962360	964735	2375	3.48975	CDS_parts	1	962437	964434	-	SPAC222.10c	1
521	1	-	964735	967603	2868	0.972266	CDS_parts	1	966430	967368	+	SPAC222.11	2
522	1	-	967603	968300	697	3.1644	CDS_parts	1	967865	968205	-	SPAC222.17	1
523	1	-	968300	968587	287	1.78636	NA	NA	NA	NA	NA	NA	3
524	1	-	968587	970401	1814	5.42287	CDS_parts	1	968783	970360	-	SPAC222.12c	1
525	1	-	970401	970988	587	1.08643	NA	NA	NA	NA	NA	NA	3
526	1	-	970988	972674	1686	3.61027	CDS_parts	1	971258	973241	-	SPAC222.13c	1
527	1	-	972674	972781	107	1.19002	CDS_parts	1	971258	973241	-	SPAC222.13c	1
528	1	-	972781	973490	709	3.52019	CDS_parts	1	971258	973241	-	SPAC222.13c	1
529	1	-	973490	973930	440	1.08125	NA	NA	NA	NA	NA	NA	3
530	1	-	973930	976142	2212	4.29087	CDS_parts	1	974167	976733	-	SPAC222.14c	1
531	1	-	976142	976262	120	1.54069	CDS_parts	1	974167	976733	-	SPAC222.14c	1
532	1	-	976262	976456	194	3.03487	CDS_parts	1	974167	976733	-	SPAC222.14c	1
533	1	-	976456	976598	142	1.02332	CDS_parts	1	974167	976733	-	SPAC222.14c	1
534	1	-	976598	976768	170	3.69724	CDS_parts	1	974167	976733	-	SPAC222.14c	1
535	1	-	976768	979500	2732	0.884255	CDS_parts	1	977709	978637	+	SPAC222.15	2
535	1	-	976768	979500	2732	0.884255	CDS_parts	1	978903	979374	+	SPAC222.18	2
536	1	-	979500	980037	537	3.43508	CDS_parts	1	979679	981064	-	SPAC222.16c	1
537	1	-	980037	980959	922	2.23788	CDS_parts	1	979679	981064	-	SPAC222.16c	1
538	1	-	980959	981128	169	3.25366	CDS_parts	1	979679	981064	-	SPAC222.16c	1
539	1	-	981128	981513	385	0.767237	NA	NA	NA	NA	NA	NA	3
540	1	-	981513	983530	2017	4.36756	CDS_parts	1	981798	983255	-	SPAC821.03c	1
541	1	-	983530	983817	287	1.3142	NA	NA	NA	NA	NA	NA	3
542	1	-	983817	987024	3207	3.49108	CDS_parts	1	985011	986747	-	SPAC821.04c	1
543	1	-	987024	987960	936	1.62903	NA	NA	NA	NA	NA	NA	3
544	1	-	987960	991773	3813	0.787091	CDS_parts	1	988397	989688	+	SPAC821.05	2
544	1	-	987960	991773	3813	0.787091	CDS_parts	1	990250	991525	+	SPAC821.06	2
545	1	-	991773	993806	2033	3.72034	NA	NA	NA	NA	NA	NA	3
546	1	-	993806	995110	1304	1.01572	NA	NA	NA	NA	NA	NA	3
547	1	-	995110	997639	2529	4.39931	CDS_parts	1	995476	996942	-	SPAC821.08c	1
548	1	-	997639	1002865	5226	0.892015	CDS_parts	1	998953	1002003	+	SPAC821.09	2
549	1	-	1002865	1003607	742	5.5529	CDS_parts	1	1002999	1003463	-	SPAC821.10c	1
550	1	-	1003607	1004615	1008	2.77984	NA	NA	NA	NA	NA	NA	3
551	1	-	1004615	1010445	5830	0.735	CDS_parts	1	1006394	1007749	+	SPAC821.11	2
551	1	-	1004615	1010445	5830	0.735	CDS_parts	1	1008439	1010160	+	SPAC821.12	2
552	1	-	1010445	1015356	4911	3.46448	CDS_parts	1	1010640	1015328	-	SPAC821.13c	1
553	1	-	1015356	1016078	722	1.01165	NA	NA	NA	NA	NA	NA	3
554	1	-	1016078	1018839	2761	4.4077	NA	NA	NA	NA	NA	NA	3
555	1	-	1018839	1018899	60	2.1073	NA	NA	NA	NA	NA	NA	3
556	1	-	1018899	1019062	163	4.03923	NA	NA	NA	NA	NA	NA	3
557	1	-	1019062	1019144	82	1.7793	NA	NA	NA	NA	NA	NA	3
558	1	-	1019144	1020673	1529	4.6944	CDS_parts	1	1019612	1020574	-	SPAC139.02c	1
559	1	-	1020673	1024186	3513	0.888807	CDS_parts	1	1021917	1023874	+	SPAC139.03	2
560	1	-	1024186	1025412	1226	3.74407	CDS_parts	1	1024176	1025477	-	SPAC139.04c	1
561	1	-	1025412	1025803	391	2.38836	CDS_parts	1	1024176	1025477	-	SPAC139.04c	1
562	1	-	1025803	1028292	2489	0.653043	NA	NA	NA	NA	NA	NA	3
563	1	-	1028292	1030084	1792	2.22261	CDS_parts	1	1028316	1029797	+	SPAC139.05	2
564	1	-	1030084	1036707	6623	0.772321	CDS_parts	1	1030230	1031693	+	SPAC139.06	2
564	1	-	1030084	1036707	6623	0.772321	CDS_parts	1	1032182	1034167	+	SPAC23C4.02	2
564	1	-	1030084	1036707	6623	0.772321	CDS_parts	1	1034296	1035762	+	SPAC23C4.03	2
564	1	-	1030084	1036707	6623	0.772321	CDS_parts	1	1036033	1036508	+	SPAC23C4.04c	2
565	1	-	1036707	1038070	1363	4.62939	CDS_parts	1	1036833	1038182	-	SPAC23C4.05c	1
566	1	-	1038070	1038218	148	2.71288	CDS_parts	1	1036833	1038182	-	SPAC23C4.05c	1
567	1	-	1038218	1038664	446	1.18669	NA	NA	NA	NA	NA	NA	3
568	1	-	1038664	1039712	1048	4.25188	CDS_parts	1	1038666	1039649	-	SPAC23C4.06c	1
569	1	-	1039712	1043009	3297	0.901968	CDS_parts	1	1040241	1040846	+	SPAC23C4.07	2
569	1	-	1039712	1043009	3297	0.901968	CDS_parts	1	1041535	1042550	+	SPAC23C4.08	2
570	1	-	1043009	1043280	271	3.23457	CDS_parts	1	1043220	1044074	-	SPAC23C4.09c	1
571	1	-	1043280	1043395	115	1.13112	CDS_parts	1	1043220	1044074	-	SPAC23C4.09c	1
572	1	-	1043395	1043787	392	3.41164	CDS_parts	1	1043220	1044074	-	SPAC23C4.09c	1
573	1	-	1043787	1044012	225	1.57038	CDS_parts	1	1043220	1044074	-	SPAC23C4.09c	1
574	1	-	1044012	1044168	156	4.88064	CDS_parts	1	1043220	1044074	-	SPAC23C4.09c	1
575	1	-	1044168	1047793	3625	0.827932	CDS_parts	1	1044995	1046578	+	SPAC23C4.10	2
575	1	-	1044168	1047793	3625	0.827932	CDS_parts	1	1047316	1047591	+	SPAC23C4.11	2
576	1	-	1047793	1048895	1102	1.89369	NA	NA	NA	NA	NA	NA	3
577	1	-	1048895	1055909	7014	0.748384	CDS_parts	1	1049035	1050489	+	SPAC23C4.12	2
577	1	-	1048895	1055909	7014	0.748384	CDS_parts	1	1051729	1052174	+	SPAC23C4.13	2
577	1	-	1048895	1055909	7014	0.748384	CDS_parts	1	1052984	1054468	+	SPAC23C4.14	2
577	1	-	1048895	1055909	7014	0.748384	CDS_parts	1	1054735	1055642	+	SPAC23C4.15	2
578	1	-	1055909	1057571	1662	3.80303	CDS_parts	1	1056141	1057415	-	SPAC23C4.16c	1
579	1	-	1057571	1058214	643	1.90674	NA	NA	NA	NA	NA	NA	3
580	1	-	1058214	1060792	2578	0.787077	CDS_parts	1	1058395	1060674	+	SPAC23C4.17	2
581	1	-	1060792	1062506	1714	3.15551	CDS_parts	1	1060792	1062861	-	SPAC23C4.18c	1
582	1	-	1062506	1063237	731	1.91071	CDS_parts	1	1060792	1062861	-	SPAC23C4.18c	1
583	1	-	1063237	1066300	3063	0.856688	CDS_parts	1	1063867	1066839	+	SPAC23C4.19	2
584	1	-	1066300	1067077	777	1.87058	CDS_parts	1	1063867	1066839	+	SPAC23C4.19	2
585	1	-	1067077	1068705	1628	3.79651	NA	NA	NA	NA	NA	NA	3
586	1	-	1068705	1069936	1231	1.30477	CDS_parts	1	1068731	1069816	+	SPAC1A6.02	2
587	1	-	1069936	1072527	2591	4.53226	CDS_parts	1	1070061	1072013	-	SPAC1A6.03c	1
588	1	-	1072527	1074368	1841	1.28336	CDS_parts	1	1073534	1073854	+	SPAC1A6.11	2
589	1	-	1074368	1076855	2487	5.48152	CDS_parts	1	1074777	1076618	-	SPAC1A6.04c	1
590	1	-	1076855	1077526	671	4.35405	NA	NA	NA	NA	NA	NA	3
591	1	-	1077526	1079909	2383	0.944772	NA	NA	NA	NA	NA	NA	3
592	1	-	1079909	1081603	1694	3.81767	CDS_parts	1	1080021	1081561	-	SPAC1A6.05c	1
593	1	-	1081603	1083074	1471	1.81578	CDS_parts	1	1082783	1083391	-	SPAC1A6.06c	1
594	1	-	1083074	1086404	3330	0.969836	CDS_parts	1	1084175	1086085	+	SPAC1A6.07	2
594	1	-	1083074	1086404	3330	0.969836	CDS_parts	1	1082783	1083391	-	SPAC1A6.06c	1
595	1	-	1086404	1087486	1082	2.13118	NA	NA	NA	NA	NA	NA	3
596	1	-	1087486	1089039	1553	4.32124	CDS_parts	1	1087819	1088991	-	SPAC1A6.09c	1
597	1	-	1089039	1089319	280	1.71703	NA	NA	NA	NA	NA	NA	3
598	1	-	1089319	1089688	369	4.1105	NA	NA	NA	NA	NA	NA	3
599	1	-	1089688	1094343	4655	0.787275	CDS_parts	1	1090678	1092135	+	SPAC1A6.10	2
599	1	-	1089688	1094343	4655	0.787275	CDS_parts	1	1092441	1094045	+	SPAC30D11.14c	2
600	1	-	1094343	1094876	533	2.96819	CDS_parts	1	1094500	1095393	-	SPAC30D11.13	1
601	1	-	1094876	1095150	274	1.21403	CDS_parts	1	1094500	1095393	-	SPAC30D11.13	1
602	1	-	1095150	1095279	129	4.23027	CDS_parts	1	1094500	1095393	-	SPAC30D11.13	1
603	1	-	1095279	1095342	63	1.31084	CDS_parts	1	1094500	1095393	-	SPAC30D11.13	1
604	1	-	1095342	1095478	136	3.68801	CDS_parts	1	1094500	1095393	-	SPAC30D11.13	1
605	1	-	1095478	1096817	1339	0.696117	NA	NA	NA	NA	NA	NA	3
606	1	-	1096817	1096932	115	4.09424	NA	NA	NA	NA	NA	NA	3
607	1	-	1096932	1097018	86	2.30197	CDS_parts	1	1096890	1097250	-	SPAC30D11.12	1
608	1	-	1097018	1097208	190	5.67402	CDS_parts	1	1096890	1097250	-	SPAC30D11.12	1
609	1	-	1097208	1097267	59	3.25318	NA	NA	NA	NA	NA	NA	3
610	1	-	1097267	1097288	21	4.09796	NA	NA	NA	NA	NA	NA	3
611	1	-	1097288	1097486	198	1.42965	NA	NA	NA	NA	NA	NA	3
612	1	-	1097486	1097725	239	3.29373	NA	NA	NA	NA	NA	NA	3
613	1	-	1097725	1099571	1846	4.85275	CDS_parts	1	1098036	1099364	-	SPAC30D11.11	1
614	1	-	1099571	1101591	2020	3.45879	CDS_parts	1	1100128	1101537	-	SPAC30D11.10	1
615	1	-	1101591	1101734	143	0.765589	NA	NA	NA	NA	NA	NA	3
616	1	-	1101734	1103795	2061	3.26123	CDS_parts	1	1101741	1103747	-	SPAC30D11.09	1
617	1	-	1103795	1106691	2896	0.900306	CDS_parts	1	1104864	1106529	+	SPAC30D11.08c	2
618	1	-	1106691	1107897	1206	2.48291	CDS_parts	1	1106773	1107840	-	SPAC30D11.07	1
619	1	-	1107897	1109388	1491	0.854039	CDS_parts	1	1108567	1110110	+	SPAC30D11.06c	2
620	1	-	1109388	1110254	866	4.0835	CDS_parts	1	1108567	1110110	+	SPAC30D11.06c	2
620	1	-	1109388	1110254	866	4.0835	CDS_parts	1	1110117	1111118	-	SPAC30D11.05	1
621	1	-	1110254	1110864	610	1.44391	CDS_parts	1	1110117	1111118	-	SPAC30D11.05	1
622	1	-	1110864	1111188	324	3.52581	CDS_parts	1	1110117	1111118	-	SPAC30D11.05	1
623	1	-	1111188	1115911	4723	0.993913	CDS_parts	1	1112214	1115736	+	SPAC30D11.04c	2
624	1	-	1115911	1118346	2435	4.09997	CDS_parts	1	1116057	1118412	-	SPAC30D11.03	1
625	1	-	1118346	1121921	3575	0.888477	CDS_parts	1	1119378	1119763	+	SPAC30D11.02c	2
625	1	-	1118346	1121921	3575	0.888477	CDS_parts	1	1120548	1123529	+	SPAC30D11.01c	2
625	1	-	1118346	1121921	3575	0.888477	CDS_parts	1	1116057	1118412	-	SPAC30D11.03	1
626	1	-	1121921	1122656	735	2.004	CDS_parts	1	1120548	1123529	+	SPAC30D11.01c	2
627	1	-	1122656	1127566	4910	0.860633	CDS_parts	1	1120548	1123529	+	SPAC30D11.01c	2
627	1	-	1122656	1127566	4910	0.860633	CDS_parts	1	1124167	1128720	+	SPAC56F8.02	2
628	1	-	1127566	1129354	1788	1.76633	CDS_parts	1	1124167	1128720	+	SPAC56F8.02	2
629	1	-	1129354	1132922	3568	0.726394	CDS_parts	1	1129548	1132787	+	SPAC56F8.03	2
630	1	-	1132922	1133287	365	3.59059	CDS_parts	1	1133226	1134356	-	SPAC56F8.04c	1
631	1	-	1133287	1134332	1045	4.62166	CDS_parts	1	1133226	1134356	-	SPAC56F8.04c	1
632	1	-	1134332	1134439	107	2.35715	NA	NA	NA	NA	NA	NA	3
633	1	-	1134439	1135070	631	5.11912	CDS_parts	1	1134697	1136003	-	SPAC56F8.05c	1
634	1	-	1135070	1135220	150	2.78152	CDS_parts	1	1134697	1136003	-	SPAC56F8.05c	1
635	1	-	1135220	1135399	179	5.1573	CDS_parts	1	1134697	1136003	-	SPAC56F8.05c	1
636	1	-	1135399	1135554	155	2.15106	CDS_parts	1	1134697	1136003	-	SPAC56F8.05c	1
637	1	-	1135554	1135683	129	4.65087	CDS_parts	1	1134697	1136003	-	SPAC56F8.05c	1
638	1	-	1135683	1135945	262	2.38507	CDS_parts	1	1134697	1136003	-	SPAC56F8.05c	1
639	1	-	1135945	1136029	84	4.13412	CDS_parts	1	1134697	1136003	-	SPAC56F8.05c	1
640	1	-	1136029	1136274	245	0.979744	NA	NA	NA	NA	NA	NA	3
641	1	-	1136274	1137930	1656	3.01088	CDS_parts	1	1136352	1137731	-	SPAC56F8.06c	1
642	1	-	1137930	1146641	8711	0.732302	CDS_parts	1	1138566	1139117	+	SPAC56F8.07	2
642	1	-	1137930	1146641	8711	0.732302	CDS_parts	1	1139130	1140242	+	SPAC56F8.08	2
642	1	-	1137930	1146641	8711	0.732302	CDS_parts	1	1140621	1141577	+	SPAC56F8.09	2
642	1	-	1137930	1146641	8711	0.732302	CDS_parts	1	1143115	1144926	+	SPAC56F8.10	2
642	1	-	1137930	1146641	8711	0.732302	CDS_parts	1	1145542	1146358	+	SPAC56F8.11	2
643	1	-	1146641	1148657	2016	2.58723	CDS_parts	1	1146833	1148017	+	SPAC56F8.12	2
644	1	-	1148657	1149736	1079	3.63223	NA	NA	NA	NA	NA	NA	3
645	1	-	1149736	1151801	2065	2.63984	CDS_parts	1	1149911	1150216	+	SPAC56F8.13	2
645	1	-	1149736	1151801	2065	2.63984	CDS_parts	1	1150855	1151250	-	SPAC56F8.14c	1
646	1	-	1151801	1156916	5115	0.746081	CDS_parts	1	1152068	1152598	+	SPAC56F8.15	2
646	1	-	1151801	1156916	5115	0.746081	CDS_parts	1	1154733	1155974	+	SPAC56F8.16	2
647	1	-	1156916	1159497	2581	3.30409	NA	NA	NA	NA	NA	NA	3
648	1	-	1159497	1160230	733	1.39724	CDS_parts	1	1159626	1160000	-	SPAC22A12.02c	1
649	1	-	1160230	1161433	1203	3.44468	NA	NA	NA	NA	NA	NA	3
650	1	-	1161433	1162213	780	1.3214	NA	NA	NA	NA	NA	NA	3
651	1	-	1162213	1162677	464	5.57316	CDS_parts	1	1162244	1162636	-	SPAC22A12.04c	1
652	1	-	1162677	1163699	1022	1.05178	CDS_parts	1	1163123	1163452	+	SPAC22A12.05	2
653	1	-	1163699	1163807	108	3.20882	NA	NA	NA	NA	NA	NA	3
654	1	-	1163807	1165491	1684	4.78331	CDS_parts	1	1163936	1165225	-	SPAC22A12.06c	1
655	1	-	1165491	1166637	1146	1.13614	NA	NA	NA	NA	NA	NA	3
656	1	-	1166637	1169629	2992	4.66418	CDS_parts	1	1166822	1169503	-	SPAC22A12.07c	1
657	1	-	1169629	1169796	167	1.43805	NA	NA	NA	NA	NA	NA	3
658	1	-	1169796	1170008	212	4.51191	NA	NA	NA	NA	NA	NA	3
659	1	-	1170008	1170184	176	2.10651	NA	NA	NA	NA	NA	NA	3
660	1	-	1170184	1170824	640	3.53512	CDS_parts	1	1170196	1172126	-	SPAC22A12.08c	1
661	1	-	1170824	1171250	426	4.55963	CDS_parts	1	1170196	1172126	-	SPAC22A12.08c	1
662	1	-	1171250	1171380	130	1.41896	CDS_parts	1	1170196	1172126	-	SPAC22A12.08c	1
663	1	-	1171380	1171832	452	4.06078	CDS_parts	1	1170196	1172126	-	SPAC22A12.08c	1
664	1	-	1171832	1172247	415	2.64637	CDS_parts	1	1170196	1172126	-	SPAC22A12.08c	1
665	1	-	1172247	1172377	130	0.65781	NA	NA	NA	NA	NA	NA	3
666	1	-	1172377	1174241	1864	3.46407	CDS_parts	1	1172470	1174155	-	SPAC22A12.09c	1
667	1	-	1174241	1178855	4614	1.08738	CDS_parts	1	1174571	1175781	+	SPAC22A12.10	2
667	1	-	1174241	1178855	4614	1.08738	CDS_parts	1	1177065	1178807	+	SPAC22A12.11	2
668	1	-	1178855	1179951	1096	3.64548	CDS_parts	1	1179209	1179931	-	SPAC22A12.12c	1
669	1	-	1179951	1181024	1073	0.93455	CDS_parts	1	1180479	1180841	+	SPAC22A12.13	2
670	1	-	1181024	1181176	152	3.15202	NA	NA	NA	NA	NA	NA	3
671	1	-	1181176	1181223	47	2.1825	NA	NA	NA	NA	NA	NA	3
672	1	-	1181223	1182118	895	4.41346	CDS_parts	1	1181229	1182371	-	SPAC22A12.14c	1
673	1	-	1182118	1182311	193	2.10105	CDS_parts	1	1181229	1182371	-	SPAC22A12.14c	1
674	1	-	1182311	1182451	140	4.29632	CDS_parts	1	1181229	1182371	-	SPAC22A12.14c	1
675	1	-	1182451	1182831	380	2.00439	NA	NA	NA	NA	NA	NA	3
676	1	-	1182831	1185479	2648	5.56828	CDS_parts	1	1183312	1185303	-	SPAC22A12.15c	1
677	1	-	1185479	1188198	2719	0.732262	CDS_parts	1	1186314	1187851	+	SPAC22A12.16	2
678	1	-	1188198	1189038	840	2.1456	CDS_parts	1	1188325	1189110	-	SPAC22A12.17c	1
679	1	-	1189038	1192798	3760	0.85118	CDS_parts	1	1192545	1193613	+	SPAC4C5.01	2
679	1	-	1189038	1192798	3760	0.85118	CDS_parts	1	1188325	1189110	-	SPAC22A12.17c	1
680	1	-	1192798	1193320	522	2.95445	CDS_parts	1	1192545	1193613	+	SPAC4C5.01	2
681	1	-	1193320	1194404	1084	3.97658	CDS_parts	1	1192545	1193613	+	SPAC4C5.01	2
681	1	-	1193320	1194404	1084	3.97658	CDS_parts	1	1194197	1195036	-	SPAC4C5.02c	1
682	1	-	1194404	1194737	333	1.83177	CDS_parts	1	1194197	1195036	-	SPAC4C5.02c	1
683	1	-	1194737	1195162	425	3.65504	CDS_parts	1	1194197	1195036	-	SPAC4C5.02c	1
684	1	-	1195162	1199462	4300	0.951633	CDS_parts	1	1196995	1197903	+	SPAC4C5.03	2
684	1	-	1195162	1199462	4300	0.951633	CDS_parts	1	1198459	1199619	+	SPAC4C5.04	2
685	1	-	1199462	1199739	277	2.54786	CDS_parts	1	1198459	1199619	+	SPAC4C5.04	2
686	1	-	1199739	1200951	1212	0.901918	NA	NA	NA	NA	NA	NA	3
687	1	-	1200951	1206053	5102	5.3587	CDS_parts	1	1201077	1205498	-	SPAC10F6.01c	1
688	1	-	1206053	1206938	885	1.13936	NA	NA	NA	NA	NA	NA	3
689	1	-	1206938	1210200	3262	3.87105	CDS_parts	1	1206925	1210484	-	SPAC10F6.02c	1
690	1	-	1210200	1210596	396	2.65119	CDS_parts	1	1206925	1210484	-	SPAC10F6.02c	1
691	1	-	1210596	1211081	485	0.812834	NA	NA	NA	NA	NA	NA	3
692	1	-	1211081	1211231	150	3.87143	NA	NA	NA	NA	NA	NA	3
693	1	-	1211231	1211986	755	5.19136	CDS_parts	1	1211446	1213468	-	SPAC10F6.03c	1
694	1	-	1211986	1212229	243	2.35925	CDS_parts	1	1211446	1213468	-	SPAC10F6.03c	1
695	1	-	1212229	1213521	1292	5.48213	CDS_parts	1	1211446	1213468	-	SPAC10F6.03c	1
696	1	-	1213521	1214828	1307	0.937043	CDS_parts	1	1213726	1214781	+	SPAC10F6.04	2
697	1	-	1214828	1215600	772	4.08744	CDS_parts	1	1215121	1215928	-	SPAC10F6.05c	1
698	1	-	1215600	1215976	376	2.6546	CDS_parts	1	1215121	1215928	-	SPAC10F6.05c	1
699	1	-	1215976	1216295	319	1.45801	NA	NA	NA	NA	NA	NA	3
700	1	-	1216295	1217016	721	3.53579	NA	NA	NA	NA	NA	NA	3
701	1	-	1217016	1218176	1160	0.599756	CDS_parts	1	1217171	1217944	+	SPAC10F6.06	2
702	1	-	1218176	1219386	1210	2.68428	CDS_parts	1	1218321	1218887	-	SPAC10F6.07c	1
703	1	-	1219386	1220857	1471	3.97422	CDS_parts	1	1219667	1220797	-	SPAC10F6.08c	1
704	1	-	1220857	1221139	282	1.8111	NA	NA	NA	NA	NA	NA	3
705	1	-	1221139	1224766	3627	3.55432	CDS_parts	1	1221209	1224836	-	SPAC10F6.09c	1
706	1	-	1224766	1227404	2638	0.961817	CDS_parts	1	1225599	1227279	+	SPAC10F6.10	2
706	1	-	1224766	1227404	2638	0.961817	CDS_parts	1	1221209	1224836	-	SPAC10F6.09c	1
707	1	-	1227404	1228840	1436	3.88397	NA	NA	NA	NA	NA	NA	3
708	1	-	1228840	1229082	242	1.00789	NA	NA	NA	NA	NA	NA	3
709	1	-	1229082	1230256	1174	3.48564	CDS_parts	1	1229360	1230070	-	SPAC10F6.12c	1
710	1	-	1230256	1230527	271	1.09266	NA	NA	NA	NA	NA	NA	3
711	1	-	1230527	1230674	147	3.15792	NA	NA	NA	NA	NA	NA	3
712	1	-	1230674	1232040	1366	5.3339	CDS_parts	1	1230788	1232017	-	SPAC10F6.13c	1
713	1	-	1232040	1232345	305	1.46725	NA	NA	NA	NA	NA	NA	3
714	1	-	1232345	1234066	1721	4.31668	NA	NA	NA	NA	NA	NA	3
715	1	-	1234066	1236022	1956	0.995831	CDS_parts	1	1235667	1236965	+	SPAC10F6.15	2
716	1	-	1236022	1238369	2347	2.2299	CDS_parts	1	1235667	1236965	+	SPAC10F6.15	2
717	1	-	1238369	1240039	1670	0.831711	CDS_parts	1	1238896	1239424	+	SPAC10F6.16	2
718	1	-	1240039	1241891	1852	4.09204	CDS_parts	1	1240321	1241655	-	SPAC10F6.17c	1
719	1	-	1241891	1242072	181	1.75612	NA	NA	NA	NA	NA	NA	3
720	1	-	1242072	1243063	991	3.89562	CDS_parts	1	1242295	1242783	-	SPAC56E4.02c	1
721	1	-	1243063	1245811	2748	0.84764	CDS_parts	1	1244051	1245475	+	SPAC56E4.03	2
722	1	-	1245811	1252816	7005	5.3675	CDS_parts	1	1246095	1253559	-	SPAC56E4.04c	1
723	1	-	1252816	1253458	642	1.37558	CDS_parts	1	1246095	1253559	-	SPAC56E4.04c	1
724	1	-	1253458	1253546	88	3.88998	CDS_parts	1	1246095	1253559	-	SPAC56E4.04c	1
725	1	-	1253546	1256429	2883	0.726454	CDS_parts	1	1255591	1256227	+	SPAC56E4.05	2
726	1	-	1256429	1258714	2285	3.71273	CDS_parts	1	1256566	1258401	-	SPAC56E4.06c	1
727	1	-	1258714	1260315	1601	0.917453	CDS_parts	1	1259365	1260072	+	SPAC56E4.07	2
728	1	-	1260315	1260677	362	3.87183	NA	NA	NA	NA	NA	NA	3
729	1	-	1260677	1262519	1842	4.76469	CDS_parts	1	1260973	1262760	-	SPAC1420.01c	1
730	1	-	1262519	1263281	762	3.67529	CDS_parts	1	1260973	1262760	-	SPAC1420.01c	1
731	1	-	1263281	1263801	520	1.5441	NA	NA	NA	NA	NA	NA	3
732	1	-	1263801	1265773	1972	5.18002	CDS_parts	1	1263902	1265542	-	SPAC1420.02c	1
733	1	-	1265773	1272696	6923	0.848714	CDS_parts	1	1266269	1267647	+	SPAC1420.03	2
733	1	-	1265773	1272696	6923	0.848714	CDS_parts	1	1270750	1271636	+	SPAPB17E12.02	2
733	1	-	1265773	1272696	6923	0.848714	CDS_parts	1	1271889	1272962	+	SPAPB17E12.03	2
733	1	-	1265773	1272696	6923	0.848714	CDS_parts	1	1267905	1270166	-	SPAC1420.04c	1
734	1	-	1272696	1274082	1386	3.07966	CDS_parts	1	1271889	1272962	+	SPAPB17E12.03	2
734	1	-	1272696	1274082	1386	3.07966	CDS_parts	1	1273025	1274512	-	SPAPB17E12.04c	1
735	1	-	1274082	1274604	522	1.60093	CDS_parts	1	1273025	1274512	-	SPAPB17E12.04c	1
736	1	-	1274604	1277487	2883	0.70655	CDS_parts	1	1275535	1275871	+	SPAPB17E12.05	2
736	1	-	1274604	1277487	2883	0.70655	CDS_parts	1	1276673	1277751	+	SPAPB17E12.06	2
737	1	-	1277487	1279129	1642	2.82889	CDS_parts	1	1276673	1277751	+	SPAPB17E12.06	2
737	1	-	1277487	1279129	1642	2.82889	CDS_parts	1	1277785	1278974	-	SPAPB17E12.07c	1
738	1	-	1279129	1280601	1472	0.700073	CDS_parts	1	1279573	1280325	+	SPAPB17E12.08	2
739	1	-	1280601	1282161	1560	2.59298	CDS_parts	1	1280701	1281358	+	SPAPB17E12.09	2
739	1	-	1280601	1282161	1560	2.59298	CDS_parts	1	1281414	1282535	-	SPAPB17E12.10c	1
740	1	-	1282161	1282377	216	0.773496	CDS_parts	1	1281414	1282535	-	SPAPB17E12.10c	1
741	1	-	1282377	1282753	376	2.3016	CDS_parts	1	1281414	1282535	-	SPAPB17E12.10c	1
742	1	-	1282753	1284491	1738	0.5624	CDS_parts	1	1283130	1284330	+	SPAPB17E12.11	2
743	1	-	1284491	1285499	1008	3.29508	CDS_parts	1	1284531	1285484	-	SPAPB17E12.12c	1
744	1	-	1285499	1286484	985	0.785852	CDS_parts	1	1285627	1286261	+	SPAPB17E12.13	2
745	1	-	1286484	1289219	2735	4.05403	CDS_parts	1	1286916	1288340	-	SPAPB17E12.14c	1
746	1	-	1289219	1292464	3245	0.870384	CDS_parts	1	1291278	1292006	+	SPAC1565.01	2
747	1	-	1292464	1293642	1178	3.43367	CDS_parts	1	1292617	1293803	-	SPAC1565.02c	1
748	1	-	1293642	1295562	1920	1.49295	CDS_parts	1	1294483	1294983	+	SPAC1565.03	2
748	1	-	1293642	1295562	1920	1.49295	CDS_parts	1	1292617	1293803	-	SPAC1565.02c	1
749	1	-	1295562	1296265	703	3.21261	CDS_parts	1	1295558	1296510	-	SPAC1565.04c	1
750	1	-	1296265	1297139	874	1.43286	CDS_parts	1	1295558	1296510	-	SPAC1565.04c	1
751	1	-	1297139	1299722	2583	0.677888	CDS_parts	1	1297390	1299711	+	SPAC1565.05	2
752	1	-	1299722	1300482	760	3.32531	CDS_parts	1	1300144	1301018	-	SPAC1565.06c	1
753	1	-	1300482	1300651	169	1.56768	CDS_parts	1	1300144	1301018	-	SPAC1565.06c	1
754	1	-	1300651	1301090	439	3.46191	CDS_parts	1	1300144	1301018	-	SPAC1565.06c	1
755	1	-	1301090	1301302	212	0.773696	NA	NA	NA	NA	NA	NA	3
756	1	-	1301302	1305536	4234	2.94024	CDS_parts	1	1301917	1305617	-	SPAC1565.07c	1
757	1	-	1305536	1306524	988	1.41358	CDS_parts	1	1306439	1308942	+	SPAC1565.08	2
757	1	-	1305536	1306524	988	1.41358	CDS_parts	1	1301917	1305617	-	SPAC1565.07c	1
758	1	-	1306524	1313225	6701	0.600368	CDS_parts	1	1306439	1308942	+	SPAC1565.08	2
758	1	-	1306524	1313225	6701	0.600368	CDS_parts	1	1310980	1312683	+	SPAC6F12.02	2
759	1	-	1313225	1314479	1254	3.58559	CDS_parts	1	1313721	1314464	-	SPAC6F12.03c	1
760	1	-	1314479	1317084	2605	0.94329	CDS_parts	1	1316099	1316497	+	SPAC6F12.04	2
761	1	-	1317084	1319183	2099	3.79171	CDS_parts	1	1317093	1318802	-	SPAC6F12.05c	1
762	1	-	1319183	1322474	3291	0.925685	CDS_parts	1	1319846	1320463	+	SPAC6F12.06	2
762	1	-	1319183	1322474	3291	0.925685	CDS_parts	1	1321435	1322301	+	SPAC6F12.07	2
763	1	-	1322474	1324257	1783	3.39671	CDS_parts	1	1322439	1324336	-	SPAC6F12.08c	1
764	1	-	1324257	1326875	2618	0.917628	CDS_parts	1	1325253	1328900	+	SPAC6F12.09	2
764	1	-	1324257	1326875	2618	0.917628	CDS_parts	1	1322439	1324336	-	SPAC6F12.08c	1
765	1	-	1326875	1328753	1878	1.85733	CDS_parts	1	1325253	1328900	+	SPAC6F12.09	2
766	1	-	1328753	1329211	458	3.2929	CDS_parts	1	1325253	1328900	+	SPAC6F12.09	2
767	1	-	1329211	1333325	4114	5.30391	CDS_parts	1	1329262	1333233	-	SPAC6F12.10c	1
768	1	-	1333325	1333639	314	2.17263	NA	NA	NA	NA	NA	NA	3
769	1	-	1333639	1334950	1311	3.83951	CDS_parts	1	1333665	1335143	-	SPAC6F12.11c	1
770	1	-	1334950	1335038	88	0.931152	CDS_parts	1	1333665	1335143	-	SPAC6F12.11c	1
771	1	-	1335038	1335207	169	3.10022	CDS_parts	1	1333665	1335143	-	SPAC6F12.11c	1
772	1	-	1335207	1338382	3175	0.929026	CDS_parts	1	1335928	1338056	+	SPAC6F12.12	2
773	1	-	1338382	1339386	1004	5.28268	CDS_parts	1	1338452	1339700	-	SPAC6F12.13c	1
774	1	-	1339386	1339607	221	2.70023	CDS_parts	1	1338452	1339700	-	SPAC6F12.13c	1
775	1	-	1339607	1339652	45	6.6013	CDS_parts	1	1338452	1339700	-	SPAC6F12.13c	1
776	1	-	1339652	1339955	303	3.20531	NA	NA	NA	NA	NA	NA	3
777	1	-	1339955	1342102	2147	0.788998	CDS_parts	1	1340400	1342427	+	SPAC6F12.14	2
778	1	-	1342102	1343271	1169	2.86814	CDS_parts	1	1340400	1342427	+	SPAC6F12.14	2
778	1	-	1342102	1343271	1169	2.86814	CDS_parts	1	1342632	1344756	-	SPAC6F12.15c	1
779	1	-	1343271	1344825	1554	3.57874	CDS_parts	1	1342632	1344756	-	SPAC6F12.15c	1
780	1	-	1344825	1345078	253	1.48338	NA	NA	NA	NA	NA	NA	3
781	1	-	1345078	1348511	3433	4.70339	CDS_parts	1	1345089	1348442	-	SPAC6F12.16c	1
782	1	-	1348511	1351591	3080	0.726631	CDS_parts	1	1348780	1351024	+	SPAC6F12.17	2
783	1	-	1351591	1353269	1678	4.4431	CDS_parts	1	1352357	1353659	-	SPAC19E9.01c	1
784	1	-	1353269	1353446	177	1.98611	CDS_parts	1	1352357	1353659	-	SPAC19E9.01c	1
785	1	-	1353446	1353730	284	4.43205	CDS_parts	1	1352357	1353659	-	SPAC19E9.01c	1
786	1	-	1353730	1357853	4123	0.987995	CDS_parts	1	1354360	1356842	+	SPAC19E9.02	2
787	1	-	1357853	1358536	683	2.5974	NA	NA	NA	NA	NA	NA	3
788	1	-	1358536	1360859	2323	1.54001	NA	NA	NA	NA	NA	NA	3
789	1	-	1360859	1371576	10717	0.750956	CDS_parts	1	1362571	1363806	+	SPAC19E9.03	2
789	1	-	1360859	1371576	10717	0.750956	CDS_parts	1	1364846	1367173	+	SPAC57A10.02	2
789	1	-	1360859	1371576	10717	0.750956	CDS_parts	1	1368211	1369109	+	SPAC57A10.03	2
789	1	-	1360859	1371576	10717	0.750956	CDS_parts	1	1370197	1371276	+	SPAC57A10.04	2
790	1	-	1371576	1372038	462	3.70821	CDS_parts	1	1371718	1372307	-	SPAC57A10.14	1
791	1	-	1372038	1372291	253	1.4701	CDS_parts	1	1371718	1372307	-	SPAC57A10.14	1
792	1	-	1372291	1372478	187	3.78835	NA	NA	NA	NA	NA	NA	3
793	1	-	1372478	1372790	312	1.54217	NA	NA	NA	NA	NA	NA	3
794	1	-	1372790	1374838	2048	4.03491	NA	NA	NA	NA	NA	NA	3
795	1	-	1374838	1375606	768	2.84929	NA	NA	NA	NA	NA	NA	3
796	1	-	1375606	1378376	2770	0.780797	CDS_parts	1	1376587	1377072	+	SPAC57A10.06	2
796	1	-	1375606	1378376	2770	0.780797	CDS_parts	1	1377305	1378240	+	SPAC57A10.07	2
797	1	-	1378376	1378867	491	1.98908	CDS_parts	1	1378561	1379746	-	SPAC57A10.08c	1
798	1	-	1378867	1379875	1008	2.80776	CDS_parts	1	1378561	1379746	-	SPAC57A10.08c	1
799	1	-	1379875	1380080	205	1.24877	NA	NA	NA	NA	NA	NA	3
800	1	-	1380080	1380531	451	3.97943	NA	NA	NA	NA	NA	NA	3
801	1	-	1380531	1380976	445	5.19319	CDS_parts	1	1380838	1381536	-	SPAC57A10.09c	1
802	1	-	1380976	1381449	473	2.68373	CDS_parts	1	1380838	1381536	-	SPAC57A10.09c	1
803	1	-	1381449	1381593	144	4.5573	CDS_parts	1	1380838	1381536	-	SPAC57A10.09c	1
804	1	-	1381593	1382414	821	1.03865	NA	NA	NA	NA	NA	NA	3
805	1	-	1382414	1383232	818	5.27938	CDS_parts	1	1382542	1383513	-	SPAC57A10.10c	1
806	1	-	1383232	1383310	78	1.74689	CDS_parts	1	1382542	1383513	-	SPAC57A10.10c	1
807	1	-	1383310	1383548	238	4.6233	CDS_parts	1	1382542	1383513	-	SPAC57A10.10c	1
808	1	-	1383548	1384062	514	1.532	NA	NA	NA	NA	NA	NA	3
809	1	-	1384062	1384725	663	4.22229	CDS_parts	1	1384077	1385086	-	SPAC57A10.11c	1
810	1	-	1384725	1384797	72	1.05634	CDS_parts	1	1384077	1385086	-	SPAC57A10.11c	1
811	1	-	1384797	1385168	371	4.13645	CDS_parts	1	1384077	1385086	-	SPAC57A10.11c	1
812	1	-	1385168	1385410	242	1.75719	NA	NA	NA	NA	NA	NA	3
813	1	-	1385410	1387193	1783	5.08827	CDS_parts	1	1385510	1386841	-	SPAC57A10.12c	1
814	1	-	1387193	1390838	3645	0.750542	CDS_parts	1	1387944	1390352	+	SPAC20G8.01	2
814	1	-	1387193	1390838	3645	0.750542	CDS_parts	1	1390637	1392910	+	SPAC20G8.02	2
815	1	-	1390838	1393066	2228	1.35693	CDS_parts	1	1390637	1392910	+	SPAC20G8.02	2
816	1	-	1393066	1393571	505	2.62404	NA	NA	NA	NA	NA	NA	3
817	1	-	1393571	1395830	2259	0.618461	CDS_parts	1	1393896	1395569	+	SPAC20G8.03	2
818	1	-	1395830	1398313	2483	4.41978	CDS_parts	1	1396025	1397923	-	SPAC20G8.04c	1
819	1	-	1398313	1399557	1244	0.760081	NA	NA	NA	NA	NA	NA	3
820	1	-	1399557	1402491	2934	4.38274	CDS_parts	1	1399798	1402886	-	SPAC20G8.05c	1
821	1	-	1402491	1402648	157	1.45574	CDS_parts	1	1399798	1402886	-	SPAC20G8.05c	1
822	1	-	1402648	1402947	299	2.93963	CDS_parts	1	1399798	1402886	-	SPAC20G8.05c	1
823	1	-	1402947	1410149	7202	0.740127	CDS_parts	1	1403322	1409624	+	SPAC20G8.06	2
824	1	-	1410149	1410341	192	3.26419	NA	NA	NA	NA	NA	NA	3
825	1	-	1410341	1411214	873	4.95317	CDS_parts	1	1410476	1411135	-	SPAC20G8.07c	1
826	1	-	1411214	1411682	468	0.897874	NA	NA	NA	NA	NA	NA	3
827	1	-	1411682	1412034	352	4.57035	NA	NA	NA	NA	NA	NA	3
828	1	-	1412034	1415032	2998	3.31419	NA	NA	NA	NA	NA	NA	3
829	1	-	1415032	1415496	464	1.8216	NA	NA	NA	NA	NA	NA	3
830	1	-	1415496	1418446	2950	4.64937	CDS_parts	1	1415542	1418750	-	SPAC20G8.09c	1
831	1	-	1418446	1418526	80	1.41366	CDS_parts	1	1415542	1418750	-	SPAC20G8.09c	1
832	1	-	1418526	1418781	255	4.00127	CDS_parts	1	1415542	1418750	-	SPAC20G8.09c	1
833	1	-	1418781	1418984	203	1.24606	NA	NA	NA	NA	NA	NA	3
834	1	-	1418984	1420422	1438	2.68319	NA	NA	NA	NA	NA	NA	3
835	1	-	1420422	1423023	2601	0.81437	CDS_parts	1	1421916	1422942	+	SPAC3A12.02	2
836	1	-	1423023	1425156	2133	3.8801	CDS_parts	1	1423240	1424169	-	SPAC3A12.03c	1
836	1	-	1423023	1425156	2133	3.8801	CDS_parts	1	1424697	1425562	-	SPAC3A12.04c	1
837	1	-	1425156	1425518	362	2.60889	CDS_parts	1	1424697	1425562	-	SPAC3A12.04c	1
838	1	-	1425518	1425580	62	4.31625	NA	NA	NA	NA	NA	NA	3
839	1	-	1425580	1425910	330	1.65685	NA	NA	NA	NA	NA	NA	3
840	1	-	1425910	1426725	815	4.52328	CDS_parts	1	1426213	1429913	-	SPAC3A12.05c	1
841	1	-	1426725	1429833	3108	3.64238	CDS_parts	1	1426213	1429913	-	SPAC3A12.05c	1
842	1	-	1429833	1430203	370	1.85974	CDS_parts	1	1426213	1429913	-	SPAC3A12.05c	1
843	1	-	1430203	1433427	3224	3.39221	CDS_parts	1	1430424	1432655	-	SPAC3A12.06c	1
843	1	-	1430203	1433427	3224	3.39221	CDS_parts	1	1433049	1433375	-	SPAC3A12.19	1
844	1	-	1433427	1435988	2561	0.800743	CDS_parts	1	1433953	1434415	+	SPAC3A12.07	2
844	1	-	1433427	1435988	2561	0.800743	CDS_parts	1	1435139	1435783	+	SPAC3A12.08	2
845	1	-	1435988	1437701	1713	2.44322	CDS_parts	1	1436590	1437462	-	SPAC3A12.09c	1
846	1	-	1437701	1439279	1578	0.79525	CDS_parts	1	1438375	1438905	+	SPAC3A12.10	2
847	1	-	1439279	1440571	1292	3.84994	NA	NA	NA	NA	NA	NA	3
848	1	-	1440571	1441971	1400	0.909624	CDS_parts	1	1441109	1441969	+	SPAC3A12.12	2
849	1	-	1441971	1443082	1111	4.86273	NA	NA	NA	NA	NA	NA	3
850	1	-	1443082	1443205	123	2.54181	NA	NA	NA	NA	NA	NA	3
851	1	-	1443205	1450035	6830	0.633534	CDS_parts	1	1444930	1445508	+	SPAC3A12.14	2
851	1	-	1443205	1450035	6830	0.633534	CDS_parts	1	1446703	1448973	+	SPAC3A12.15	2
852	1	-	1450035	1451012	977	4.00156	CDS_parts	1	1450642	1451210	-	SPAC3A12.16c	1
853	1	-	1451012	1451098	86	2.22911	CDS_parts	1	1450642	1451210	-	SPAC3A12.16c	1
854	1	-	1451098	1451416	318	4.51982	CDS_parts	1	1450642	1451210	-	SPAC3A12.16c	1
855	1	-	1451416	1451846	430	0.652312	NA	NA	NA	NA	NA	NA	3
856	1	-	1451846	1453366	1520	3.60725	CDS_parts	1	1451957	1453144	-	SPAC3A12.17c	1
857	1	-	1453366	1454841	1475	1.35327	NA	NA	NA	NA	NA	NA	3
858	1	-	1454841	1456890	2049	0.556535	CDS_parts	1	1454911	1456529	+	SPAC3A12.18	2
859	1	-	1456890	1457553	663	4.28911	CDS_parts	1	1457143	1457737	-	SPAC9.02c	1
860	1	-	1457553	1457657	104	2.3389	CDS_parts	1	1457143	1457737	-	SPAC9.02c	1
861	1	-	1457657	1457908	251	4.5371	CDS_parts	1	1457143	1457737	-	SPAC9.02c	1
862	1	-	1457908	1458461	553	1.01729	NA	NA	NA	NA	NA	NA	3
863	1	-	1458461	1463169	4708	4.21359	CDS_parts	1	1458729	1465259	-	SPAC9.03c	1
864	1	-	1463169	1465292	2123	3.55301	CDS_parts	1	1458729	1465259	-	SPAC9.03c	1
865	1	-	1465292	1473483	8191	0.795871	CDS_parts	1	1465847	1469848	+	SPAC9.04	2
865	1	-	1465292	1473483	8191	0.795871	CDS_parts	1	1471060	1473665	+	SPAC9.05	2
866	1	-	1473483	1474131	648	3.41745	CDS_parts	1	1471060	1473665	+	SPAC9.05	2
866	1	-	1473483	1474131	648	3.41745	CDS_parts	1	1473692	1474539	-	SPAC9.06c	1
867	1	-	1474131	1474810	679	2.36478	CDS_parts	1	1473692	1474539	-	SPAC9.06c	1
868	1	-	1474810	1475057	247	4.25033	CDS_parts	1	1474909	1476107	-	SPAC9.07c	1
869	1	-	1475057	1475122	65	1.72946	CDS_parts	1	1474909	1476107	-	SPAC9.07c	1
870	1	-	1475122	1476177	1055	4.48195	CDS_parts	1	1474909	1476107	-	SPAC9.07c	1
871	1	-	1476177	1476873	696	0.840932	NA	NA	NA	NA	NA	NA	3
872	1	-	1476873	1478222	1349	3.0822	CDS_parts	1	1477214	1478062	-	SPAC9.08c	1
873	1	-	1478222	1482401	4179	1.15853	CDS_parts	1	1478627	1480921	+	SPAC9.09	2
874	1	-	1482401	1486857	4456	0.602005	CDS_parts	1	1482834	1484609	+	SPAC9.10	2
875	1	-	1486857	1488243	1386	3.13925	CDS_parts	1	1487131	1488055	-	SPAC9.12c	1
876	1	-	1488243	1488618	375	1.07382	NA	NA	NA	NA	NA	NA	3
877	1	-	1488618	1489754	1136	3.62555	CDS_parts	1	1488770	1489582	-	SPAC9.13c	1
878	1	-	1489754	1490201	447	1.37697	NA	NA	NA	NA	NA	NA	3
879	1	-	1490201	1492155	1954	4.24498	CDS_parts	1	1490741	1491754	-	SPAC5D6.13	1
880	1	-	1492155	1492334	179	1.52478	NA	NA	NA	NA	NA	NA	3
881	1	-	1492334	1493867	1533	4.42142	CDS_parts	1	1492880	1493824	-	SPAC5D6.12	1
882	1	-	1493867	1496819	2952	1.09024	CDS_parts	1	1494670	1495077	+	SPAC5D6.10c	2
883	1	-	1496819	1496847	28	3.09319	NA	NA	NA	NA	NA	NA	3
884	1	-	1496847	1503834	6987	0.797201	CDS_parts	1	1497147	1498061	+	SPAC5D6.09c	2
884	1	-	1496847	1503834	6987	0.797201	CDS_parts	1	1499185	1499565	+	SPAC5D6.08c	2
884	1	-	1496847	1503834	6987	0.797201	CDS_parts	1	1500925	1502412	+	SPAC5D6.07c	2
884	1	-	1496847	1503834	6987	0.797201	CDS_parts	1	1502909	1503587	+	SPAC5D6.06c	2
885	1	-	1503834	1504168	334	4.5883	CDS_parts	1	1503907	1504738	-	SPAC5D6.05	1
886	1	-	1504168	1504668	500	2.80713	CDS_parts	1	1503907	1504738	-	SPAC5D6.05	1
887	1	-	1504668	1504911	243	4.36261	CDS_parts	1	1503907	1504738	-	SPAC5D6.05	1
888	1	-	1504911	1505150	239	1.64839	NA	NA	NA	NA	NA	NA	3
889	1	-	1505150	1506740	1590	4.12342	CDS_parts	1	1505591	1507171	-	SPAC5D6.04	1
890	1	-	1506740	1507050	310	2.13295	CDS_parts	1	1505591	1507171	-	SPAC5D6.04	1
891	1	-	1507050	1507579	529	3.17758	CDS_parts	1	1505591	1507171	-	SPAC5D6.04	1
892	1	-	1507579	1511428	3849	0.704617	CDS_parts	1	1510376	1511278	+	SPAC5D6.02c	2
893	1	-	1511428	1511602	174	3.09237	NA	NA	NA	NA	NA	NA	3
894	1	-	1511602	1512386	784	5.25599	CDS_parts	1	1511797	1512189	-	SPAC5D6.01	1
895	1	-	1512386	1512703	317	0.632698	NA	NA	NA	NA	NA	NA	3
896	1	-	1512703	1514740	2037	3.1184	CDS_parts	1	1512764	1514628	-	SPAC57A7.13	1
897	1	-	1514740	1514974	234	1.263	NA	NA	NA	NA	NA	NA	3
898	1	-	1514974	1516658	1684	5.34786	CDS_parts	1	1515089	1516914	-	SPAC57A7.12	1
899	1	-	1516658	1516835	177	1.42553	CDS_parts	1	1515089	1516914	-	SPAC57A7.12	1
900	1	-	1516835	1516913	78	4.32468	CDS_parts	1	1515089	1516914	-	SPAC57A7.12	1
901	1	-	1516913	1517241	328	1.60615	NA	NA	NA	NA	NA	NA	3
902	1	-	1517241	1521456	4215	3.989	CDS_parts	1	1517349	1521290	-	SPAC57A7.11	1
903	1	-	1521456	1524640	3184	0.746644	CDS_parts	1	1521712	1524532	+	SPAC57A7.10c	2
904	1	-	1524640	1524932	292	2.05393	NA	NA	NA	NA	NA	NA	3
905	1	-	1524932	1526198	1266	3.19596	CDS_parts	1	1525031	1526149	-	SPAC57A7.09	1
906	1	-	1526198	1527654	1456	0.789746	NA	NA	NA	NA	NA	NA	3
907	1	-	1527654	1529783	2129	4.48143	CDS_parts	1	1527964	1529511	-	SPAC57A7.08	1
908	1	-	1529783	1531224	1441	1.06791	CDS_parts	1	1530189	1531115	+	SPAC57A7.07c	2
909	1	-	1531224	1533786	2562	4.4705	CDS_parts	1	1531313	1534148	-	SPAC57A7.06	1
910	1	-	1533786	1533891	105	2.16236	CDS_parts	1	1531313	1534148	-	SPAC57A7.06	1
911	1	-	1533891	1534212	321	4.10252	CDS_parts	1	1531313	1534148	-	SPAC57A7.06	1
912	1	-	1534212	1534416	204	1.54213	NA	NA	NA	NA	NA	NA	3
913	1	-	1534416	1534886	470	3.60615	CDS_parts	1	1534588	1538601	-	SPAC57A7.05	1
914	1	-	1534886	1537157	2271	2.03171	CDS_parts	1	1534588	1538601	-	SPAC57A7.05	1
915	1	-	1537157	1541021	3864	1.54506	CDS_parts	1	1534588	1538601	-	SPAC57A7.05	1
916	1	-	1541021	1545400	4379	0.861371	CDS_parts	1	1542865	1544826	+	SPAC57A7.04c	2
916	1	-	1541021	1545400	4379	0.861371	CDS_parts	1	1545348	1545813	-	SPAC57A7.15c	1
917	1	-	1545400	1546224	824	2.48635	CDS_parts	1	1545348	1545813	-	SPAC57A7.15c	1
918	1	-	1546224	1550002	3778	0.734623	CDS_parts	1	1546504	1549695	+	SPAC167.07c	2
919	1	-	1550002	1551003	1001	1.66425	CDS_parts	1	1550133	1550498	+	SPAC167.06c	2
920	1	-	1551003	1553322	2319	3.87947	CDS_parts	1	1551408	1553213	-	SPAC167.05	1
921	1	-	1553322	1553649	327	0.739035	NA	NA	NA	NA	NA	NA	3
922	1	-	1553649	1554063	414	3.68106	CDS_parts	1	1554001	1554791	-	SPAC167.04	1
923	1	-	1554063	1554423	360	2.49706	CDS_parts	1	1554001	1554791	-	SPAC167.04	1
924	1	-	1554423	1554833	410	4.2296	CDS_parts	1	1554001	1554791	-	SPAC167.04	1
925	1	-	1554833	1557167	2334	2.00809	CDS_parts	1	1555134	1557083	+	SPAC167.03c	2
926	1	-	1557167	1558520	1353	2.84984	NA	NA	NA	NA	NA	NA	3
927	1	-	1558520	1559497	977	0.855498	CDS_parts	1	1558670	1559147	+	SPAC167.09	2
928	1	-	1559497	1562767	3270	3.11949	NA	NA	NA	NA	NA	NA	3
929	1	-	1562767	1568732	5965	1.53362	CDS_parts	1	1564216	1568217	-	SPAC167.08	1
930	1	-	1568732	1569591	859	0.710809	CDS_parts	1	1568863	1569303	+	SPAC1705.02	2
931	1	-	1569591	1571604	2013	5.19485	CDS_parts	1	1569995	1571260	-	SPAC1705.03c	1
932	1	-	1571604	1579709	8105	0.76135	CDS_parts	1	1575410	1576028	+	SPAC23H4.18c	2
932	1	-	1571604	1579709	8105	0.76135	CDS_parts	1	1576854	1577912	+	SPAC23H4.17c	2
932	1	-	1571604	1579709	8105	0.76135	CDS_parts	1	1578314	1579540	+	SPAC23H4.16c	2
933	1	-	1579709	1582140	2431	4.36623	CDS_parts	1	1579756	1582107	-	SPAC23H4.15	1
934	1	-	1582140	1585048	2908	3.094	CDS_parts	1	1582525	1585443	-	SPAC23H4.14	1
935	1	-	1585048	1586026	978	1.77958	CDS_parts	1	1582525	1585443	-	SPAC23H4.14	1
936	1	-	1586026	1586475	449	3.0198	NA	NA	NA	NA	NA	NA	3
937	1	-	1586475	1587060	585	0.905008	CDS_parts	1	1586693	1587327	+	SPAC23H4.13c	2
938	1	-	1587060	1588566	1506	4.01379	CDS_parts	1	1586693	1587327	+	SPAC23H4.13c	2
938	1	-	1587060	1588566	1506	4.01379	CDS_parts	1	1587489	1588551	-	SPAC23H4.12	1
939	1	-	1588566	1588924	358	1.44255	NA	NA	NA	NA	NA	NA	3
940	1	-	1588924	1589818	894	4.08434	CDS_parts	1	1588955	1589592	+	SPAC23H4.11c	2
941	1	-	1589818	1591910	2092	0.69043	CDS_parts	1	1590100	1591656	+	SPAC23H4.10c	2
942	1	-	1591910	1593097	1187	5.40708	CDS_parts	1	1591938	1593083	-	SPAC23H4.09	1
943	1	-	1593097	1593356	259	1.80963	NA	NA	NA	NA	NA	NA	3
944	1	-	1593356	1593790	434	3.65229	CDS_parts	1	1593390	1594454	-	SPAC23H4.08	1
945	1	-	1593790	1593894	104	1.27214	CDS_parts	1	1593390	1594454	-	SPAC23H4.08	1
946	1	-	1593894	1594194	300	3.21729	CDS_parts	1	1593390	1594454	-	SPAC23H4.08	1
947	1	-	1594194	1594603	409	1.69181	CDS_parts	1	1593390	1594454	-	SPAC23H4.08	1
948	1	-	1594603	1596176	1573	0.610917	CDS_parts	1	1595195	1595926	+	SPAC23H4.07c	2
949	1	-	1596176	1596445	269	4.10269	NA	NA	NA	NA	NA	NA	3
950	1	-	1596445	1598098	1653	5.50186	CDS_parts	1	1596492	1597571	-	SPAC23H4.06	1
951	1	-	1598098	1601477	3379	1.16967	CDS_parts	1	1599331	1599624	+	SPAC23H4.05c	2
952	1	-	1601477	1602974	1497	3.63874	CDS_parts	1	1601508	1602886	-	SPAC23H4.04	1
953	1	-	1602974	1605082	2108	0.519001	CDS_parts	1	1604075	1604858	+	SPAC23H4.03c	2
954	1	-	1605082	1606806	1724	3.92454	CDS_parts	1	1605320	1607089	-	SPAC23H4.02	1
955	1	-	1606806	1606992	186	2.00756	CDS_parts	1	1605320	1607089	-	SPAC23H4.02	1
956	1	-	1606992	1607148	156	4.30431	CDS_parts	1	1605320	1607089	-	SPAC23H4.02	1
957	1	-	1607148	1614247	7099	1.02461	CDS_parts	1	1608162	1610999	+	SPAC23H4.01c	2
957	1	-	1607148	1614247	7099	1.02461	CDS_parts	1	1611564	1612634	+	SPAP27G11.02	2
957	1	-	1607148	1614247	7099	1.02461	CDS_parts	1	1613185	1614212	+	SPAP27G11.03	2
958	1	-	1614247	1615331	1084	4.16688	CDS_parts	1	1614501	1615491	-	SPAP27G11.04c	1
959	1	-	1615331	1615873	542	1.33964	CDS_parts	1	1614501	1615491	-	SPAP27G11.04c	1
960	1	-	1615873	1618135	2262	3.58163	CDS_parts	1	1615930	1618744	-	SPAP27G11.05c	1
961	1	-	1618135	1618873	738	2.63477	CDS_parts	1	1615930	1618744	-	SPAP27G11.05c	1
962	1	-	1618873	1619146	273	1.35231	NA	NA	NA	NA	NA	NA	3
963	1	-	1619146	1620599	1453	4.06249	CDS_parts	1	1619533	1620131	-	SPAP27G11.06c	1
963	1	-	1619146	1620599	1453	4.06249	CDS_parts	1	1620498	1621262	-	SPAP27G11.07c	1
964	1	-	1620599	1620676	77	1.77732	CDS_parts	1	1620498	1621262	-	SPAP27G11.07c	1
965	1	-	1620676	1621305	629	3.73697	CDS_parts	1	1620498	1621262	-	SPAP27G11.07c	1
966	1	-	1621305	1623001	1696	1.03661	CDS_parts	1	1621639	1622867	-	SPAP27G11.08c	1
967	1	-	1623001	1624528	1527	4.3785	CDS_parts	1	1623438	1624418	-	SPAP27G11.09c	1
968	1	-	1624528	1624773	245	0.74537	NA	NA	NA	NA	NA	NA	3
969	1	-	1624773	1627059	2286	4.50956	CDS_parts	1	1625076	1629841	-	SPAP27G11.10c	1
970	1	-	1627059	1629744	2685	3.89601	CDS_parts	1	1625076	1629841	-	SPAP27G11.10c	1
971	1	-	1629744	1629987	243	2.35339	CDS_parts	1	1625076	1629841	-	SPAP27G11.10c	1
972	1	-	1629987	1634997	5010	0.786473	CDS_parts	1	1631283	1631597	+	SPAP27G11.16	2
972	1	-	1629987	1634997	5010	0.786473	CDS_parts	1	1632068	1634742	+	SPAP27G11.12	2
972	1	-	1629987	1634997	5010	0.786473	CDS_parts	1	1630900	1631203	-	SPAP27G11.11c	1
973	1	-	1634997	1635560	563	4.52858	CDS_parts	1	1635258	1635504	-	SPAP27G11.13c	1
974	1	-	1635560	1635820	260	0.861863	NA	NA	NA	NA	NA	NA	3
975	1	-	1635820	1638281	2461	3.42516	CDS_parts	1	1636062	1638131	-	SPAP27G11.14c	1
976	1	-	1638281	1638641	360	0.625384	NA	NA	NA	NA	NA	NA	3
977	1	-	1638641	1639200	559	2.17038	CDS_parts	1	1638643	1639499	+	SPAP27G11.15	2
978	1	-	1639200	1640819	1619	4.31617	CDS_parts	1	1638643	1639499	+	SPAP27G11.15	2
978	1	-	1639200	1640819	1619	4.31617	CDS_parts	1	1639539	1640885	-	SPAC343.01c	1
979	1	-	1640819	1641256	437	2.61078	CDS_parts	1	1639539	1640885	-	SPAC343.01c	1
980	1	-	1641256	1643788	2532	0.907051	CDS_parts	1	1641755	1642303	+	SPAC343.02	2
980	1	-	1641256	1643788	2532	0.907051	CDS_parts	1	1643108	1643652	+	SPAC343.03	2
981	1	-	1643788	1645238	1450	3.86278	CDS_parts	1	1643933	1645634	-	SPAC343.04c	1
982	1	-	1645238	1645374	136	1.90613	CDS_parts	1	1643933	1645634	-	SPAC343.04c	1
983	1	-	1645374	1645852	478	3.483	CDS_parts	1	1643933	1645634	-	SPAC343.04c	1
984	1	-	1645852	1649600	3748	0.745046	CDS_parts	1	1647259	1649215	+	SPAC343.05	2
985	1	-	1649600	1650800	1200	3.78176	CDS_parts	1	1649612	1650757	-	SPAC343.06c	1
986	1	-	1650800	1651005	205	0.987343	NA	NA	NA	NA	NA	NA	3
987	1	-	1651005	1653298	2293	3.526	CDS_parts	1	1651012	1652981	+	SPAC343.07	2
988	1	-	1653298	1653421	123	1.05904	CDS_parts	1	1653288	1653783	-	SPAC343.08c	1
989	1	-	1653421	1653879	458	2.72267	CDS_parts	1	1653288	1653783	-	SPAC343.08c	1
990	1	-	1653879	1658427	4548	0.923068	CDS_parts	1	1654284	1655516	+	SPAC343.09	2
990	1	-	1653879	1658427	4548	0.923068	CDS_parts	1	1656239	1658164	+	SPAC343.10	2
991	1	-	1658427	1663357	4930	3.28194	CDS_parts	1	1658475	1663241	-	SPAC343.11c	1
992	1	-	1663357	1665779	2422	0.731968	NA	NA	NA	NA	NA	NA	3
993	1	-	1665779	1665945	166	3.04566	NA	NA	NA	NA	NA	NA	3
994	1	-	1665945	1668080	2135	1.07365	NA	NA	NA	NA	NA	NA	3
995	1	-	1668080	1669877	1797	2.83761	CDS_parts	1	1669623	1669964	-	SPAC343.20	1
996	1	-	1669877	1672300	2423	1.00201	CDS_parts	1	1670355	1672071	+	SPAC343.13	2
996	1	-	1669877	1672300	2423	1.00201	CDS_parts	1	1669623	1669964	-	SPAC343.20	1
997	1	-	1672300	1672955	655	4.62253	CDS_parts	1	1672376	1673655	-	SPAC343.14c	1
998	1	-	1672955	1673017	62	2.76833	CDS_parts	1	1672376	1673655	-	SPAC343.14c	1
999	1	-	1673017	1673299	282	5.1215	CDS_parts	1	1672376	1673655	-	SPAC343.14c	1
1000	1	-	1673299	1673462	163	3.06281	CDS_parts	1	1672376	1673655	-	SPAC343.14c	1
1001	1	-	1673462	1673677	215	5.02679	CDS_parts	1	1672376	1673655	-	SPAC343.14c	1
1002	1	-	1673677	1678071	4394	0.879342	CDS_parts	1	1673947	1675251	+	SPAC343.15	2
1002	1	-	1673677	1678071	4394	0.879342	CDS_parts	1	1675730	1677895	+	SPAC343.16	2
1003	1	-	1678071	1680115	2044	3.29471	CDS_parts	1	1678182	1679968	-	SPAC343.17c	1
1004	1	-	1680115	1688808	8693	0.747963	CDS_parts	1	1680414	1681084	+	SPAC343.18	2
1004	1	-	1680115	1688808	8693	0.747963	CDS_parts	1	1681953	1683827	+	SPAC343.19	2
1004	1	-	1680115	1688808	8693	0.747963	CDS_parts	1	1685190	1688618	+	SPAC824.02	2
1005	1	-	1688808	1690154	1346	3.59888	CDS_parts	1	1688902	1689645	-	SPAC824.03c	1
1006	1	-	1690154	1700203	10049	0.920971	CDS_parts	1	1690362	1691387	+	SPAC824.04	2
1006	1	-	1690154	1700203	10049	0.920971	CDS_parts	1	1692007	1694721	+	SPAC824.05	2
1006	1	-	1690154	1700203	10049	0.920971	CDS_parts	1	1695102	1695624	+	SPAC824.06	2
1006	1	-	1690154	1700203	10049	0.920971	CDS_parts	1	1696571	1697483	+	SPAC824.07	2
1006	1	-	1690154	1700203	10049	0.920971	CDS_parts	1	1698038	1699708	+	SPAC824.08	2
1007	1	-	1700203	1700962	759	4.2824	CDS_parts	1	1700317	1701601	-	SPAC824.09c	1
1008	1	-	1700962	1701114	152	1.6369	CDS_parts	1	1700317	1701601	-	SPAC824.09c	1
1009	1	-	1701114	1701668	554	3.47411	CDS_parts	1	1700317	1701601	-	SPAC824.09c	1
1010	1	-	1701668	1702414	746	1.04816	NA	NA	NA	NA	NA	NA	3
1011	1	-	1702414	1702589	175	2.74163	NA	NA	NA	NA	NA	NA	3
1012	1	-	1702589	1704116	1527	4.31118	CDS_parts	1	1703015	1704001	-	SPAC664.01c	1
1013	1	-	1704116	1704921	805	0.924833	NA	NA	NA	NA	NA	NA	3
1014	1	-	1704921	1706569	1648	3.70346	CDS_parts	1	1704981	1707080	-	SPAC664.02c	1
1015	1	-	1706569	1706716	147	1.29934	CDS_parts	1	1704981	1707080	-	SPAC664.02c	1
1016	1	-	1706716	1706875	159	3.65194	CDS_parts	1	1704981	1707080	-	SPAC664.02c	1
1017	1	-	1706875	1706938	63	1.29645	CDS_parts	1	1704981	1707080	-	SPAC664.02c	1
1018	1	-	1706938	1707314	376	3.40985	CDS_parts	1	1704981	1707080	-	SPAC664.02c	1
1019	1	-	1707314	1710510	3196	0.813404	CDS_parts	1	1708822	1710229	+	SPAC664.03	2
1020	1	-	1710510	1710552	42	5.59548	CDS_parts	1	1710502	1711067	-	SPAC664.04c	1
1021	1	-	1710552	1710722	170	2.25937	CDS_parts	1	1710502	1711067	-	SPAC664.04c	1
1022	1	-	1710722	1711080	358	5.53785	CDS_parts	1	1710502	1711067	-	SPAC664.04c	1
1023	1	-	1711080	1712280	1200	1.19723	CDS_parts	1	1711214	1711840	+	SPAC664.05	2
1024	1	-	1712280	1712621	341	2.72012	NA	NA	NA	NA	NA	NA	3
1025	1	-	1712621	1714009	1388	0.719464	CDS_parts	1	1712817	1713783	+	SPAC664.06	2
1026	1	-	1714009	1715362	1353	2.8785	CDS_parts	1	1714090	1715536	-	SPAC664.07c	1
1027	1	-	1715362	1716080	718	1.51667	CDS_parts	1	1714090	1715536	-	SPAC664.07c	1
1028	1	-	1716080	1717423	1343	4.14112	CDS_parts	1	1716213	1717720	-	SPAC664.08c	1
1029	1	-	1717423	1717764	341	2.59979	CDS_parts	1	1716213	1717720	-	SPAC664.08c	1
1030	1	-	1717764	1725708	7944	0.992294	CDS_parts	1	1719496	1721388	+	SPAC664.09	2
1030	1	-	1717764	1725708	7944	0.992294	CDS_parts	1	1721995	1724493	+	SPAC664.10	2
1031	1	-	1725708	1728229	2521	0.51963	CDS_parts	1	1726009	1728033	+	SPAC664.11	2
1032	1	-	1728229	1729263	1034	3.10734	CDS_parts	1	1728569	1728894	-	SPAC664.12c	1
1033	1	-	1729263	1730534	1271	1.68033	CDS_parts	1	1729505	1729858	+	SPAC664.13	2
1034	1	-	1730534	1737463	6929	0.679417	CDS_parts	1	1731627	1733165	+	SPAC664.14	2
1034	1	-	1730534	1737463	6929	0.679417	CDS_parts	1	1734993	1736948	+	SPAC664.15	2
1035	1	-	1737463	1739814	2351	2.53012	CDS_parts	1	1737832	1739087	-	SPACUNK12.02c	1
1036	1	-	1739814	1740476	662	0.682183	NA	NA	NA	NA	NA	NA	3
1037	1	-	1740476	1743081	2605	2.7769	CDS_parts	1	1740616	1743560	-	SPAC105.01c	1
1038	1	-	1743081	1744082	1001	1.64691	CDS_parts	1	1740616	1743560	-	SPAC105.01c	1
1039	1	-	1744082	1744953	871	4.7271	CDS_parts	1	1744748	1745597	-	SPAC105.02c	1
1040	1	-	1744953	1745246	293	1.98791	CDS_parts	1	1744748	1745597	-	SPAC105.02c	1
1041	1	-	1745246	1745632	386	4.12829	CDS_parts	1	1744748	1745597	-	SPAC105.02c	1
1042	1	-	1745632	1746738	1106	0.683948	NA	NA	NA	NA	NA	NA	3
1043	1	-	1746738	1749181	2443	3.98241	CDS_parts	1	1746918	1749044	-	SPAC105.03c	1
1044	1	-	1749181	1753182	4001	0.939152	CDS_parts	1	1750093	1752993	+	SPAC17A5.01	2
1045	1	-	1753182	1754207	1025	1.89736	CDS_parts	1	1753207	1753659	-	SPAC17A5.18c	1
1045	1	-	1753182	1754207	1025	1.89736	CDS_parts	1	1754033	1755638	-	SPAC17A5.02c	1
1046	1	-	1754207	1755632	1425	3.44741	CDS_parts	1	1754033	1755638	-	SPAC17A5.02c	1
1047	1	-	1755632	1757464	1832	1.24823	CDS_parts	1	1756109	1757275	+	SPAC17A5.03	2
1048	1	-	1757464	1760792	3328	2.92613	CDS_parts	1	1757593	1759202	-	SPAC17A5.04c	1
1048	1	-	1757464	1760792	3328	2.92613	CDS_parts	1	1759628	1760371	-	SPAC17A5.05c	1
1049	1	-	1760792	1764320	3528	0.861968	CDS_parts	1	1761787	1764201	+	SPAC17A5.06	2
1050	1	-	1764320	1764796	476	4.0788	CDS_parts	1	1764336	1766695	-	SPAC17A5.07c	1
1051	1	-	1764796	1764895	99	1.44158	CDS_parts	1	1764336	1766695	-	SPAC17A5.07c	1
1052	1	-	1764895	1765110	215	3.73348	CDS_parts	1	1764336	1766695	-	SPAC17A5.07c	1
1053	1	-	1765110	1765380	270	1.82576	CDS_parts	1	1764336	1766695	-	SPAC17A5.07c	1
1054	1	-	1765380	1766189	809	3.59942	CDS_parts	1	1764336	1766695	-	SPAC17A5.07c	1
1055	1	-	1766189	1766759	570	2.19321	CDS_parts	1	1764336	1766695	-	SPAC17A5.07c	1
1056	1	-	1766759	1768751	1992	0.709406	CDS_parts	1	1767787	1768419	+	SPAC17A5.08	2
1057	1	-	1768751	1770088	1337	3.60372	CDS_parts	1	1769088	1770020	-	SPAC17A5.09c	1
1058	1	-	1770088	1773567	3479	0.858799	CDS_parts	1	1770191	1770865	+	SPAC17A5.10	2
1058	1	-	1770088	1773567	3479	0.858799	CDS_parts	1	1772925	1774203	+	SPAC17A5.11	2
1059	1	-	1773567	1776385	2818	1.43708	CDS_parts	1	1772925	1774203	+	SPAC17A5.11	2
1059	1	-	1773567	1776385	2818	1.43708	CDS_parts	1	1774258	1776351	+	SPAC17A5.12	2
1060	1	-	1776385	1782919	6534	0.71227	CDS_parts	1	1776500	1777371	+	SPAC17A5.13	2
1060	1	-	1776385	1782919	6534	0.71227	CDS_parts	1	1778549	1782623	+	SPAC17A5.14	2
1061	1	-	1782919	1785151	2232	5.72436	CDS_parts	1	1782935	1785085	-	SPAC17A5.15c	1
1062	1	-	1785151	1791467	6316	0.873429	CDS_parts	1	1786438	1789692	+	SPAC17A5.16	2
1062	1	-	1785151	1791467	6316	0.873429	CDS_parts	1	1790625	1791278	+	SPAC1610.01	2
1063	1	-	1791467	1792457	990	4.23366	CDS_parts	1	1791482	1792243	-	SPAC1610.02c	1
1064	1	-	1792457	1799953	7496	0.814562	CDS_parts	1	1796300	1797880	+	SPAC1610.04	2
1064	1	-	1792457	1799953	7496	0.814562	CDS_parts	1	1798347	1799015	+	SPAC1002.01	2
1064	1	-	1792457	1799953	7496	0.814562	CDS_parts	1	1799128	1799817	+	SPAC1002.02	2
1064	1	-	1792457	1799953	7496	0.814562	CDS_parts	1	1792593	1794972	-	SPAC1610.03c	1
1065	1	-	1799953	1800252	299	3.08003	NA	NA	NA	NA	NA	NA	3
1066	1	-	1800252	1803075	2823	4.70391	NA	NA	NA	NA	NA	NA	3
1067	1	-	1803075	1803525	450	0.982282	NA	NA	NA	NA	NA	NA	3
1068	1	-	1803525	1804464	939	3.78373	CDS_parts	1	1803773	1804372	-	SPAC1002.04c	1
1069	1	-	1804464	1804667	203	1.17102	NA	NA	NA	NA	NA	NA	3
1070	1	-	1804667	1805136	469	3.24158	CDS_parts	1	1804650	1806797	-	SPAC1002.05c	1
1071	1	-	1805136	1807104	1968	2.31733	CDS_parts	1	1804650	1806797	-	SPAC1002.05c	1
1072	1	-	1807104	1808049	945	0.982052	CDS_parts	1	1807270	1807781	-	SPAC1002.06c	1
1073	1	-	1808049	1808541	492	3.90739	CDS_parts	1	1808242	1809241	-	SPAC1002.07c	1
1074	1	-	1808541	1808816	275	2.14958	CDS_parts	1	1808242	1809241	-	SPAC1002.07c	1
1075	1	-	1808816	1808903	87	4.63706	CDS_parts	1	1808242	1809241	-	SPAC1002.07c	1
1076	1	-	1808903	1809199	296	2.7472	CDS_parts	1	1808242	1809241	-	SPAC1002.07c	1
1077	1	-	1809199	1809288	89	4.10337	NA	NA	NA	NA	NA	NA	3
1078	1	-	1809288	1809570	282	0.636841	NA	NA	NA	NA	NA	NA	3
1079	1	-	1809570	1811228	1658	3.10885	CDS_parts	1	1810023	1811123	-	SPAC1002.08c	1
1080	1	-	1811228	1811653	425	1.37645	NA	NA	NA	NA	NA	NA	3
1081	1	-	1811653	1812026	373	3.02809	NA	NA	NA	NA	NA	NA	3
1082	1	-	1812026	1813729	1703	5.09299	CDS_parts	1	1812133	1813668	-	SPAC1002.09c	1
1083	1	-	1813729	1815775	2046	3.03094	CDS_parts	1	1813855	1815627	-	SPAC1002.10c	1
1084	1	-	1815775	1818558	2783	0.69624	CDS_parts	1	1816653	1818398	+	SPAC1002.11	2
1085	1	-	1818558	1820377	1819	3.98422	CDS_parts	1	1818695	1820191	-	SPAC1002.12c	1
1086	1	-	1820377	1821404	1027	1.15095	NA	NA	NA	NA	NA	NA	3
1087	1	-	1821404	1823437	2033	5.20241	CDS_parts	1	1821936	1823189	-	SPAC1002.13c	1
1088	1	-	1823437	1824547	1110	0.759497	CDS_parts	1	1823972	1824277	+	SPAC1002.20	2
1089	1	-	1824547	1827137	2590	2.6229	CDS_parts	1	1824785	1826092	+	SPAC1002.14	2
1089	1	-	1824547	1827137	2590	2.6229	CDS_parts	1	1826160	1827061	-	SPAC1002.15c	1
1090	1	-	1827137	1827811	674	0.806749	NA	NA	NA	NA	NA	NA	3
1091	1	-	1827811	1829723	1912	3.11567	CDS_parts	1	1827871	1829370	-	SPAC1002.16c	1
1092	1	-	1829723	1830657	934	1.24852	NA	NA	NA	NA	NA	NA	3
1093	1	-	1830657	1831797	1140	5.75617	CDS_parts	1	1831012	1831581	-	SPAC1002.17c	1
1094	1	-	1831797	1837871	6074	0.599927	CDS_parts	1	1832457	1833656	+	SPAC1002.18	2
1094	1	-	1831797	1837871	6074	0.599927	CDS_parts	1	1835469	1836788	+	SPAC1002.19	2
1095	1	-	1837871	1839655	1784	1.24509	CDS_parts	1	1838587	1840293	+	SPAC1399.05c	2
1096	1	-	1839655	1840282	627	2.38585	CDS_parts	1	1838587	1840293	+	SPAC1399.05c	2
1097	1	-	1840282	1841789	1507	0.775735	CDS_parts	1	1840621	1841283	+	SPAC1399.04c	2
1098	1	-	1841789	1844525	2736	4.26941	CDS_parts	1	1841936	1843681	-	SPAC1399.03	1
1099	1	-	1844525	1845326	801	2.97946	NA	NA	NA	NA	NA	NA	3
1100	1	-	1845326	1845643	317	1.24956	NA	NA	NA	NA	NA	NA	3
1101	1	-	1845643	1848094	2451	3.26401	CDS_parts	1	1846121	1847890	-	SPAC1399.02	1
1102	1	-	1848094	1849116	1022	1.8885	NA	NA	NA	NA	NA	NA	3
1103	1	-	1849116	1849992	876	3.22268	NA	NA	NA	NA	NA	NA	3
1104	1	-	1849992	1850844	852	1.90978	NA	NA	NA	NA	NA	NA	3
1105	1	-	1850844	1856899	6055	0.933221	CDS_parts	1	1852627	1854432	+	SPAC1399.01c	2
1105	1	-	1850844	1856899	6055	0.933221	CDS_parts	1	1855806	1856798	+	SPAP11E10.01	2
1106	1	-	1856899	1860105	3206	3.18999	NA	NA	NA	NA	NA	NA	3
1107	1	-	1860105	1860685	580	2.1499	NA	NA	NA	NA	NA	NA	3
1108	1	-	1860685	1864553	3868	0.802284	CDS_parts	1	1861934	1862944	+	SPAPB1A10.02	2
1108	1	-	1860685	1864553	3868	0.802284	CDS_parts	1	1863363	1863762	+	SPAPB1A10.03	2
1108	1	-	1860685	1864553	3868	0.802284	CDS_parts	1	1863972	1864457	+	SPAPB1A10.16	2
1109	1	-	1864553	1865781	1228	3.5409	CDS_parts	1	1864673	1865608	-	SPAPB1A10.04c	1
1110	1	-	1865781	1868140	2359	1.14556	CDS_parts	1	1867162	1868019	+	SPAPB1A10.05	2
1111	1	-	1868140	1871902	3762	3.81332	CDS_parts	1	1868252	1871850	-	SPAPB1A10.06c	1
1112	1	-	1871902	1872419	517	1.3411	NA	NA	NA	NA	NA	NA	3
1113	1	-	1872419	1873943	1524	3.35732	CDS_parts	1	1872423	1873797	-	SPAPB1A10.07c	1
1114	1	-	1873943	1875556	1613	1.81141	NA	NA	NA	NA	NA	NA	3
1115	1	-	1875556	1880832	5276	1.08481	CDS_parts	1	1876271	1877581	+	SPAPB1A10.08	2
1115	1	-	1875556	1880832	5276	1.08481	CDS_parts	1	1878362	1880604	+	SPAPB1A10.09	2
1116	1	-	1880832	1881346	514	4.50463	CDS_parts	1	1880879	1881910	-	SPAPB1A10.10c	1
1117	1	-	1881346	1881983	637	2.51146	CDS_parts	1	1880879	1881910	-	SPAPB1A10.10c	1
1118	1	-	1881983	1882336	353	0.838652	NA	NA	NA	NA	NA	NA	3
1119	1	-	1882336	1884551	2215	3.24032	CDS_parts	1	1882471	1884051	-	SPAPB1A10.11c	1
1120	1	-	1884551	1885896	1345	4.57111	CDS_parts	1	1884617	1886203	-	SPAPB1A10.12c	1
1121	1	-	1885896	1886096	200	2.00049	CDS_parts	1	1884617	1886203	-	SPAPB1A10.12c	1
1122	1	-	1886096	1886403	307	4.14822	CDS_parts	1	1884617	1886203	-	SPAPB1A10.12c	1
1123	1	-	1886403	1888758	2355	1.15246	CDS_parts	1	1887685	1889274	+	SPAPB1A10.13	2
1124	1	-	1888758	1899836	11078	0.731855	CDS_parts	1	1887685	1889274	+	SPAPB1A10.13	2
1124	1	-	1888758	1899836	11078	0.731855	CDS_parts	1	1890920	1891651	+	SPAPB1A10.14	2
1124	1	-	1888758	1899836	11078	0.731855	CDS_parts	1	1892554	1893694	+	SPAPB1A10.15	2
1124	1	-	1888758	1899836	11078	0.731855	CDS_parts	1	1895533	1896291	+	SPAC140.01	2
1124	1	-	1888758	1899836	11078	0.731855	CDS_parts	1	1897523	1899025	+	SPAC140.02	2
1125	1	-	1899836	1902306	2470	1.6455	CDS_parts	1	1900052	1901431	+	SPAC140.03	2
1126	1	-	1902306	1904220	1914	3.50774	CDS_parts	1	1902319	1903206	+	SPAC140.04	2
1127	1	-	1904220	1906089	1869	2.12483	NA	NA	NA	NA	NA	NA	3
1128	1	-	1906089	1917787	11698	0.82341	CDS_parts	1	1908268	1911339	+	SPAC110.01	2
1128	1	-	1906089	1917787	11698	0.82341	CDS_parts	1	1912042	1915659	+	SPAC110.02	2
1128	1	-	1906089	1917787	11698	0.82341	CDS_parts	1	1916108	1917279	+	SPAC110.03	2
1129	1	-	1917787	1920199	2412	5.61327	CDS_parts	1	1917998	1920160	-	SPAC110.04c	1
1130	1	-	1920199	1920629	430	1.59114	NA	NA	NA	NA	NA	NA	3
1131	1	-	1920629	1920768	139	3.73554	NA	NA	NA	NA	NA	NA	3
1132	1	-	1920768	1927855	7087	0.772751	CDS_parts	1	1922956	1924763	+	SPAP14E8.02	2
1132	1	-	1920768	1927855	7087	0.772751	CDS_parts	1	1925102	1925932	+	SPAP14E8.03	2
1132	1	-	1920768	1927855	7087	0.772751	CDS_parts	1	1926739	1927752	+	SPAP14E8.04	2
1133	1	-	1927855	1928400	545	4.2047	CDS_parts	1	1928018	1928323	-	SPAP14E8.05c	1
1134	1	-	1928400	1928763	363	1.29209	NA	NA	NA	NA	NA	NA	3
1135	1	-	1928763	1931327	2564	3.53564	CDS_parts	1	1929048	1931164	-	SPAC3H1.01c	1
1136	1	-	1931327	1931522	195	1.17656	NA	NA	NA	NA	NA	NA	3
1137	1	-	1931522	1934779	3257	3.78586	CDS_parts	1	1931588	1934698	-	SPAC3H1.02c	1
1138	1	-	1934779	1936032	1253	1.09237	CDS_parts	1	1935357	1935797	+	SPAC3H1.03	2
1139	1	-	1936032	1938157	2125	3.57843	CDS_parts	1	1936076	1937982	-	SPAC3H1.04c	1
1140	1	-	1938157	1940504	2347	0.751505	CDS_parts	1	1938900	1940394	+	SPAC3H1.05	2
1141	1	-	1940504	1942838	2334	4.57682	CDS_parts	1	1941017	1942786	-	SPAC3H1.06c	1
1142	1	-	1942838	1943461	623	2.9022	NA	NA	NA	NA	NA	NA	3
1143	1	-	1943461	1945461	2000	0.826923	CDS_parts	1	1944231	1945202	+	SPAC3H1.07	2
1144	1	-	1945461	1946091	630	3.95089	NA	NA	NA	NA	NA	NA	3
1145	1	-	1946091	1946682	591	1.51826	NA	NA	NA	NA	NA	NA	3
1146	1	-	1946682	1947009	327	3.78823	CDS_parts	1	1946819	1948941	-	SPAC3H1.09c	1
1147	1	-	1947009	1947080	71	1.6031	CDS_parts	1	1946819	1948941	-	SPAC3H1.09c	1
1148	1	-	1947080	1949127	2047	4.18173	CDS_parts	1	1946819	1948941	-	SPAC3H1.09c	1
1149	1	-	1949127	1951363	2236	0.823097	CDS_parts	1	1949756	1951000	+	SPAC3H1.10	2
1150	1	-	1951363	1957109	5746	1.3506	NA	NA	NA	NA	NA	NA	3
1151	1	-	1957109	1957838	729	2.35158	NA	NA	NA	NA	NA	NA	3
1152	1	-	1957838	1961535	3697	0.742692	CDS_parts	1	1959311	1961059	+	SPAC3H1.11	2
1153	1	-	1961535	1965080	3545	3.15173	NA	NA	NA	NA	NA	NA	3
1154	1	-	1965080	1973569	8489	0.914464	CDS_parts	1	1965173	1966338	+	SPAC3H1.13	2
1154	1	-	1965080	1973569	8489	0.914464	CDS_parts	1	1967022	1967609	+	SPAC3H1.14	2
1154	1	-	1965080	1973569	8489	0.914464	CDS_parts	1	1969118	1973323	+	SPAC9G1.02	2
1155	1	-	1973569	1973834	265	4.15552	CDS_parts	1	1973666	1974054	-	SPAC9G1.03c	1
1156	1	-	1973834	1974089	255	5.80693	CDS_parts	1	1973666	1974054	-	SPAC9G1.03c	1
1157	1	-	1974089	1977023	2934	0.759782	CDS_parts	1	1975285	1976550	+	SPAC9G1.04	2
1157	1	-	1974089	1977023	2934	0.759782	CDS_parts	1	1976902	1979061	+	SPAC9G1.05	2
1158	1	-	1977023	1979348	2325	1.41477	CDS_parts	1	1976902	1979061	+	SPAC9G1.05	2
1159	1	-	1979348	1979391	43	5.59243	NA	NA	NA	NA	NA	NA	3
1160	1	-	1979391	1981924	2533	3.71477	CDS_parts	1	1979364	1982107	-	SPAC9G1.06c	1
1161	1	-	1981924	1984587	2663	1.01642	CDS_parts	1	1983182	1984438	+	SPAC9G1.07	2
1161	1	-	1981924	1984587	2663	1.01642	CDS_parts	1	1979364	1982107	-	SPAC9G1.06c	1
1162	1	-	1984587	1985560	973	3.93691	NA	NA	NA	NA	NA	NA	3
1163	1	-	1985560	1987352	1792	1.12663	CDS_parts	1	1985757	1987228	+	SPAC9G1.09	2
1164	1	-	1987352	1991129	3777	3.55926	CDS_parts	1	1987363	1990975	-	SPAC9G1.10c	1
1165	1	-	1991129	1991542	413	1.22839	NA	NA	NA	NA	NA	NA	3
1166	1	-	1991542	1993054	1512	4.04676	CDS_parts	1	1991787	1992929	-	SPAC9G1.11c	1
1167	1	-	1993054	1993942	888	0.688811	NA	NA	NA	NA	NA	NA	3
1168	1	-	1993942	1995188	1246	1.74413	NA	NA	NA	NA	NA	NA	3
1169	1	-	1995188	1996091	903	4.08319	CDS_parts	1	1995208	1996683	-	SPAC9G1.13c	1
1170	1	-	1996091	1996532	441	2.42188	CDS_parts	1	1995208	1996683	-	SPAC9G1.13c	1
1171	1	-	1996532	1996657	125	4.20192	CDS_parts	1	1995208	1996683	-	SPAC9G1.13c	1
1172	1	-	1996657	1996989	332	1.99344	NA	NA	NA	NA	NA	NA	3
1173	1	-	1996989	1999202	2213	4.73209	CDS_parts	1	1997255	1999342	-	SPAC767.01c	1
1174	1	-	1999202	1999248	46	1.5809	CDS_parts	1	1997255	1999342	-	SPAC767.01c	1
1175	1	-	1999248	1999542	294	3.69011	CDS_parts	1	1997255	1999342	-	SPAC767.01c	1
1176	1	-	1999542	2008134	8592	0.804837	CDS_parts	1	2000985	2004593	+	SPAC17H9.01	2
1176	1	-	1999542	2008134	8592	0.804837	CDS_parts	1	2004838	2007930	+	SPAC17H9.02	2
1177	1	-	2008134	2009022	888	3.3491	CDS_parts	1	2008149	2008841	-	SPAC17H9.03c	1
1178	1	-	2009022	2009417	395	1.21554	NA	NA	NA	NA	NA	NA	3
1179	1	-	2009417	2011924	2507	4.68964	CDS_parts	1	2009905	2011719	-	SPAC17H9.04c	1
1180	1	-	2011924	2014108	2184	0.774001	CDS_parts	1	2012932	2013933	+	SPAC17H9.05	2
1181	1	-	2014108	2016383	2275	2.98985	CDS_parts	1	2014206	2016138	-	SPAC17H9.06c	1
1182	1	-	2016383	2019461	3078	0.722987	CDS_parts	1	2016385	2016941	+	SPAC17H9.07	2
1182	1	-	2016383	2019461	3078	0.722987	CDS_parts	1	2018369	2019349	+	SPAC17H9.08	2
1183	1	-	2019461	2020370	909	4.49275	CDS_parts	1	2019758	2020488	-	SPAC17H9.09c	1
1184	1	-	2020370	2021021	651	2.28736	CDS_parts	1	2019758	2020488	-	SPAC17H9.09c	1
1185	1	-	2021021	2024677	3656	3.76842	CDS_parts	1	2021224	2024442	-	SPAC17H9.10c	1
1186	1	-	2024677	2025974	1297	0.764807	CDS_parts	1	2025335	2025760	+	SPAC17H9.11	2
1187	1	-	2025974	2027013	1039	4.51578	CDS_parts	1	2026163	2026963	-	SPAC17H9.12c	1
1188	1	-	2027013	2027379	366	2.40843	NA	NA	NA	NA	NA	NA	3
1189	1	-	2027379	2028220	841	4.65744	CDS_parts	1	2027344	2028752	-	SPAC17H9.13c	1
1190	1	-	2028220	2028288	68	1.51287	CDS_parts	1	2027344	2028752	-	SPAC17H9.13c	1
1191	1	-	2028288	2028573	285	4.46506	CDS_parts	1	2027344	2028752	-	SPAC17H9.13c	1
1192	1	-	2028573	2028702	129	1.51412	CDS_parts	1	2027344	2028752	-	SPAC17H9.13c	1
1193	1	-	2028702	2028883	181	3.192	CDS_parts	1	2027344	2028752	-	SPAC17H9.13c	1
1194	1	-	2028883	2029120	237	0.698989	NA	NA	NA	NA	NA	NA	3
1195	1	-	2029120	2030397	1277	5.11071	CDS_parts	1	2029229	2030308	-	SPAC17H9.14c	1
1196	1	-	2030397	2032023	1626	0.766025	CDS_parts	1	2031213	2031708	+	SPAC17H9.16	2
1197	1	-	2032023	2033076	1053	3.13912	CDS_parts	1	2032009	2033228	-	SPAC17H9.17c	1
1198	1	-	2033076	2033820	744	1.13193	CDS_parts	1	2032009	2033228	-	SPAC17H9.17c	1
1198	1	-	2033076	2033820	744	1.13193	CDS_parts	1	2033638	2033955	-	SPAC17H9.18c	1
1199	1	-	2033820	2035697	1877	3.18724	CDS_parts	1	2033638	2033955	-	SPAC17H9.18c	1
1199	1	-	2033820	2035697	1877	3.18724	CDS_parts	1	2034178	2035650	-	SPAC17H9.19c	1
1200	1	-	2035697	2039545	3848	0.820943	CDS_parts	1	2036403	2039520	+	SPAC17H9.20	2
1201	1	-	2039545	2039947	402	3.41077	CDS_parts	1	2039615	2040404	-	SPAC607.02c	1
1202	1	-	2039947	2040297	350	4.95228	CDS_parts	1	2039615	2040404	-	SPAC607.02c	1
1203	1	-	2040297	2040884	587	2.4332	CDS_parts	1	2039615	2040404	-	SPAC607.02c	1
1204	1	-	2040884	2041289	405	5.44469	CDS_parts	1	2040936	2041463	-	SPAC607.03c	1
1205	1	-	2041289	2041467	178	2.05526	CDS_parts	1	2040936	2041463	-	SPAC607.03c	1
1206	1	-	2041467	2041529	62	4.40239	NA	NA	NA	NA	NA	NA	3
1207	1	-	2041529	2045147	3618	0.769971	CDS_parts	1	2042490	2043296	+	SPAC607.04	2
1207	1	-	2041529	2045147	3618	0.769971	CDS_parts	1	2043842	2045041	+	SPAC607.05	2
1208	1	-	2045147	2047015	1868	3.51591	CDS_parts	1	2045210	2047144	-	SPAC607.06c	1
1209	1	-	2047015	2047521	506	1.74013	CDS_parts	1	2045210	2047144	-	SPAC607.06c	1
1210	1	-	2047521	2048148	627	4.38242	CDS_parts	1	2047699	2048130	-	SPAC607.07c	1
1211	1	-	2048148	2051760	3612	3.19263	CDS_parts	1	2048421	2050160	-	SPAC607.08c	1
1211	1	-	2048148	2051760	3612	3.19263	CDS_parts	1	2050462	2051652	-	SPAC607.09c	1
1212	1	-	2051760	2059149	7389	0.759008	CDS_parts	1	2053945	2057031	+	SPAC607.10	2
1212	1	-	2051760	2059149	7389	0.759008	CDS_parts	1	2057608	2058559	+	SPAC732.01	2
1213	1	-	2059149	2060880	1731	4.00088	CDS_parts	1	2059251	2060477	-	SPAC732.02c	1
1214	1	-	2060880	2061576	696	0.940813	NA	NA	NA	NA	NA	NA	3
1215	1	-	2061576	2063790	2214	4.2386	CDS_parts	1	2061806	2063641	-	SPAC3C7.01c	1
1216	1	-	2063790	2064504	714	0.608668	NA	NA	NA	NA	NA	NA	3
1217	1	-	2064504	2066616	2112	2.7708	CDS_parts	1	2064853	2066004	-	SPAC3C7.02c	1
1218	1	-	2066616	2067876	1260	3.44818	CDS_parts	1	2066668	2067764	-	SPAC3C7.03c	1
1219	1	-	2067876	2068532	656	1.87271	NA	NA	NA	NA	NA	NA	3
1220	1	-	2068532	2071842	3310	0.863784	CDS_parts	1	2068764	2071115	+	SPAC3C7.04	2
1221	1	-	2071842	2073581	1739	3.1743	CDS_parts	1	2071904	2073232	-	SPAC3C7.05c	1
1222	1	-	2073581	2073970	389	1.08147	NA	NA	NA	NA	NA	NA	3
1223	1	-	2073970	2076319	2349	3.38541	CDS_parts	1	2074294	2076246	-	SPAC3C7.06c	1
1224	1	-	2076319	2077450	1131	2.32856	CDS_parts	1	2077280	2078730	-	SPAC3C7.07c	1
1225	1	-	2077450	2078364	914	3.53128	CDS_parts	1	2077280	2078730	-	SPAC3C7.07c	1
1226	1	-	2078364	2078867	503	2.17379	CDS_parts	1	2077280	2078730	-	SPAC3C7.07c	1
1227	1	-	2078867	2079120	253	1.07562	NA	NA	NA	NA	NA	NA	3
1228	1	-	2079120	2079332	212	3.75595	CDS_parts	1	2079274	2082447	-	SPAC3C7.08c	1
1229	1	-	2079332	2082523	3191	5.00803	CDS_parts	1	2079274	2082447	-	SPAC3C7.08c	1
1230	1	-	2082523	2086389	3866	1.1404	CDS_parts	1	2083519	2084808	+	SPAC3C7.09	2
1230	1	-	2082523	2086389	3866	1.1404	CDS_parts	1	2085248	2086114	+	SPAC3C7.10	2
1231	1	-	2086389	2088352	1963	5.3568	CDS_parts	1	2086615	2088297	-	SPAC3C7.11c	1
1232	1	-	2088352	2089792	1440	0.598675	NA	NA	NA	NA	NA	NA	3
1233	1	-	2089792	2091294	1502	1.77221	NA	NA	NA	NA	NA	NA	3
1234	1	-	2091294	2093694	2400	3.1654	CDS_parts	1	2091521	2092942	-	SPAC3C7.13c	1
1235	1	-	2093694	2094148	454	1.42516	NA	NA	NA	NA	NA	NA	3
1236	1	-	2094148	2095065	917	5.46244	CDS_parts	1	2094283	2094891	-	SPAC3C7.14c	1
1237	1	-	2095065	2095318	253	2.33631	NA	NA	NA	NA	NA	NA	3
1238	1	-	2095318	2096323	1005	0.928531	NA	NA	NA	NA	NA	NA	3
1239	1	-	2096323	2098031	1708	3.21086	CDS_parts	1	2096382	2097785	-	SPAC25A8.03c	1
1240	1	-	2098031	2098233	202	1.19929	NA	NA	NA	NA	NA	NA	3
1241	1	-	2098233	2101180	2947	4.4667	CDS_parts	1	2098281	2101049	-	SPAC25A8.01c	1
1242	1	-	2101180	2101806	626	3.19661	NA	NA	NA	NA	NA	NA	3
1243	1	-	2101806	2104138	2332	0.685799	CDS_parts	1	2102782	2103954	+	SPAC25A8.02	2
1244	1	-	2104138	2105044	906	4.61671	CDS_parts	1	2104197	2105249	-	SPAC631.01c	1
1245	1	-	2105044	2105265	221	1.43084	CDS_parts	1	2104197	2105249	-	SPAC631.01c	1
1246	1	-	2105265	2105433	168	4.35199	NA	NA	NA	NA	NA	NA	3
1247	1	-	2105433	2114905	9472	0.901026	CDS_parts	1	2107470	2110123	+	SPAC631.02	2
1247	1	-	2105433	2114905	9472	0.901026	CDS_parts	1	2111433	2113433	+	SPAC20H4.01	2
1247	1	-	2105433	2114905	9472	0.901026	CDS_parts	1	2114011	2114763	+	SPAC20H4.02	2
1248	1	-	2114905	2115196	291	3.63475	NA	NA	NA	NA	NA	NA	3
1249	1	-	2115196	2115351	155	2.20277	CDS_parts	1	2115156	2116381	-	SPAC20H4.03c	1
1250	1	-	2115351	2116020	669	4.5705	CDS_parts	1	2115156	2116381	-	SPAC20H4.03c	1
1251	1	-	2116020	2116323	303	1.94077	CDS_parts	1	2115156	2116381	-	SPAC20H4.03c	1
1252	1	-	2116323	2116469	146	4.05137	CDS_parts	1	2115156	2116381	-	SPAC20H4.03c	1
1253	1	-	2116469	2119327	2858	0.854756	CDS_parts	1	2116869	2119220	+	SPAC20H4.04	2
1254	1	-	2119327	2119559	232	3.80128	CDS_parts	1	2119362	2120284	-	SPAC20H4.05c	1
1255	1	-	2119559	2119624	65	1.03525	CDS_parts	1	2119362	2120284	-	SPAC20H4.05c	1
1256	1	-	2119624	2120368	744	3.04086	CDS_parts	1	2119362	2120284	-	SPAC20H4.05c	1
1257	1	-	2120368	2120637	269	1.52159	NA	NA	NA	NA	NA	NA	3
1258	1	-	2120637	2122416	1779	3.51759	NA	NA	NA	NA	NA	NA	3
1259	1	-	2122416	2124655	2239	0.973314	CDS_parts	1	2123290	2124449	+	SPAC20H4.07	2
1260	1	-	2124655	2125636	981	1.72018	CDS_parts	1	2124992	2125804	+	SPAC20H4.08	2
1261	1	-	2125636	2127179	1543	0.623983	CDS_parts	1	2124992	2125804	+	SPAC20H4.08	2
1261	1	-	2125636	2127179	1543	0.623983	CDS_parts	1	2126067	2128359	+	SPAC20H4.09	2
1262	1	-	2127179	2128243	1064	2.04226	CDS_parts	1	2126067	2128359	+	SPAC20H4.09	2
1263	1	-	2128243	2131748	3505	0.787714	CDS_parts	1	2126067	2128359	+	SPAC20H4.09	2
1263	1	-	2128243	2131748	3505	0.787714	CDS_parts	1	2128463	2131623	+	SPAC20H4.10	2
1264	1	-	2131748	2132948	1200	2.14732	CDS_parts	1	2131895	2132615	-	SPAC20H4.11c	1
1265	1	-	2132948	2135165	2217	0.727039	CDS_parts	1	2133439	2135021	+	SPAC23C11.01	2
1266	1	-	2135165	2135338	173	3.21831	NA	NA	NA	NA	NA	NA	3
1267	1	-	2135338	2135816	478	5.49502	CDS_parts	1	2135357	2135788	-	SPAC23C11.02c	1
1268	1	-	2135816	2136204	388	1.06306	CDS_parts	1	2136145	2137941	+	SPAC23C11.03	2
1269	1	-	2136204	2139471	3267	2.21874	CDS_parts	1	2136145	2137941	+	SPAC23C11.03	2
1269	1	-	2136204	2139471	3267	2.21874	CDS_parts	1	2138064	2139438	-	SPAC23C11.04c	1
1270	1	-	2139471	2141610	2139	0.57234	CDS_parts	1	2140529	2141398	+	SPAC23C11.05	2
1271	1	-	2141610	2143279	1669	2.84959	NA	NA	NA	NA	NA	NA	3
1272	1	-	2143279	2144314	1035	1.73216	NA	NA	NA	NA	NA	NA	3
1273	1	-	2144314	2154028	9714	0.74382	CDS_parts	1	2144894	2145226	+	SPAC23C11.07	2
1273	1	-	2144314	2154028	9714	0.74382	CDS_parts	1	2145681	2146388	+	SPAC23C11.08	2
1273	1	-	2144314	2154028	9714	0.74382	CDS_parts	1	2147202	2150081	+	SPAC23C11.09	2
1273	1	-	2144314	2154028	9714	0.74382	CDS_parts	1	2150624	2151601	+	SPAC23C11.10	2
1273	1	-	2144314	2154028	9714	0.74382	CDS_parts	1	2152154	2153524	+	SPAC23C11.11	2
1274	1	-	2154028	2154447	419	2.87453	NA	NA	NA	NA	NA	NA	3
1275	1	-	2154447	2155352	905	1.03556	CDS_parts	1	2154795	2155037	+	SPAC23C11.12	2
1276	1	-	2155352	2156059	707	4.71801	CDS_parts	1	2155562	2156456	-	SPAC23C11.13c	1
1277	1	-	2156059	2156330	271	1.88205	CDS_parts	1	2155562	2156456	-	SPAC23C11.13c	1
1278	1	-	2156330	2156537	207	4.54682	CDS_parts	1	2155562	2156456	-	SPAC23C11.13c	1
1279	1	-	2156537	2169201	12664	0.735284	CDS_parts	1	2158812	2159975	+	SPAC23C11.14	2
1279	1	-	2156537	2169201	12664	0.735284	CDS_parts	1	2160572	2163923	+	SPAC23C11.15	2
1279	1	-	2156537	2169201	12664	0.735284	CDS_parts	1	2164240	2166291	+	SPAC23C11.16	2
1279	1	-	2156537	2169201	12664	0.735284	CDS_parts	1	2167170	2168683	+	SPAC23C11.17	2
1280	1	-	2169201	2172105	2904	2.791	NA	NA	NA	NA	NA	NA	3
1281	1	-	2172105	2172441	336	1.45513	NA	NA	NA	NA	NA	NA	3
1282	1	-	2172441	2173812	1371	4.29235	CDS_parts	1	2172530	2173752	-	SPAC13F5.02c	1
1283	1	-	2173812	2174730	918	0.849893	NA	NA	NA	NA	NA	NA	3
1284	1	-	2174730	2176345	1615	2.8572	NA	NA	NA	NA	NA	NA	3
1285	1	-	2176345	2178352	2007	2.19925	CDS_parts	1	2177582	2178505	-	SPAC13F5.04c	1
1286	1	-	2178352	2181550	3198	1.03872	CDS_parts	1	2180072	2181163	+	SPAC13F5.05	2
1286	1	-	2178352	2181550	3198	1.03872	CDS_parts	1	2177582	2178505	-	SPAC13F5.04c	1
1287	1	-	2181550	2183974	2424	3.60139	CDS_parts	1	2181567	2184376	-	SPAC13F5.06c	1
1288	1	-	2183974	2185616	1642	1.45153	CDS_parts	1	2181567	2184376	-	SPAC13F5.06c	1
1288	1	-	2183974	2185616	1642	1.45153	CDS_parts	1	2184865	2185182	-	SPAC13F5.07c	1
1289	1	-	2185616	2189419	3803	0.794844	CDS_parts	1	2187554	2189305	+	SPAC1783.01	2
1290	1	-	2189419	2190191	772	3.43404	CDS_parts	1	2189507	2190674	-	SPAC1783.02c	1
1291	1	-	2190191	2190855	664	2.11593	CDS_parts	1	2189507	2190674	-	SPAC1783.02c	1
1292	1	-	2190855	2192066	1211	0.755276	CDS_parts	1	2191008	2192063	+	SPAC1783.03	2
1293	1	-	2192066	2193156	1090	4.29119	CDS_parts	1	2192109	2193481	-	SPAC1783.04c	1
1294	1	-	2193156	2193308	152	1.92805	CDS_parts	1	2192109	2193481	-	SPAC1783.04c	1
1295	1	-	2193308	2193634	326	4.16981	CDS_parts	1	2192109	2193481	-	SPAC1783.04c	1
1296	1	-	2193634	2199354	5720	0.850017	CDS_parts	1	2195017	2199138	+	SPAC1783.05	2
1297	1	-	2199354	2200584	1230	2.0083	CDS_parts	1	2199448	2199964	-	SPAC1783.06c	1
1298	1	-	2200584	2202306	1722	4.74456	CDS_parts	1	2200589	2202247	-	SPAC1783.07c	1
1299	1	-	2202306	2203015	709	3.40632	NA	NA	NA	NA	NA	NA	3
1300	1	-	2203015	2203696	681	1.39538	NA	NA	NA	NA	NA	NA	3
1301	1	-	2203696	2204390	694	5.7572	CDS_parts	1	2203741	2204346	-	SPAC1783.08c	1
1302	1	-	2204390	2204831	441	0.978549	NA	NA	NA	NA	NA	NA	3
1303	1	-	2204831	2208255	3424	3.89316	CDS_parts	1	2205162	2208095	-	SPAC1327.01c	1
1304	1	-	2208255	2209298	1043	0.969801	NA	NA	NA	NA	NA	NA	3
1305	1	-	2209298	2210725	1427	3.14589	CDS_parts	1	2209896	2210675	-	SPAC18G6.01c	1
1306	1	-	2210725	2210856	131	1.16409	NA	NA	NA	NA	NA	NA	3
1307	1	-	2210856	2214373	3517	3.03425	CDS_parts	1	2210977	2213859	-	SPAC18G6.02c	1
1308	1	-	2214373	2217073	2700	0.855772	CDS_parts	1	2215815	2216757	+	SPAC18G6.03	2
1309	1	-	2217073	2218590	1517	4.77819	NA	NA	NA	NA	NA	NA	3
1310	1	-	2218590	2218734	144	1.70433	NA	NA	NA	NA	NA	NA	3
1311	1	-	2218734	2218817	83	3.87362	NA	NA	NA	NA	NA	NA	3
1312	1	-	2218817	2219212	395	1.18922	NA	NA	NA	NA	NA	NA	3
1313	1	-	2219212	2223352	4140	4.72647	CDS_parts	1	2219255	2227340	-	SPAC18G6.05c	1
1314	1	-	2223352	2227107	3755	3.98251	CDS_parts	1	2219255	2227340	-	SPAC18G6.05c	1
1315	1	-	2227107	2227400	293	2.23507	CDS_parts	1	2219255	2227340	-	SPAC18G6.05c	1
1316	1	-	2227400	2229937	2537	0.789186	CDS_parts	1	2229015	2229764	+	SPAC18G6.06	2
1317	1	-	2229937	2230244	307	2.76315	NA	NA	NA	NA	NA	NA	3
1318	1	-	2230244	2231466	1222	4.76044	CDS_parts	1	2230333	2231412	-	SPAC18G6.07c	1
1319	1	-	2231466	2234161	2695	2.66652	CDS_parts	1	2233149	2234087	-	SPAC18G6.09c	1
1320	1	-	2234161	2236907	2746	0.977729	CDS_parts	1	2234598	2236664	+	SPAC18G6.10	2
1321	1	-	2236907	2238739	1832	4.42155	CDS_parts	1	2236996	2238795	-	SPAC18G6.11c	1
1322	1	-	2238739	2240480	1741	2.98281	CDS_parts	1	2236996	2238795	-	SPAC18G6.11c	1
1322	1	-	2238739	2240480	1741	2.98281	CDS_parts	1	2239501	2240430	-	SPAC18G6.12c	1
1323	1	-	2240480	2241762	1282	1.27962	CDS_parts	1	2241013	2241357	+	SPAC18G6.13	2
1324	1	-	2241762	2242536	774	5.89454	CDS_parts	1	2241936	2242523	-	SPAC18G6.14c	1
1325	1	-	2242536	2245513	2977	0.556404	CDS_parts	1	2243636	2244622	+	SPAC18G6.15	2
1326	1	-	2245513	2247183	1670	1.20589	CDS_parts	1	2245786	2247081	+	SPAC13D6.01	2
1327	1	-	2247183	2247313	130	3.80956	NA	NA	NA	NA	NA	NA	3
1328	1	-	2247313	2248570	1257	5.16751	CDS_parts	1	2247943	2248482	-	SPAC13D6.02c	1
1329	1	-	2248570	2249931	1361	0.696324	NA	NA	NA	NA	NA	NA	3
1330	1	-	2249931	2251205	1274	3.36767	CDS_parts	1	2250372	2251107	-	SPAC13D6.03c	1
1331	1	-	2251205	2251463	258	1.12965	NA	NA	NA	NA	NA	NA	3
1332	1	-	2251463	2253352	1889	3.09988	CDS_parts	1	2251500	2253189	-	SPAC13D6.04c	1
1333	1	-	2253352	2256669	3317	1.11102	CDS_parts	1	2253468	2254172	+	SPAC13D6.05	2
1333	1	-	2253352	2256669	3317	1.11102	CDS_parts	1	2254588	2255568	+	SPAC4G9.02	2
1333	1	-	2253352	2256669	3317	1.11102	CDS_parts	1	2255935	2256597	+	SPAC4G9.03	2
1334	1	-	2256669	2258553	1884	3.82741	CDS_parts	1	2256857	2258821	-	SPAC4G9.04c	1
1335	1	-	2258553	2259209	656	2.37673	CDS_parts	1	2256857	2258821	-	SPAC4G9.04c	1
1336	1	-	2259209	2259704	495	0.51209	NA	NA	NA	NA	NA	NA	3
1337	1	-	2259704	2260942	1238	2.71573	CDS_parts	1	2259943	2261801	+	SPAC4G9.05	2
1338	1	-	2260942	2262126	1184	4.24165	CDS_parts	1	2259943	2261801	+	SPAC4G9.05	2
1338	1	-	2260942	2262126	1184	4.24165	CDS_parts	1	2261963	2262415	-	SPAC4G9.06c	1
1339	1	-	2262126	2262209	83	2.0937	CDS_parts	1	2261963	2262415	-	SPAC4G9.06c	1
1340	1	-	2262209	2262462	253	3.55631	CDS_parts	1	2261963	2262415	-	SPAC4G9.06c	1
1341	1	-	2262462	2263807	1345	0.581815	CDS_parts	1	2263667	2265208	+	SPAC4G9.07	2
1342	1	-	2263807	2265667	1860	1.65485	CDS_parts	1	2263667	2265208	+	SPAC4G9.07	2
1343	1	-	2265667	2265857	190	3.74279	NA	NA	NA	NA	NA	NA	3
1344	1	-	2265857	2266029	172	1.05873	NA	NA	NA	NA	NA	NA	3
1345	1	-	2266029	2269579	3550	3.90459	NA	NA	NA	NA	NA	NA	3
1346	1	-	2269579	2269750	171	1.43827	NA	NA	NA	NA	NA	NA	3
1347	1	-	2269750	2269972	222	3.40991	NA	NA	NA	NA	NA	NA	3
1348	1	-	2269972	2271139	1167	5.41053	CDS_parts	1	2270019	2272676	-	SPAC4G9.09c	1
1349	1	-	2271139	2272836	1697	4.60857	CDS_parts	1	2270019	2272676	-	SPAC4G9.09c	1
1350	1	-	2272836	2275505	2669	1.12909	CDS_parts	1	2274012	2274995	+	SPAC4G9.10	2
1351	1	-	2275505	2276238	733	4.68726	NA	NA	NA	NA	NA	NA	3
1352	1	-	2276238	2278218	1980	0.926385	CDS_parts	1	2277199	2277780	+	SPAC4G9.12	2
1353	1	-	2278218	2279426	1208	3.28273	CDS_parts	1	2278242	2279234	-	SPAC4G9.13c	1
1354	1	-	2279426	2283525	4099	0.768528	CDS_parts	1	2280423	2281454	+	SPAC4G9.14	2
1354	1	-	2279426	2283525	4099	0.768528	CDS_parts	1	2282230	2283364	+	SPAC4G9.15	2
1355	1	-	2283525	2284228	703	5.66925	CDS_parts	1	2283637	2284209	-	SPAC4G9.16c	1
1356	1	-	2284228	2284525	297	1.94107	NA	NA	NA	NA	NA	NA	3
1357	1	-	2284525	2284712	187	4.48253	CDS_parts	1	2284503	2285793	-	SPAC4G9.17c	1
1358	1	-	2284712	2284855	143	1.9008	CDS_parts	1	2284503	2285793	-	SPAC4G9.17c	1
1359	1	-	2284855	2286048	1193	4.3619	CDS_parts	1	2284503	2285793	-	SPAC4G9.17c	1
1360	1	-	2286048	2288409	2361	1.09793	CDS_parts	1	2287377	2288189	+	SPAC4G9.19	2
1361	1	-	2288409	2289534	1125	5.08335	CDS_parts	1	2288689	2289697	-	SPAC4G9.20c	1
1362	1	-	2289534	2290307	773	2.67016	CDS_parts	1	2288689	2289697	-	SPAC4G9.20c	1
1363	1	-	2290307	2291648	1341	1.69213	NA	NA	NA	NA	NA	NA	3
1364	1	-	2291648	2292733	1085	0.477803	CDS_parts	1	2292013	2292297	+	SPAC4G9.22	2
1365	1	-	2292733	2293095	362	4.75777	CDS_parts	1	2292801	2295116	-	SPAC13G7.01c	1
1366	1	-	2293095	2293135	40	1.57677	CDS_parts	1	2292801	2295116	-	SPAC13G7.01c	1
1367	1	-	2293135	2294896	1761	4.12029	CDS_parts	1	2292801	2295116	-	SPAC13G7.01c	1
1368	1	-	2294896	2294960	64	1.59219	CDS_parts	1	2292801	2295116	-	SPAC13G7.01c	1
1369	1	-	2294960	2295291	331	3.64272	CDS_parts	1	2292801	2295116	-	SPAC13G7.01c	1
1370	1	-	2295291	2295613	322	1.11294	NA	NA	NA	NA	NA	NA	3
1371	1	-	2295613	2297968	2355	4.2401	CDS_parts	1	2295819	2297753	-	SPAC13G7.02c	1
1372	1	-	2297968	2300301	2333	1.18933	CDS_parts	1	2298979	2299924	+	SPAC13G7.03	2
1373	1	-	2300301	2303294	2993	3.99758	CDS_parts	1	2300522	2302792	-	SPAC13G7.04c	1
1374	1	-	2303294	2309993	6699	0.786474	CDS_parts	1	2305345	2306958	+	SPAC13G7.05	2
1374	1	-	2303294	2309993	6699	0.786474	CDS_parts	1	2307729	2308529	+	SPAC13G7.06	2
1374	1	-	2303294	2309993	6699	0.786474	CDS_parts	1	2309026	2309958	+	SPAC13G7.07	2
1375	1	-	2309993	2310580	587	2.66726	CDS_parts	1	2310386	2311891	-	SPAC13G7.08c	1
1376	1	-	2310580	2311630	1050	4.41598	CDS_parts	1	2310386	2311891	-	SPAC13G7.08c	1
1377	1	-	2311630	2311714	84	2.07472	CDS_parts	1	2310386	2311891	-	SPAC13G7.08c	1
1378	1	-	2311714	2311954	240	3.87127	CDS_parts	1	2310386	2311891	-	SPAC13G7.08c	1
1379	1	-	2311954	2312325	371	0.814476	NA	NA	NA	NA	NA	NA	3
1380	1	-	2312325	2313118	793	3.43079	CDS_parts	1	2312618	2313025	-	SPAC13G7.09c	1
1381	1	-	2313118	2315508	2390	0.968861	CDS_parts	1	2313746	2315063	+	SPAC13G7.10	2
1381	1	-	2313118	2315508	2390	0.968861	CDS_parts	1	2315187	2316133	+	SPAC13G7.11	2
1382	1	-	2315508	2316202	694	3.23019	CDS_parts	1	2315187	2316133	+	SPAC13G7.11	2
1383	1	-	2316202	2317621	1419	4.13308	CDS_parts	1	2316467	2317837	-	SPAC13G7.12c	1
1384	1	-	2317621	2318248	627	2.96267	CDS_parts	1	2316467	2317837	-	SPAC13G7.12c	1
1385	1	-	2318248	2318575	327	1.40998	NA	NA	NA	NA	NA	NA	3
1386	1	-	2318575	2320345	1770	4.23275	CDS_parts	1	2318638	2320239	-	SPAC13G7.13c	1
1387	1	-	2320345	2321649	1304	3.27913	NA	NA	NA	NA	NA	NA	3
1388	1	-	2321649	2324524	2875	1.61207	NA	NA	NA	NA	NA	NA	3
1389	1	-	2324524	2325345	821	5.40603	CDS_parts	1	2324645	2325163	-	SPAC6C3.02c	1
1390	1	-	2325345	2330283	4938	0.914679	CDS_parts	1	2328675	2330096	+	SPAC6C3.04	2
1390	1	-	2325345	2330283	4938	0.914679	CDS_parts	1	2326332	2326634	-	SPAC6C3.03c	1
1391	1	-	2330283	2330647	364	2.80125	NA	NA	NA	NA	NA	NA	3
1392	1	-	2330647	2331630	983	1.14739	CDS_parts	1	2331155	2331964	+	SPAC6C3.05	2
1393	1	-	2331630	2331968	338	2.86141	CDS_parts	1	2331155	2331964	+	SPAC6C3.05	2
1394	1	-	2331968	2332233	265	4.20644	CDS_parts	1	2332120	2335362	-	SPAC6C3.06c	1
1395	1	-	2332233	2332616	383	2.34928	CDS_parts	1	2332120	2335362	-	SPAC6C3.06c	1
1396	1	-	2332616	2335460	2844	3.73778	CDS_parts	1	2332120	2335362	-	SPAC6C3.06c	1
1397	1	-	2335460	2336375	915	0.90881	CDS_parts	1	2336034	2337581	+	SPAC6C3.07	2
1398	1	-	2336375	2338077	1702	2.80196	CDS_parts	1	2336034	2337581	+	SPAC6C3.07	2
1399	1	-	2338077	2341192	3115	0.695356	CDS_parts	1	2338175	2339017	+	SPAC6C3.08	2
1399	1	-	2338077	2341192	3115	0.695356	CDS_parts	1	2339884	2341141	+	SPAC6C3.09	2
1400	1	-	2341192	2343990	2798	3.45549	CDS_parts	1	2341346	2343756	-	SPAC17G8.01c	1
1401	1	-	2343990	2346097	2107	0.772184	CDS_parts	1	2344815	2345807	+	SPAC17G8.02	2
1402	1	-	2346097	2347301	1204	4.06059	CDS_parts	1	2346432	2347031	-	SPAC17G8.03c	1
1403	1	-	2347301	2348243	942	1.12218	NA	NA	NA	NA	NA	NA	3
1404	1	-	2348243	2349353	1110	3.98304	CDS_parts	1	2348552	2349270	-	SPAC17G8.04c	1
1405	1	-	2349353	2351078	1725	0.78226	CDS_parts	1	2350408	2351019	+	SPAC17G8.05	2
1406	1	-	2351078	2351278	200	3.77987	NA	NA	NA	NA	NA	NA	3
1407	1	-	2351278	2353392	2114	5.47076	CDS_parts	1	2351371	2353167	-	SPAC17G8.06c	1
1408	1	-	2353392	2355319	1927	0.784482	CDS_parts	1	2354401	2355054	+	SPAC17G8.07	2
1409	1	-	2355319	2356189	870	4.68629	CDS_parts	1	2355348	2356482	-	SPAC17G8.08c	1
1410	1	-	2356189	2356297	108	2.05658	CDS_parts	1	2355348	2356482	-	SPAC17G8.08c	1
1411	1	-	2356297	2356597	300	4.06544	CDS_parts	1	2355348	2356482	-	SPAC17G8.08c	1
1412	1	-	2356597	2358054	1457	1.10736	CDS_parts	1	2357361	2357931	+	SPAC17G8.09	2
1413	1	-	2358054	2359914	1860	2.61458	CDS_parts	1	2358570	2359373	-	SPAC17G8.10c	1
1414	1	-	2359914	2360320	406	1.32265	NA	NA	NA	NA	NA	NA	3
1415	1	-	2360320	2362283	1963	3.9316	CDS_parts	1	2360443	2361513	-	SPAC17G8.11c	1
1416	1	-	2362283	2363857	1574	0.774549	CDS_parts	1	2363568	2365394	+	SPAC17G8.12	2
1417	1	-	2363857	2365532	1675	2.65254	CDS_parts	1	2363568	2365394	+	SPAC17G8.12	2
1417	1	-	2363857	2365532	1675	2.65254	CDS_parts	1	2365447	2366833	-	SPAC17G8.13c	1
1418	1	-	2365532	2366129	597	3.73441	CDS_parts	1	2365447	2366833	-	SPAC17G8.13c	1
1419	1	-	2366129	2366406	277	1.97952	CDS_parts	1	2365447	2366833	-	SPAC17G8.13c	1
1420	1	-	2366406	2366951	545	3.36134	CDS_parts	1	2365447	2366833	-	SPAC17G8.13c	1
1421	1	-	2366951	2367295	344	1.34036	NA	NA	NA	NA	NA	NA	3
1422	1	-	2367295	2367949	654	3.56858	CDS_parts	1	2367405	2370556	-	SPAC17G8.14c	1
1423	1	-	2367949	2368016	67	1.55805	CDS_parts	1	2367405	2370556	-	SPAC17G8.14c	1
1424	1	-	2368016	2370619	2603	3.76803	CDS_parts	1	2367405	2370556	-	SPAC17G8.14c	1
1425	1	-	2370619	2370960	341	0.501806	NA	NA	NA	NA	NA	NA	3
1426	1	-	2370960	2371480	520	1.77058	NA	NA	NA	NA	NA	NA	3
1427	1	-	2371480	2372967	1487	0.692018	CDS_parts	1	2371692	2372372	+	SPAC22H10.02	2
1428	1	-	2372967	2374019	1052	3.0798	CDS_parts	1	2373144	2376385	-	SPAC22H10.03c	1
1429	1	-	2374019	2376211	2192	3.82797	CDS_parts	1	2373144	2376385	-	SPAC22H10.03c	1
1430	1	-	2376211	2376300	89	1.93753	CDS_parts	1	2373144	2376385	-	SPAC22H10.03c	1
1431	1	-	2376300	2376446	146	3.51319	CDS_parts	1	2373144	2376385	-	SPAC22H10.03c	1
1432	1	-	2376446	2378704	2258	0.936494	CDS_parts	1	2377355	2378456	+	SPAC22H10.04	2
1433	1	-	2378704	2380024	1320	4.41379	CDS_parts	1	2378728	2380243	-	SPAC22H10.05c	1
1434	1	-	2380024	2380265	241	1.91844	CDS_parts	1	2378728	2380243	-	SPAC22H10.05c	1
1435	1	-	2380265	2380328	63	3.4511	NA	NA	NA	NA	NA	NA	3
1436	1	-	2380328	2391978	11650	0.770379	CDS_parts	1	2381730	2381882	+	SPAC22H10.13	2
1436	1	-	2380328	2391978	11650	0.770379	CDS_parts	1	2383172	2384835	+	SPAC22H10.07	2
1436	1	-	2380328	2391978	11650	0.770379	CDS_parts	1	2385907	2387441	+	SPAC22H10.08	2
1436	1	-	2380328	2391978	11650	0.770379	CDS_parts	1	2387733	2389673	+	SPAC22H10.09	2
1436	1	-	2380328	2391978	11650	0.770379	CDS_parts	1	2390086	2391790	+	SPAC22H10.10	2
1436	1	-	2380328	2391978	11650	0.770379	CDS_parts	1	2381320	2381601	-	SPAC22H10.06c	1
1437	1	-	2391978	2394302	2324	4.22746	CDS_parts	1	2392370	2394259	-	SPAC22H10.11c	1
1438	1	-	2394302	2395112	810	0.930306	NA	NA	NA	NA	NA	NA	3
1439	1	-	2395112	2396587	1475	4.70909	CDS_parts	1	2395415	2396822	-	SPAC22H10.12c	1
1440	1	-	2396587	2396955	368	2.8718	CDS_parts	1	2395415	2396822	-	SPAC22H10.12c	1
1441	1	-	2396955	2400741	3786	0.750212	CDS_parts	1	2399421	2400535	+	SPAC15F9.02	2
1441	1	-	2396955	2400741	3786	0.750212	CDS_parts	1	2397450	2398188	-	SPAC15F9.01c	1
1442	1	-	2400741	2400924	183	3.35606	NA	NA	NA	NA	NA	NA	3
1443	1	-	2400924	2401069	145	5.18184	CDS_parts	1	2400960	2401572	-	SPAC15F9.03c	1
1444	1	-	2401069	2401157	88	2.18188	CDS_parts	1	2400960	2401572	-	SPAC15F9.03c	1
1445	1	-	2401157	2401564	407	4.11919	CDS_parts	1	2400960	2401572	-	SPAC15F9.03c	1
1446	1	-	2401564	2402102	538	1.13985	NA	NA	NA	NA	NA	NA	3
1447	1	-	2402102	2402505	403	4.385	CDS_parts	1	2402301	2404606	-	SPAC1B9.02c	1
1448	1	-	2402505	2402557	52	1.61313	CDS_parts	1	2402301	2404606	-	SPAC1B9.02c	1
1449	1	-	2402557	2404253	1696	4.3176	CDS_parts	1	2402301	2404606	-	SPAC1B9.02c	1
1450	1	-	2404253	2404393	140	1.6468	CDS_parts	1	2402301	2404606	-	SPAC1B9.02c	1
1451	1	-	2404393	2404735	342	4.09003	CDS_parts	1	2402301	2404606	-	SPAC1B9.02c	1
1452	1	-	2404735	2408262	3527	0.736596	CDS_parts	1	2406664	2407951	+	SPAC1B9.03c	2
1453	1	-	2408262	2414063	5801	2.80094	CDS_parts	1	2408304	2413970	-	SPAC6B12.02c	1
1454	1	-	2414063	2416769	2706	0.877868	CDS_parts	1	2416385	2416606	+	SPAC6B12.18	2
1454	1	-	2414063	2416769	2706	0.877868	CDS_parts	1	2414229	2415137	-	SPAC6B12.03c	1
1455	1	-	2416769	2418137	1368	4.52461	CDS_parts	1	2416782	2418047	-	SPAC6B12.04c	1
1456	1	-	2418137	2418754	617	1.63487	NA	NA	NA	NA	NA	NA	3
1457	1	-	2418754	2419840	1086	4.48457	NA	NA	NA	NA	NA	NA	3
1458	1	-	2419840	2421615	1775	2.03436	CDS_parts	1	2420488	2420841	-	SPAC6B12.06c	1
1459	1	-	2421615	2423838	2223	4.28682	CDS_parts	1	2421791	2423161	-	SPAC6B12.07c	1
1460	1	-	2423838	2426334	2496	1.24566	CDS_parts	1	2426191	2427467	+	SPAC6B12.08	2
1461	1	-	2426334	2427914	1580	3.26935	CDS_parts	1	2426191	2427467	+	SPAC6B12.08	2
1462	1	-	2427914	2429062	1148	0.969932	CDS_parts	1	2428020	2428934	+	SPAC6B12.09	2
1463	1	-	2429062	2430460	1398	3.69714	CDS_parts	1	2429169	2430617	-	SPAC6B12.10c	1
1464	1	-	2430460	2435707	5247	0.773723	CDS_parts	1	2430998	2432107	+	SPAC6B12.11	2
1464	1	-	2430460	2435707	5247	0.773723	CDS_parts	1	2433392	2435269	+	SPAC6B12.12	2
1464	1	-	2430460	2435707	5247	0.773723	CDS_parts	1	2429169	2430617	-	SPAC6B12.10c	1
1465	1	-	2435707	2436341	634	2.04391	CDS_parts	1	2436049	2436588	+	SPAC6B12.13	2
1466	1	-	2436341	2437471	1130	3.79092	CDS_parts	1	2436049	2436588	+	SPAC6B12.13	2
1466	1	-	2436341	2437471	1130	3.79092	CDS_parts	1	2436999	2437463	-	SPAC6B12.14c	1
1467	1	-	2437471	2439016	1545	0.624868	NA	NA	NA	NA	NA	NA	3
1468	1	-	2439016	2439332	316	2.08046	NA	NA	NA	NA	NA	NA	3
1469	1	-	2439332	2442740	3408	0.56363	CDS_parts	1	2439532	2440926	+	SPAC6B12.15	2
1469	1	-	2439332	2442740	3408	0.56363	CDS_parts	1	2442689	2443829	+	SPAC6B12.16	2
1470	1	-	2442740	2443924	1184	2.4229	CDS_parts	1	2442689	2443829	+	SPAC6B12.16	2
1471	1	-	2443924	2444918	994	5.70408	CDS_parts	1	2443986	2445031	-	SPAC32A11.04c	1
1472	1	-	2444918	2447875	2957	0.889186	CDS_parts	1	2445280	2447585	+	SPAC32A11.01	2
1472	1	-	2444918	2447875	2957	0.889186	CDS_parts	1	2443986	2445031	-	SPAC32A11.04c	1
1473	1	-	2447875	2451061	3186	3.20149	CDS_parts	1	2447948	2450503	-	SPAC32A11.02c	1
1474	1	-	2451061	2451945	884	0.661764	NA	NA	NA	NA	NA	NA	3
1475	1	-	2451945	2456512	4567	3.24626	CDS_parts	1	2452719	2455547	-	SPAC32A11.03c	1
1476	1	-	2456512	2457564	1052	0.993659	NA	NA	NA	NA	NA	NA	3
1477	1	-	2457564	2459793	2229	5.46482	CDS_parts	1	2457658	2459751	-	SPAC19A8.15	1
1478	1	-	2459793	2460165	372	1.41713	NA	NA	NA	NA	NA	NA	3
1479	1	-	2460165	2460936	771	4.28709	NA	NA	NA	NA	NA	NA	3
1480	1	-	2460936	2461151	215	2.13268	NA	NA	NA	NA	NA	NA	3
1481	1	-	2461151	2465032	3881	3.93143	CDS_parts	1	2461349	2462134	-	SPAC19A8.13	1
1481	1	-	2461151	2465032	3881	3.93143	CDS_parts	1	2462726	2464951	-	SPAC19A8.12	1
1482	1	-	2465032	2466350	1318	1.42973	CDS_parts	1	2465348	2466213	+	SPAC19A8.11c	2
1483	1	-	2466350	2467327	977	3.51136	CDS_parts	1	2466495	2467259	-	SPAC19A8.10	1
1484	1	-	2467327	2467774	447	0.819002	NA	NA	NA	NA	NA	NA	3
1485	1	-	2467774	2468152	378	2.96714	CDS_parts	1	2467945	2468319	-	SPAC19A8.09	1
1486	1	-	2468152	2468631	479	1.4671	CDS_parts	1	2467945	2468319	-	SPAC19A8.09	1
1487	1	-	2468631	2469829	1198	4.05058	CDS_parts	1	2468794	2471943	-	SPAC19A8.08	1
1488	1	-	2469829	2472018	2189	3.3475	CDS_parts	1	2468794	2471943	-	SPAC19A8.08	1
1489	1	-	2472018	2472568	550	0.816154	NA	NA	NA	NA	NA	NA	3
1490	1	-	2472568	2473512	944	2.13307	NA	NA	NA	NA	NA	NA	3
1491	1	-	2473512	2475911	2399	0.968401	CDS_parts	1	2474717	2475586	+	SPAC19A8.07c	2
1492	1	-	2475911	2477149	1238	3.83574	NA	NA	NA	NA	NA	NA	3
1493	1	-	2477149	2479244	2095	0.752334	CDS_parts	1	2478119	2479951	+	SPAC19A8.05c	2
1494	1	-	2479244	2480075	831	1.76188	CDS_parts	1	2478119	2479951	+	SPAC19A8.05c	2
1495	1	-	2480075	2481651	1576	5.56271	CDS_parts	1	2480147	2482104	-	SPAC19A8.04	1
1496	1	-	2481651	2481984	333	2.21972	CDS_parts	1	2480147	2482104	-	SPAC19A8.04	1
1497	1	-	2481984	2482165	181	4.44675	CDS_parts	1	2480147	2482104	-	SPAC19A8.04	1
1498	1	-	2482165	2482398	233	2.01362	NA	NA	NA	NA	NA	NA	3
1499	1	-	2482398	2484060	1662	3.65497	CDS_parts	1	2482966	2484746	-	SPAC19A8.03	1
1500	1	-	2484060	2484112	52	1.57588	CDS_parts	1	2482966	2484746	-	SPAC19A8.03	1
1501	1	-	2484112	2484942	830	3.26974	CDS_parts	1	2482966	2484746	-	SPAC19A8.03	1
1502	1	-	2484942	2485095	153	1.59334	NA	NA	NA	NA	NA	NA	3
1503	1	-	2485095	2485533	438	4.23841	CDS_parts	1	2485198	2488937	-	SPAC19A8.02	1
1504	1	-	2485533	2485665	132	1.85743	CDS_parts	1	2485198	2488937	-	SPAC19A8.02	1
1505	1	-	2485665	2489086	3421	3.6837	CDS_parts	1	2485198	2488937	-	SPAC19A8.02	1
1506	1	-	2489086	2494551	5465	0.775635	CDS_parts	1	2490863	2494111	+	SPAC19A8.01c	2
1507	1	-	2494551	2495303	752	3.36234	NA	NA	NA	NA	NA	NA	3
1508	1	-	2495303	2495967	664	0.979514	NA	NA	NA	NA	NA	NA	3
1509	1	-	2495967	2497587	1620	3.00031	CDS_parts	1	2496113	2497426	-	SPAC23H3.03c	1
1510	1	-	2497587	2498262	675	0.81976	NA	NA	NA	NA	NA	NA	3
1511	1	-	2498262	2498802	540	2.0181	NA	NA	NA	NA	NA	NA	3
1512	1	-	2498802	2500575	1773	0.677302	CDS_parts	1	2499035	2500236	+	SPAC23H3.04	2
1513	1	-	2500575	2502070	1495	4.08416	CDS_parts	1	2500613	2501809	-	SPAC23H3.05c	1
1514	1	-	2502070	2504755	2685	0.771605	CDS_parts	1	2502977	2505264	+	SPAC23H3.06	2
1515	1	-	2504755	2505896	1141	3.6064	CDS_parts	1	2502977	2505264	+	SPAC23H3.06	2
1515	1	-	2504755	2505896	1141	3.6064	CDS_parts	1	2505437	2505844	-	SPAC23H3.07c	1
1516	1	-	2505896	2506167	271	1.03769	NA	NA	NA	NA	NA	NA	3
1517	1	-	2506167	2507337	1170	2.79421	CDS_parts	1	2506299	2507306	-	SPAC23H3.08c	1
1518	1	-	2507337	2507756	419	1.65851	NA	NA	NA	NA	NA	NA	3
1519	1	-	2507756	2509042	1286	5.31259	NA	NA	NA	NA	NA	NA	3
1520	1	-	2509042	2509585	543	3.90855	NA	NA	NA	NA	NA	NA	3
1521	1	-	2509585	2512900	3315	0.841327	CDS_parts	1	2511251	2512762	+	SPAC23H3.10	2
1522	1	-	2512900	2516272	3372	2.92115	CDS_parts	1	2512960	2514849	-	SPAC23H3.11c	1
1522	1	-	2512900	2516272	3372	2.92115	CDS_parts	1	2515193	2515873	-	SPAC23H3.12c	1
1523	1	-	2516272	2517792	1520	4.07613	CDS_parts	1	2516846	2518315	-	SPAC23H3.13c	1
1524	1	-	2517792	2518221	429	1.64402	CDS_parts	1	2516846	2518315	-	SPAC23H3.13c	1
1525	1	-	2518221	2519233	1012	3.24765	CDS_parts	1	2516846	2518315	-	SPAC23H3.13c	1
1526	1	-	2519233	2523651	4418	0.960339	CDS_parts	1	2521698	2523281	+	SPAC23H3.14	2
1527	1	-	2523651	2524584	933	2.66073	NA	NA	NA	NA	NA	NA	3
1528	1	-	2524584	2528256	3672	0.827312	CDS_parts	1	2525917	2527311	+	SPAC25H1.02	2
1528	1	-	2524584	2528256	3672	0.827312	CDS_parts	1	2528038	2528644	+	SPAC25H1.03	2
1529	1	-	2528256	2529720	1464	1.91179	CDS_parts	1	2528038	2528644	+	SPAC25H1.03	2
1529	1	-	2528256	2529720	1464	1.91179	CDS_parts	1	2529085	2529819	+	SPAC25H1.04	2
1530	1	-	2529720	2532789	3069	1.05227	CDS_parts	1	2529085	2529819	+	SPAC25H1.04	2
1530	1	-	2529720	2532789	3069	1.05227	CDS_parts	1	2530138	2530791	+	SPAC25H1.05	2
1530	1	-	2529720	2532789	3069	1.05227	CDS_parts	1	2531453	2532679	+	SPAC25H1.06	2
1531	1	-	2532789	2532953	164	3.23357	NA	NA	NA	NA	NA	NA	3
1532	1	-	2532953	2533021	68	2.4589	CDS_parts	1	2532904	2533214	-	SPAC25H1.10c	1
1533	1	-	2533021	2533126	105	4.35239	CDS_parts	1	2532904	2533214	-	SPAC25H1.10c	1
1534	1	-	2533126	2533188	62	2.73152	CDS_parts	1	2532904	2533214	-	SPAC25H1.10c	1
1535	1	-	2533188	2533272	84	4.67105	NA	NA	NA	NA	NA	NA	3
1536	1	-	2533272	2536705	3433	0.668098	CDS_parts	1	2533821	2536478	+	SPAC25H1.07	2
1537	1	-	2536705	2537951	1246	4.59073	NA	NA	NA	NA	NA	NA	3
1538	1	-	2537951	2538198	247	0.78865	NA	NA	NA	NA	NA	NA	3
1539	1	-	2538198	2540764	2566	3.67315	CDS_parts	1	2538461	2540002	+	SPAC25H1.09	2
1539	1	-	2538198	2540764	2566	3.67315	CDS_parts	1	2540247	2540725	-	SPAC4A8.02c	1
1540	1	-	2540764	2540850	86	1.2909	NA	NA	NA	NA	NA	NA	3
1541	1	-	2540850	2542665	1815	3.5176	CDS_parts	1	2541287	2542438	-	SPAC4A8.03c	1
1542	1	-	2542665	2547329	4664	0.872683	CDS_parts	1	2545350	2546753	+	SPAC4A8.04	2
1543	1	-	2547329	2549801	2472	3.80992	CDS_parts	1	2547351	2553665	-	SPAC4A8.05c	1
1544	1	-	2549801	2553536	3735	3.12563	CDS_parts	1	2547351	2553665	-	SPAC4A8.05c	1
1545	1	-	2553536	2553847	311	1.83997	CDS_parts	1	2547351	2553665	-	SPAC4A8.05c	1
1546	1	-	2553847	2555951	2104	4.09454	CDS_parts	1	2554013	2555749	-	SPAC4A8.06c	1
1547	1	-	2555951	2556613	662	0.752882	NA	NA	NA	NA	NA	NA	3
1548	1	-	2556613	2558050	1437	4.15819	CDS_parts	1	2556773	2558297	-	SPAC4A8.07c	1
1549	1	-	2558050	2558857	807	3.24878	CDS_parts	1	2556773	2558297	-	SPAC4A8.07c	1
1549	1	-	2558050	2558857	807	3.24878	CDS_parts	1	2558600	2561714	-	SPAC4A8.08c	1
1550	1	-	2558857	2558964	107	1.66329	CDS_parts	1	2558600	2561714	-	SPAC4A8.08c	1
1551	1	-	2558964	2561076	2112	3.5716	CDS_parts	1	2558600	2561714	-	SPAC4A8.08c	1
1552	1	-	2561076	2561876	800	2.44553	CDS_parts	1	2558600	2561714	-	SPAC4A8.08c	1
1553	1	-	2561876	2562735	859	1.48311	NA	NA	NA	NA	NA	NA	3
1554	1	-	2562735	2563890	1155	4.06775	CDS_parts	1	2563011	2563963	-	SPAC4A8.09c	1
1555	1	-	2563890	2566009	2119	2.51011	CDS_parts	1	2564629	2566800	+	SPAC4A8.10	2
1555	1	-	2563890	2566009	2119	2.51011	CDS_parts	1	2563011	2563963	-	SPAC4A8.09c	1
1556	1	-	2566009	2566900	891	1.12319	CDS_parts	1	2564629	2566800	+	SPAC4A8.10	2
1557	1	-	2566900	2572631	5731	5.53888	CDS_parts	1	2567040	2572568	-	SPAC4A8.11c	1
1558	1	-	2572631	2573327	696	1.05918	NA	NA	NA	NA	NA	NA	3
1559	1	-	2573327	2574497	1170	3.97502	CDS_parts	1	2573420	2574473	-	SPAC4A8.12c	1
1560	1	-	2574497	2574698	201	1.77046	NA	NA	NA	NA	NA	NA	3
1561	1	-	2574698	2575973	1275	4.53369	CDS_parts	1	2575106	2575924	-	SPAC4A8.13c	1
1562	1	-	2575973	2578979	3006	0.716012	CDS_parts	1	2576501	2577772	+	SPAC4A8.14	2
1563	1	-	2578979	2579017	38	5.23428	NA	NA	NA	NA	NA	NA	3
1564	1	-	2579017	2579124	107	3.75974	CDS_parts	1	2578990	2579478	-	SPAC4A8.15c	1
1565	1	-	2579124	2579546	422	5.2944	CDS_parts	1	2578990	2579478	-	SPAC4A8.15c	1
1566	1	-	2579546	2580112	566	2.0662	NA	NA	NA	NA	NA	NA	3
1567	1	-	2580112	2583019	2907	5.62184	CDS_parts	1	2580220	2582976	-	SPAC4A8.16c	1
1568	1	-	2583019	2584316	1297	0.749045	CDS_parts	1	2583804	2583973	+	SPAC823.02	2
1569	1	-	2584316	2584809	493	2.70245	NA	NA	NA	NA	NA	NA	3
1570	1	-	2584809	2588714	3905	0.903882	CDS_parts	1	2585755	2587406	+	SPAC823.03	2
1570	1	-	2584809	2588714	3905	0.903882	CDS_parts	1	2587729	2588620	+	SPAC823.04	2
1571	1	-	2588714	2590118	1404	3.64147	CDS_parts	1	2588863	2589820	-	SPAC823.05c	1
1572	1	-	2590118	2592529	2411	0.731446	CDS_parts	1	2590313	2590780	+	SPAC823.06	2
1572	1	-	2590118	2592529	2411	0.731446	CDS_parts	1	2591413	2592408	+	SPAC823.07	2
1573	1	-	2592529	2594202	1673	4.39787	CDS_parts	1	2592647	2594044	-	SPAC823.08c	1
1574	1	-	2594202	2594851	649	1.37143	CDS_parts	1	2594777	2595819	-	SPAC823.09c	1
1575	1	-	2594851	2595941	1090	3.05988	CDS_parts	1	2594777	2595819	-	SPAC823.09c	1
1576	1	-	2595941	2596150	209	1.1323	NA	NA	NA	NA	NA	NA	3
1577	1	-	2596150	2597408	1258	3.4855	CDS_parts	1	2596251	2597209	-	SPAC823.10c	1
1578	1	-	2597408	2604078	6670	0.653012	CDS_parts	1	2598325	2599668	+	SPAC823.11	2
1578	1	-	2597408	2604078	6670	0.653012	CDS_parts	1	2601242	2603962	+	SPAC823.12	2
1579	1	-	2604078	2605212	1134	3.49325	CDS_parts	1	2604259	2605212	-	SPAC823.13c	1
1580	1	-	2605212	2609317	4105	0.972002	CDS_parts	1	2606185	2607189	+	SPAC823.14	2
1580	1	-	2605212	2609317	4105	0.972002	CDS_parts	1	2608103	2609032	+	SPAC823.15	2
1581	1	-	2609317	2610939	1622	2.46084	CDS_parts	1	2609469	2610704	-	SPAC823.16c	1
1582	1	-	2610939	2620380	9441	0.781086	CDS_parts	1	2611100	2612755	+	SPAC7D4.14c	2
1582	1	-	2610939	2620380	9441	0.781086	CDS_parts	1	2613296	2614306	+	SPAC7D4.13c	2
1582	1	-	2610939	2620380	9441	0.781086	CDS_parts	1	2615042	2617321	+	SPAC7D4.12c	2
1582	1	-	2610939	2620380	9441	0.781086	CDS_parts	1	2617975	2620284	+	SPAC7D4.11c	2
1582	1	-	2610939	2620380	9441	0.781086	CDS_parts	1	2620295	2622195	-	SPAC7D4.10	1
1583	1	-	2620380	2621455	1075	4.59502	CDS_parts	1	2620295	2622195	-	SPAC7D4.10	1
1584	1	-	2621455	2621950	495	2.22995	CDS_parts	1	2620295	2622195	-	SPAC7D4.10	1
1585	1	-	2621950	2622121	171	4.76198	CDS_parts	1	2620295	2622195	-	SPAC7D4.10	1
1586	1	-	2622121	2622286	165	3.09249	CDS_parts	1	2620295	2622195	-	SPAC7D4.10	1
1587	1	-	2622286	2623064	778	0.968341	CDS_parts	1	2622666	2623490	+	SPAC7D4.09c	2
1588	1	-	2623064	2623585	521	2.78272	CDS_parts	1	2622666	2623490	+	SPAC7D4.09c	2
1589	1	-	2623585	2624216	631	4.07104	CDS_parts	1	2623940	2624038	-	SPAC7D4.15c	1
1590	1	-	2624216	2624621	405	1.74167	NA	NA	NA	NA	NA	NA	3
1591	1	-	2624621	2627911	3290	0.711692	CDS_parts	1	2625457	2625768	+	SPAC7D4.07c	2
1591	1	-	2624621	2627911	3290	0.711692	CDS_parts	1	2626583	2627803	+	SPAC7D4.06c	2
1591	1	-	2624621	2627911	3290	0.711692	CDS_parts	1	2625042	2625332	-	SPAC7D4.08	1
1592	1	-	2627911	2628201	290	3.40862	NA	NA	NA	NA	NA	NA	3
1593	1	-	2628201	2629288	1087	0.892884	NA	NA	NA	NA	NA	NA	3
1594	1	-	2629288	2629802	514	3.54828	CDS_parts	1	2629373	2630183	-	SPAC7D4.05	1
1595	1	-	2629802	2630039	237	1.72447	CDS_parts	1	2629373	2630183	-	SPAC7D4.05	1
1596	1	-	2630039	2630206	167	3.75995	CDS_parts	1	2629373	2630183	-	SPAC7D4.05	1
1597	1	-	2630206	2630514	308	2.36358	NA	NA	NA	NA	NA	NA	3
1598	1	-	2630514	2632345	1831	4.17054	CDS_parts	1	2630589	2633369	-	SPAC7D4.04	1
1599	1	-	2632345	2633581	1236	3.42253	CDS_parts	1	2630589	2633369	-	SPAC7D4.04	1
1600	1	-	2633581	2639610	6029	0.726517	CDS_parts	1	2634211	2636871	+	SPAC7D4.03c	2
1600	1	-	2633581	2639610	6029	0.726517	CDS_parts	1	2637726	2639299	+	SPAC7D4.02c	2
1601	1	-	2639610	2642362	2752	3.79959	CDS_parts	1	2639701	2641428	-	SPAC4F8.15	1
1602	1	-	2642362	2645278	2916	0.500766	CDS_parts	1	2643624	2645143	+	SPAC4F8.14c	2
1603	1	-	2645278	2658005	12727	0.938681	CDS_parts	1	2645517	2649986	+	SPAC4F8.13c	2
1603	1	-	2645278	2658005	12727	0.938681	CDS_parts	1	2650738	2657829	+	SPAC4F8.12c	2
1604	1	-	2658005	2659063	1058	3.80426	CDS_parts	1	2658044	2660584	-	SPAC4F8.11	1
1605	1	-	2659063	2660808	1745	3.03784	CDS_parts	1	2658044	2660584	-	SPAC4F8.11	1
1606	1	-	2660808	2668110	7302	0.797595	CDS_parts	1	2661801	2662325	+	SPAC4F8.10c	2
1606	1	-	2660808	2668110	7302	0.797595	CDS_parts	1	2665816	2667183	+	SPAC4F8.07c	2
1606	1	-	2660808	2668110	7302	0.797595	CDS_parts	1	2664524	2664979	-	SPAC4F8.08	1
1607	1	-	2668110	2668931	821	3.761	CDS_parts	1	2668334	2668774	-	SPAC4F8.06	1
1608	1	-	2668931	2670347	1416	0.966326	CDS_parts	1	2669813	2670169	+	SPAC4F8.05c	2
1609	1	-	2670347	2671626	1279	4.38201	CDS_parts	1	2670529	2671449	-	SPAC4F8.04	1
1610	1	-	2671626	2672036	410	1.46114	NA	NA	NA	NA	NA	NA	3
1611	1	-	2672036	2672779	743	4.48313	CDS_parts	1	2672171	2673105	-	SPAC4F8.03	1
1612	1	-	2672779	2672991	212	2.10466	CDS_parts	1	2672171	2673105	-	SPAC4F8.03	1
1613	1	-	2672991	2673123	132	4.5232	CDS_parts	1	2672171	2673105	-	SPAC4F8.03	1
1614	1	-	2673123	2674980	1857	0.921779	CDS_parts	1	2673980	2674819	+	SPAC4F8.02c	2
1615	1	-	2674980	2675392	412	4.2404	CDS_parts	1	2675099	2675970	-	SPAC4F8.01	1
1616	1	-	2675392	2675715	323	1.83366	CDS_parts	1	2675099	2675970	-	SPAC4F8.01	1
1617	1	-	2675715	2675990	275	4.10256	CDS_parts	1	2675099	2675970	-	SPAC4F8.01	1
1618	1	-	2675990	2678557	2567	0.865954	CDS_parts	1	2677140	2678105	+	SPAC644.04	2
1619	1	-	2678557	2679114	557	4.73846	CDS_parts	1	2678627	2679049	-	SPAC644.05c	1
1620	1	-	2679114	2679453	339	1.17046	NA	NA	NA	NA	NA	NA	3
1621	1	-	2679453	2679685	232	2.55023	NA	NA	NA	NA	NA	NA	3
1622	1	-	2679685	2681555	1870	3.95693	CDS_parts	1	2679765	2681546	-	SPAC644.06c	1
1623	1	-	2681555	2682480	925	2.6075	NA	NA	NA	NA	NA	NA	3
1624	1	-	2682480	2683491	1011	0.935939	NA	NA	NA	NA	NA	NA	3
1625	1	-	2683491	2684409	918	2.63219	NA	NA	NA	NA	NA	NA	3
1626	1	-	2684409	2691870	7461	0.983881	CDS_parts	1	2686406	2687755	+	SPAC644.07	2
1626	1	-	2684409	2691870	7461	0.983881	CDS_parts	1	2688195	2688898	+	SPAC644.08	2
1626	1	-	2684409	2691870	7461	0.983881	CDS_parts	1	2689703	2690992	+	SPAC644.09	2
1627	1	-	2691870	2692170	300	4.08334	CDS_parts	1	2692031	2693529	-	SPAC644.11c	1
1628	1	-	2692170	2692252	82	1.37297	CDS_parts	1	2692031	2693529	-	SPAC644.11c	1
1629	1	-	2692252	2693096	844	4.19663	CDS_parts	1	2692031	2693529	-	SPAC644.11c	1
1630	1	-	2693096	2693748	652	2.30987	CDS_parts	1	2692031	2693529	-	SPAC644.11c	1
1631	1	-	2693748	2696458	2710	0.982873	CDS_parts	1	2694758	2697334	+	SPAC644.12	2
1632	1	-	2696458	2698134	1676	3.65606	CDS_parts	1	2694758	2697334	+	SPAC644.12	2
1632	1	-	2696458	2698134	1676	3.65606	CDS_parts	1	2697418	2698095	-	SPAC644.13c	1
1633	1	-	2698134	2698874	740	1.75315	NA	NA	NA	NA	NA	NA	3
1634	1	-	2698874	2700266	1392	3.46353	CDS_parts	1	2699007	2700104	-	SPAC644.14c	1
1635	1	-	2700266	2700788	522	1.00003	CDS_parts	1	2700453	2700918	+	SPAC644.15	2
1636	1	-	2700788	2700894	106	3.52404	CDS_parts	1	2700453	2700918	+	SPAC644.15	2
1637	1	-	2700894	2702906	2012	1.01846	NA	NA	NA	NA	NA	NA	3
1638	1	-	2702906	2703817	911	4.40435	CDS_parts	1	2702997	2703776	-	SPAC644.17c	1
1639	1	-	2703817	2704232	415	0.722934	NA	NA	NA	NA	NA	NA	3
1640	1	-	2704232	2705633	1401	4.04888	CDS_parts	1	2704905	2705603	-	SPAC644.18c	1
1641	1	-	2705633	2707394	1761	2.18157	CDS_parts	1	2706276	2707193	-	SPAPB2B4.01c	1
1642	1	-	2707394	2712712	5318	0.997842	CDS_parts	1	2708097	2708869	+	SPAPB2B4.02	2
1642	1	-	2707394	2712712	5318	0.997842	CDS_parts	1	2711080	2712315	+	SPAPB2B4.03	2
1643	1	-	2712712	2716769	4057	3.2764	CDS_parts	1	2713053	2716931	-	SPAPB2B4.04c	1
1644	1	-	2716769	2718344	1575	2.05165	CDS_parts	1	2713053	2716931	-	SPAPB2B4.04c	1
1645	1	-	2718344	2731218	12874	0.715511	CDS_parts	1	2720954	2722578	+	SPAPB2B4.05	2
1645	1	-	2718344	2731218	12874	0.715511	CDS_parts	1	2722735	2723660	+	SPAPB2B4.06	2
1645	1	-	2718344	2731218	12874	0.715511	CDS_parts	1	2724376	2725095	+	SPAPB2B4.07	2
1645	1	-	2718344	2731218	12874	0.715511	CDS_parts	1	2726719	2732283	+	SPAC6F6.01	2
1646	1	-	2731218	2732489	1271	1.38643	CDS_parts	1	2726719	2732283	+	SPAC6F6.01	2
1647	1	-	2732489	2733879	1390	3.46649	CDS_parts	1	2732524	2733570	-	SPAC6F6.02c	1
1648	1	-	2733879	2734124	245	1.8102	NA	NA	NA	NA	NA	NA	3
1649	1	-	2734124	2734918	794	5.21241	CDS_parts	1	2734109	2736126	-	SPAC6F6.03c	1
1650	1	-	2734918	2735400	482	2.78637	CDS_parts	1	2734109	2736126	-	SPAC6F6.03c	1
1651	1	-	2735400	2736216	816	4.53179	CDS_parts	1	2734109	2736126	-	SPAC6F6.03c	1
1652	1	-	2736216	2736554	338	1.05357	NA	NA	NA	NA	NA	NA	3
1653	1	-	2736554	2738543	1989	2.4443	CDS_parts	1	2736676	2738145	-	SPAC6F6.04c	1
1654	1	-	2738543	2741343	2800	1.00155	CDS_parts	1	2740539	2740960	+	SPAC6F6.05	2
1655	1	-	2741343	2743537	2194	4.12048	CDS_parts	1	2741551	2745018	-	SPAC6F6.06c	1
1656	1	-	2743537	2745210	1673	3.47753	CDS_parts	1	2741551	2745018	-	SPAC6F6.06c	1
1657	1	-	2745210	2745928	718	1.2518	NA	NA	NA	NA	NA	NA	3
1658	1	-	2745928	2746332	404	5.04944	CDS_parts	1	2745955	2746640	-	SPAC6F6.07c	1
1659	1	-	2746332	2746444	112	2.92153	CDS_parts	1	2745955	2746640	-	SPAC6F6.07c	1
1660	1	-	2746444	2746712	268	5.48264	CDS_parts	1	2745955	2746640	-	SPAC6F6.07c	1
1661	1	-	2746712	2747533	821	2.1339	CDS_parts	1	2746772	2748009	-	SPAC6F6.08c	1
1662	1	-	2747533	2748066	533	3.16988	CDS_parts	1	2746772	2748009	-	SPAC6F6.08c	1
1663	1	-	2748066	2749755	1689	1.0876	CDS_parts	1	2749068	2749547	+	SPAC6F6.09	2
1664	1	-	2749755	2750639	884	5.35476	CDS_parts	1	2749978	2750971	-	SPAC6F6.10c	1
1665	1	-	2750639	2751008	369	3.90504	CDS_parts	1	2749978	2750971	-	SPAC6F6.10c	1
1666	1	-	2751008	2751407	399	0.657435	NA	NA	NA	NA	NA	NA	3
1667	1	-	2751407	2752152	745	3.73605	CDS_parts	1	2751672	2752806	-	SPAC6F6.11c	1
1668	1	-	2752152	2752849	697	2.71006	CDS_parts	1	2751672	2752806	-	SPAC6F6.11c	1
1669	1	-	2752849	2756313	3464	0.78357	CDS_parts	1	2754768	2756129	+	SPAC6F6.12	2
1670	1	-	2756313	2758773	2460	3.75739	CDS_parts	1	2756498	2758834	-	SPAC6F6.13c	1
1671	1	-	2758773	2759468	695	2.48608	CDS_parts	1	2756498	2758834	-	SPAC6F6.13c	1
1671	1	-	2758773	2759468	695	2.48608	CDS_parts	1	2759155	2759709	-	SPAC6F6.19	1
1672	1	-	2759468	2759963	495	3.90438	CDS_parts	1	2759155	2759709	-	SPAC6F6.19	1
1673	1	-	2759963	2760130	167	1.40844	NA	NA	NA	NA	NA	NA	3
1674	1	-	2760130	2760464	334	3.51858	NA	NA	NA	NA	NA	NA	3
1675	1	-	2760464	2762834	2370	0.616712	CDS_parts	1	2762302	2763390	+	SPAC6F6.15	2
1676	1	-	2762834	2765685	2851	2.99013	CDS_parts	1	2762302	2763390	+	SPAC6F6.15	2
1676	1	-	2762834	2765685	2851	2.99013	CDS_parts	1	2763686	2765433	-	SPAC6F6.16c	1
1677	1	-	2765685	2770639	4954	0.944937	CDS_parts	1	2766370	2770572	+	SPAC6F6.17	2
1678	1	-	2770639	2772944	2305	3.85437	CDS_parts	1	2770704	2773213	-	SPAC1805.01c	1
1679	1	-	2772944	2773496	552	2.69594	CDS_parts	1	2770704	2773213	-	SPAC1805.01c	1
1680	1	-	2773496	2773783	287	0.89959	NA	NA	NA	NA	NA	NA	3
1681	1	-	2773783	2774978	1195	4.6661	CDS_parts	1	2774092	2774928	-	SPAC1805.02c	1
1682	1	-	2774978	2776919	1941	2.60876	CDS_parts	1	2775340	2776881	-	SPAC1805.03c	1
1683	1	-	2776919	2783642	6723	0.870073	CDS_parts	1	2777371	2780923	+	SPAC1805.04	2
1683	1	-	2776919	2783642	6723	0.870073	CDS_parts	1	2781416	2782934	+	SPAC1805.05	2
1684	1	-	2783642	2783991	349	3.95637	CDS_parts	1	2783941	2784930	-	SPAC1805.06c	1
1685	1	-	2783991	2785036	1045	4.83944	CDS_parts	1	2783941	2784930	-	SPAC1805.06c	1
1686	1	-	2785036	2785729	693	2.91618	CDS_parts	1	2785536	2786148	-	SPAC1805.07c	1
1687	1	-	2785729	2786086	357	1.25817	CDS_parts	1	2785536	2786148	-	SPAC1805.07c	1
1688	1	-	2786086	2786165	79	3.83796	CDS_parts	1	2785536	2786148	-	SPAC1805.07c	1
1689	1	-	2786165	2787398	1233	0.769281	NA	NA	NA	NA	NA	NA	3
1690	1	-	2787398	2788021	623	2.2364	NA	NA	NA	NA	NA	NA	3
1691	1	-	2788021	2790207	2186	0.605014	CDS_parts	1	2788070	2788514	+	SPAC1805.08	2
1692	1	-	2790207	2791378	1171	2.23221	CDS_parts	1	2791243	2792826	+	SPAC1805.10	2
1693	1	-	2791378	2792745	1367	1.17738	CDS_parts	1	2791243	2792826	+	SPAC1805.10	2
1694	1	-	2792745	2793250	505	5.39913	CDS_parts	1	2791243	2792826	+	SPAC1805.10	2
1694	1	-	2792745	2793250	505	5.39913	CDS_parts	1	2793017	2793476	-	SPAC1805.11c	1
1695	1	-	2793250	2793365	115	2.39697	CDS_parts	1	2793017	2793476	-	SPAC1805.11c	1
1696	1	-	2793365	2793485	120	6.10041	CDS_parts	1	2793017	2793476	-	SPAC1805.11c	1
1697	1	-	2793485	2794121	636	2.13713	NA	NA	NA	NA	NA	NA	3
1698	1	-	2794121	2794802	681	5.33513	CDS_parts	1	2794338	2794724	-	SPAC1805.12c	1
1699	1	-	2794802	2797907	3105	0.757657	CDS_parts	1	2794938	2795586	+	SPAC1805.13	2
1699	1	-	2794802	2797907	3105	0.757657	CDS_parts	1	2796469	2797827	+	SPAC1805.14	2
1700	1	-	2797907	2800399	2492	2.69252	CDS_parts	1	2798023	2800231	-	SPAC1805.15c	1
1701	1	-	2800399	2800612	213	0.986688	NA	NA	NA	NA	NA	NA	3
1702	1	-	2800612	2801236	624	3.57721	CDS_parts	1	2800953	2801900	-	SPAC1805.16c	1
[truncated: 15,379 more rows]
