# Supplementary material for: Repression of Meiotic Genes by Antisense Transcription and by Fkh2 Transcription Factor in Schizosaccharomyces pombe
Source: PLoS One. 2012 Jan 6;7(1):e29917. doi: 10.1371/journal.pone.0029917 (PMC3253116; doi:10.1371/journal.pone.0029917)
Supplement: Table S3 — Sense to antisense ratio of all genes in vegetative, meiotic, fkh2Δmei4Δ and rdp1Δ cells. (XLS) [file pone.0029917.s008.xls]

## Sheet: Table S3
Table S3. Sense to antisense ratio of all genes in vegetative, meiotic, fkh2Δmei4Δ and rdp1Δ cells
Systematic name	Systematic and common name	Veg_sense	Veg_anti	Veg_sense to anti ratio	meiosis 4hr_sense	meiosis 4hr_anti	meiosis 4hr_sense to anti ratio	meiosis 6hr_sense	meiosis 6hr_anti	meiosis 6hr_sense to anti ratio	fkh2-del mei4_-del_sense	fkh2-del mei4-del_anti	fkh2-del mei4_-del_sense to anti ratio	rdp1-del_sense	rdp1-del_anti	rdp1-del_sense to anti ration
SPAC212.10	SPAC212.10	NaN	NaN	#VALUE!	NaN	NaN	#VALUE!	NaN	NaN	#VALUE!	NaN	NaN	#VALUE!	NaN	NaN	#VALUE!
SPAC212.02	SPAC212.02	NaN	NaN	#VALUE!	NaN	NaN	#VALUE!	NaN	NaN	#VALUE!	NaN	NaN	#VALUE!	NaN	NaN	#VALUE!
SPAC212.01c	SPAC212.01c	NaN	NaN	#VALUE!	NaN	NaN	#VALUE!	NaN	NaN	#VALUE!	NaN	NaN	#VALUE!	NaN	NaN	#VALUE!
SPAC977.01	SPAC977.01	NaN	NaN	#VALUE!	NaN	NaN	#VALUE!	NaN	NaN	#VALUE!	NaN	NaN	#VALUE!	NaN	NaN	#VALUE!
SPAC977.02	SPAC977.02	NaN	NaN	#VALUE!	NaN	NaN	#VALUE!	NaN	NaN	#VALUE!	NaN	NaN	#VALUE!	NaN	NaN	#VALUE!
SPAC2E1P3.03c	Tf2-3	NaN	NaN	#VALUE!	NaN	NaN	#VALUE!	NaN	NaN	#VALUE!	NaN	NaN	#VALUE!	NaN	NaN	#VALUE!
SPAC977.08	SPAC977.08	NaN	NaN	#VALUE!	NaN	NaN	#VALUE!	NaN	NaN	#VALUE!	NaN	NaN	#VALUE!	NaN	NaN	#VALUE!
SPAC26A3.13c	Tf2-4	NaN	NaN	#VALUE!	NaN	NaN	#VALUE!	NaN	NaN	#VALUE!	NaN	NaN	#VALUE!	NaN	NaN	#VALUE!
SPAC977.09c	SPAC977.09c	NaN	NaN	#VALUE!	NaN	NaN	#VALUE!	NaN	NaN	#VALUE!	NaN	NaN	#VALUE!	NaN	NaN	#VALUE!
SPAPB15E9.03c	SPAPB15E9.03c	NaN	NaN	#VALUE!	NaN	NaN	#VALUE!	NaN	NaN	#VALUE!	NaN	NaN	#VALUE!	NaN	NaN	#VALUE!
SPAC27E2.08	Tf2-6	NaN	NaN	#VALUE!	NaN	NaN	#VALUE!	NaN	NaN	#VALUE!	NaN	NaN	#VALUE!	NaN	NaN	#VALUE!
SPAC27D7.10c	SPAC27D7.10c	NaN	NaN	#VALUE!	NaN	NaN	#VALUE!	NaN	NaN	#VALUE!	NaN	NaN	#VALUE!	NaN	NaN	#VALUE!
SPAC19B12.12c	yip11	NaN	NaN	#VALUE!	NaN	NaN	#VALUE!	NaN	NaN	#VALUE!	NaN	NaN	#VALUE!	NaN	NaN	#VALUE!
SPAC13D1.01c	Tf2-7	NaN	NaN	#VALUE!	NaN	NaN	#VALUE!	NaN	NaN	#VALUE!	NaN	NaN	#VALUE!	NaN	NaN	#VALUE!
SPAC19D5.09c	Tf2-8	NaN	NaN	#VALUE!	NaN	NaN	#VALUE!	NaN	NaN	#VALUE!	NaN	NaN	#VALUE!	NaN	NaN	#VALUE!
SPAC750.02c	SPAC750.02c	NaN	NaN	#VALUE!	NaN	NaN	#VALUE!	NaN	NaN	#VALUE!	NaN	NaN	#VALUE!	NaN	NaN	#VALUE!
SPAC750.04c	SPAC750.04c	NaN	NaN	#VALUE!	NaN	NaN	#VALUE!	NaN	NaN	#VALUE!	NaN	NaN	#VALUE!	NaN	NaN	#VALUE!
SPAC750.06c	SPAC750.06c	NaN	NaN	#VALUE!	NaN	NaN	#VALUE!	NaN	NaN	#VALUE!	NaN	NaN	#VALUE!	NaN	NaN	#VALUE!
SPAC750.07c	SPAC750.07c	NaN	NaN	#VALUE!	NaN	NaN	#VALUE!	NaN	NaN	#VALUE!	NaN	NaN	#VALUE!	NaN	NaN	#VALUE!
SPAC750.08c	SPAC750.08c	NaN	NaN	#VALUE!	NaN	NaN	#VALUE!	NaN	NaN	#VALUE!	NaN	NaN	#VALUE!	NaN	NaN	#VALUE!
SPAC212.05c	SPAC212.05c	NaN	NaN	#VALUE!	NaN	NaN	#VALUE!	NaN	NaN	#VALUE!	NaN	NaN	#VALUE!	NaN	NaN	#VALUE!
SPAPB17E12.02	yip12	NaN	NaN	#VALUE!	NaN	NaN	#VALUE!	NaN	NaN	#VALUE!	NaN	NaN	#VALUE!	NaN	NaN	#VALUE!
SPAC9.04	Tf2-1	NaN	NaN	#VALUE!	NaN	NaN	#VALUE!	NaN	NaN	#VALUE!	NaN	NaN	#VALUE!	NaN	NaN	#VALUE!
SPAC167.08	Tf2-2	NaN	NaN	#VALUE!	NaN	NaN	#VALUE!	NaN	NaN	#VALUE!	NaN	NaN	#VALUE!	NaN	NaN	#VALUE!
SPBC9B6.02c	Tf2-9	NaN	NaN	#VALUE!	NaN	NaN	#VALUE!	NaN	NaN	#VALUE!	NaN	NaN	#VALUE!	NaN	NaN	#VALUE!
SPBC23G7.17c	matmi_2	NaN	NaN	#VALUE!	NaN	NaN	#VALUE!	NaN	NaN	#VALUE!	NaN	NaN	#VALUE!	NaN	NaN	#VALUE!
SPBC23G7.09	matmc_2	NaN	NaN	#VALUE!	NaN	NaN	#VALUE!	NaN	NaN	#VALUE!	NaN	NaN	#VALUE!	NaN	NaN	#VALUE!
SPBC1711.01c	matmi_1	NaN	NaN	#VALUE!	NaN	NaN	#VALUE!	NaN	NaN	#VALUE!	NaN	NaN	#VALUE!	NaN	NaN	#VALUE!
SPBC1711.02	matmc_1	NaN	NaN	#VALUE!	NaN	NaN	#VALUE!	NaN	NaN	#VALUE!	NaN	NaN	#VALUE!	NaN	NaN	#VALUE!
SPBC1348.01	SPBC1348.01	NaN	NaN	#VALUE!	NaN	NaN	#VALUE!	NaN	NaN	#VALUE!	NaN	NaN	#VALUE!	NaN	NaN	#VALUE!
SPBC1348.02	SPBC1348.02	NaN	NaN	#VALUE!	NaN	NaN	#VALUE!	NaN	NaN	#VALUE!	NaN	NaN	#VALUE!	NaN	NaN	#VALUE!
SPBPB2B2.15	SPBPB2B2.15	NaN	NaN	#VALUE!	NaN	NaN	#VALUE!	NaN	NaN	#VALUE!	NaN	NaN	#VALUE!	NaN	NaN	#VALUE!
SPBPB2B2.16c	SPBPB2B2.16c	NaN	NaN	#VALUE!	NaN	NaN	#VALUE!	NaN	NaN	#VALUE!	NaN	NaN	#VALUE!	NaN	NaN	#VALUE!
SPBPB2B2.19c	SPBPB2B2.19c	NaN	NaN	#VALUE!	NaN	NaN	#VALUE!	NaN	NaN	#VALUE!	NaN	NaN	#VALUE!	NaN	NaN	#VALUE!
SPBCPT2R1.01c	SPBCPT2R1.01c	NaN	NaN	#VALUE!	NaN	NaN	#VALUE!	NaN	NaN	#VALUE!	NaN	NaN	#VALUE!	NaN	NaN	#VALUE!
SPBCPT2R1.02	SPBCPT2R1.02	NaN	NaN	#VALUE!	NaN	NaN	#VALUE!	NaN	NaN	#VALUE!	NaN	NaN	#VALUE!	NaN	NaN	#VALUE!
SPBCPT2R1.03	SPBCPT2R1.03	NaN	NaN	#VALUE!	NaN	NaN	#VALUE!	NaN	NaN	#VALUE!	NaN	NaN	#VALUE!	NaN	NaN	#VALUE!
SPBCPT2R1.05c	SPBCPT2R1.05c	NaN	NaN	#VALUE!	NaN	NaN	#VALUE!	NaN	NaN	#VALUE!	NaN	NaN	#VALUE!	NaN	NaN	#VALUE!
SPBCPT2R1.06c	SPBCPT2R1.06c	NaN	NaN	#VALUE!	NaN	NaN	#VALUE!	NaN	NaN	#VALUE!	NaN	NaN	#VALUE!	NaN	NaN	#VALUE!
SPBPB10D8.04c	SPBPB10D8.04c	NaN	NaN	#VALUE!	NaN	NaN	#VALUE!	NaN	NaN	#VALUE!	NaN	NaN	#VALUE!	NaN	NaN	#VALUE!
SPBPB10D8.05c	SPBPB10D8.05c	NaN	NaN	#VALUE!	NaN	NaN	#VALUE!	NaN	NaN	#VALUE!	NaN	NaN	#VALUE!	NaN	NaN	#VALUE!
SPBPB10D8.06c	SPBPB10D8.06c	NaN	NaN	#VALUE!	NaN	NaN	#VALUE!	NaN	NaN	#VALUE!	NaN	NaN	#VALUE!	NaN	NaN	#VALUE!
SPBPB10D8.07c	SPBPB10D8.07c	NaN	NaN	#VALUE!	NaN	NaN	#VALUE!	NaN	NaN	#VALUE!	NaN	NaN	#VALUE!	NaN	NaN	#VALUE!
SPBC1348.03	SPBC1348.03	NaN	NaN	#VALUE!	NaN	NaN	#VALUE!	NaN	NaN	#VALUE!	NaN	NaN	#VALUE!	NaN	NaN	#VALUE!
SPBC1348.04	SPBC1348.04	NaN	NaN	#VALUE!	NaN	NaN	#VALUE!	NaN	NaN	#VALUE!	NaN	NaN	#VALUE!	NaN	NaN	#VALUE!
SPBC1348.06c	SPBC1348.06c	NaN	NaN	#VALUE!	NaN	NaN	#VALUE!	NaN	NaN	#VALUE!	NaN	NaN	#VALUE!	NaN	NaN	#VALUE!
SPBC1348.09	SPBC1348.09	NaN	NaN	#VALUE!	NaN	NaN	#VALUE!	NaN	NaN	#VALUE!	NaN	NaN	#VALUE!	NaN	NaN	#VALUE!
SPBC1348.10c	SPBC1348.10c	NaN	NaN	#VALUE!	NaN	NaN	#VALUE!	NaN	NaN	#VALUE!	NaN	NaN	#VALUE!	NaN	NaN	#VALUE!
SPCC16C4.13c	rpl1201	NaN	NaN	#VALUE!	NaN	NaN	#VALUE!	NaN	NaN	#VALUE!	NaN	NaN	#VALUE!	NaN	NaN	#VALUE!
SPCC1020.14	Tf2-12	NaN	NaN	#VALUE!	NaN	NaN	#VALUE!	NaN	NaN	#VALUE!	NaN	NaN	#VALUE!	NaN	NaN	#VALUE!
SPCC320.07c	mde7	0.16435	2.34962	0.0699476	3.04281	2.30825	1.31823	4.16175	0.469473	8.86472	3.26433	2.34769	1.39044	0.182243	2.15306	0.0846439
SPBC31F10.08	mde2	0.167462	2.45277	0.0682749	4.27125	1.97217	2.16576	3.51149	2.02355	1.73531	2.17107	2.3641	0.918351	0.127498	2.11005	0.0604241
SPCC830.04c	mug128	0.188204	3.17229	0.0593276	4.13442	1.05874	3.90503	3.58092	0.468713	7.6399	0.174913	3.34956	0.0522197	0.191922	2.58159	0.0743426
SPAC27E2.13	SPAC27E2.13	0.191179	5.07143	0.0376972	0.84669	5.23627	0.161697	0.861362	4.56161	0.188828	0.0152223	4.63125	0.00328688	0.940707	4.55449	0.206545
SPBC1347.14c	SPBC1347.14c	0.193993	4.02927	0.048146	0.372009	4.23632	0.0878143	0.535161	2.23309	0.23965	0.185676	3.91014	0.0474859	0.383747	3.21234	0.11946
SPAC343.07	mug28	0.202728	2.64485	0.07665	4.69782	0.790534	5.94259	3.71824	1.84086	2.01984	2.2948	1.66097	1.3816	0.178322	2.43814	0.0731384
SPBC1861.06c	mug131	0.228847	3.18322	0.0718917	4.45871	1.36065	3.27689	4.04809	0.488374	8.28891	0.113723	3.06299	0.0371282	0.161969	2.32634	0.0696237
SPAC22F3.04	mug62	0.235154	2.20192	0.106795	3.70453	1.6334	2.26799	3.41677	0.660111	5.17605	1.69618	1.40937	1.2035	0.148678	1.75229	0.0848474
SPBC1921.04c	SPBC1921.04c	0.237699	2.26096	0.105132	0.418541	1.9982	0.209459	0.540963	2.0283	0.266707	0.160893	2.40358	0.0669388	0.192245	1.83351	0.104851
SPBC21C3.18	spo4	0.241552	2.18092	0.110757	4.65599	1.22561	3.7989	4.19559	0.662247	6.33538	0.157586	2.46077	0.0640395	0.141369	1.60849	0.0878892
SPCC1259.14c	meu27	0.268685	1.94263	0.13831	2.37754	2.64755	0.898015	4.39212	0.865905	5.07229	1.90605	2.08986	0.912044	0.498345	1.75515	0.283933
SPCC188.12	spn6	0.272403	1.91195	0.142473	4.49402	1.37175	3.27613	4.11818	0.812872	5.06621	1.85203	2.08895	0.88658	0.776	1.71958	0.451274
SPBPB2B2.04	SPBPB2B2.04	0.276479	3.32752	0.0830884	0.184653	4.21474	0.0438114	0.187416	3.19681	0.0586258	0.0916986	2.9095	0.031517	0.217561	2.46292	0.0883347
SPCC757.02c	SPCC757.02c	0.287101	2.12676	0.134995	1.72174	2.43189	0.707986	0.549896	0.557604	0.986177	2.39194	1.75914	1.35972	0.783576	2.12989	0.367895
SPCC1919.11	mug137	0.287697	2.64888	0.108611	4.45607	1.67547	2.65959	4.4038	1.15433	3.81504	0.677044	2.64889	0.255595	0.338257	2.19635	0.154009
SPAC2F3.07c	SPAC2F3.07c	0.291994	2.16624	0.134794	0.0638493	2.77866	0.0229785	0.0810148	2.00923	0.0403213	0.22155	2.69446	0.0822244	0.119002	2.11302	0.0563186
SPCC663.14c	SPCC663.14c	0.292439	2.01552	0.145094	0.875437	2.28409	0.383276	3.90643	0.515275	7.58126	0.904166	2.09627	0.431321	0.149436	1.62509	0.0919558
SPBC8D2.19	mde3	0.304695	2.59493	0.11742	4.35497	1.11741	3.89738	3.64906	1.38348	2.63758	0.857586	2.88511	0.297246	0.13585	2.5558	0.0531537
SPBC21D10.08c	SPBC21D10.08c	0.310684	2.39688	0.12962	4.61409	0.698139	6.60914	4.06033	0.365749	11.1014	1.32935	2.04698	0.649419	0.37046	1.75608	0.210959
SPAC25H1.09	mde5	0.321483	2.96452	0.108443	4.62977	1.03349	4.47974	4.36011	1.15304	3.78142	1.34625	3.08381	0.436553	0.209066	2.75302	0.0759406
SPAC7D4.08	SPAC7D4.08	0.326616	2.3889	0.136723	0.153953	2.09052	0.0736435	0.267646	1.15691	0.231345	0.328305	2.52968	0.129781	0.267363	1.83737	0.145514
SPAC22E12.12	SPAC22E12.12	0.338058	2.93654	0.115121	0.477111	2.28164	0.209109	0.296745	1.62547	0.18256	0.747193	2.83815	0.263268	0.414107	2.52168	0.164218
SPBC428.07	meu6	0.340797	1.96379	0.17354	5.06379	0.808256	6.26509	4.38386	1.58166	2.77169	3.76413	0.835287	4.5064	0.705819	1.36779	0.516028
SPAPB17E12.09	SPAPB17E12.09	0.355275	1.95956	0.181303	3.96323	1.53851	2.57602	3.45899	0.979669	3.53077	0.853565	2.22193	0.384155	0.612129	1.88172	0.325303
SPAC4G9.05	mpf1	0.37193	2.65088	0.140304	4.16332	1.43944	2.89232	4.20264	0.662473	6.34386	1.5986	2.31942	0.689225	0.393999	2.40822	0.163606
SPBC19F8.06c	meu22	0.410977	2.92275	0.140613	1.54222	3.40653	0.452726	3.88073	0.569717	6.81169	2.52631	2.48448	1.01684	0.405501	2.37671	0.170614
SPAC29A4.12c	mug108	0.445709	1.78984	0.249022	4.36171	1.71386	2.54496	4.33657	1.17426	3.69303	4.37113	1.29774	3.36826	1.38204	1.40629	0.982759
SPAC8E11.03c	dmc1	0.451723	2.43278	0.185682	5.31351	0.757264	7.01671	3.28572	1.1554	2.84379	2.7635	2.63374	1.04927	0.862555	1.88271	0.458144
SPAPB18E9.03c	SPAPB18E9.03c	0.478665	3.89294	0.122957	0.701486	2.78938	0.251484	0.464967	1.46183	0.318072	0.339681	3.02982	0.112112	0.759583	2.81384	0.269945
SPBC1778.04	spo6	0.493932	2.57937	0.191493	4.13812	2.46558	1.67836	4.43204	1.37595	3.22108	1.25961	2.61727	0.481268	1.5329	1.9828	0.773097
SPAC11H11.04	mam2	0.502769	2.57542	0.195218	0.689377	3.14925	0.218902	0.570237	2.44817	0.232924	0.826033	2.56409	0.322154	0.401945	2.14761	0.18716
SPBC16A3.13	meu7	0.529124	1.82935	0.289241	4.78087	0.995946	4.80033	4.35027	1.74919	2.48702	2.06429	1.85634	1.11202	0.81174	1.27792	0.635206
SPBC146.11c	mug97	0.561209	2.6227	0.213981	3.96788	3.78712	1.04773	4.66603	1.40185	3.32848	1.59265	2.8187	0.565032	0.396665	2.109	0.188082
SPBC557.05	SPBC557.05	0.565852	1.96797	0.287531	3.98843	2.23172	1.78715	3.44157	1.48477	2.31792	0.883234	1.94923	0.45312	0.711307	1.70499	0.41719
SPAC5H10.04	SPAC5H10.04	0.607395	1.77803	0.341611	1.71548	1.5227	1.12661	0.638036	1.09712	0.581557	1.42998	1.25638	1.13817	0.875608	1.84072	0.475687
SPCC417.03	SPCC417.03	0.617429	1.96341	0.314468	1.22046	1.41153	0.864635	0.561059	0.72074	0.77845	0.403124	1.99285	0.202286	0.787309	1.65837	0.474749
SPAC22E12.15	SPAC22E12.15	0.634038	1.83343	0.345821	0.166405	1.72805	0.0962962	0.534532	1.51422	0.353009	0.873867	1.99912	0.437125	0.877757	1.73892	0.504772
SPCC1235.13	ght6	0.644658	1.78197	0.361768	4.61443	0.683015	6.75597	4.32036	1.00359	4.30492	2.66407	2.06885	1.28771	0.433198	1.25278	0.345789
SPAC56F8.13	SPAC56F8.13	0.656934	2.33036	0.281903	0.750256	1.58578	0.473116	0.337767	0.943537	0.35798	0.80037	1.76163	0.454335	0.472891	1.50905	0.31337
SPAC1F8.04c	SPAC1F8.04c	0.674786	2.39772	0.281428	4.55394	0.795196	5.72681	2.39682	0.812988	2.94816	2.25486	1.51702	1.48638	0.410631	1.17076	0.350737
SPBC24C6.09c	SPBC24C6.09c	0.682607	2.00098	0.341136	2.55155	2.79015	0.914488	1.96212	1.62858	1.2048	3.47088	1.53937	2.25475	1.78	0.996635	1.78601
SPBC3D6.16	SPBC3D6.16	0.719075	2.26848	0.316985	0.932631	4.38676	0.212601	1.26491	3.98742	0.317227	0.576172	4.05559	0.142069	0.565762	3.345	0.169136
SPAC22G7.11c	SPAC22G7.11c	0.877196	3.18443	0.275464	2.74965	3.68153	0.746877	2.8681	2.73627	1.04818	4.07957	1.67143	2.44076	2.26053	2.21791	1.01922
SPAC31G5.10	eta2	0.907181	2.07837	0.436487	3.82191	0.264193	14.4664	1.1521	0.905643	1.27214	2.61418	1.88954	1.3835	0.836505	1.50724	0.554991
SPCC417.04	SPCC417.04	0.937102	1.80168	0.520126	1.55238	2.07321	0.74878	0.745489	0.740369	1.00692	0.911137	1.67103	0.545255	0.475599	2.61122	0.182137
SPAC8E11.06	SPAC8E11.06	0.993595	3.05631	0.325096	1.33472	2.21046	0.603817	0.395089	0.446971	0.883924	1.26542	3.51626	0.359877	1.68559	3.33066	0.506082
SPBC15D4.12c	mug98	0.995227	1.90836	0.521509	3.0764	2.32418	1.32365	4.0138	0.627568	6.3958	1.48504	1.42232	1.0441	1.02662	1.63728	0.627026
SPAC57A7.05	SPAC57A7.05	0.995248	2.96214	0.33599	3.29046	0.749038	4.39292	3.45343	0.259998	13.2825	3.11889	0.700002	4.45555	1.81964	1.72566	1.05446
SPBC106.08c	mug2	1.00277	2.23763	0.448138	4.25508	0.576423	7.38188	2.61925	0.644445	4.06434	2.76959	1.17203	2.36306	1.12463	1.8911	0.594697
SPAC212.09c	SPAC212.09c	1.03998	1.93293	0.538033	0.110123	1.75575	0.0627211	0.0798548	0.615139	0.129816	2.74048	1.15009	2.38285	0.534347	0.959694	0.556789
SPBC1289.16c	cao2	1.04677	2.07842	0.503637	2.90522	1.11482	2.60601	1.38591	0.827159	1.67551	2.03445	1.04611	1.94478	1.23639	1.53464	0.805658
SPCC18B5.02c	SPCC18B5.02c	1.05996	2.37128	0.447002	1.61492	2.1404	0.754496	1.20143	2.48702	0.483082	2.86064	2.39805	1.1929	3.65693	1.0059	3.63547
SPAPB8E5.10	SPAPB8E5.10	1.10327	2.22657	0.495503	2.00621	2.36809	0.847185	3.24384	1.56705	2.07002	3.1891	3.00849	1.06003	1.48153	2.01127	0.736613
SPAC11D3.03c	SPAC11D3.03c	1.17502	1.9139	0.61394	1.64681	2.00884	0.819781	1.86209	0.5418	3.43686	2.0836	0.823662	2.52968	0.53073	1.54528	0.343452
SPAC23D3.05c	SPAC23D3.05c	1.29084	2.06345	0.625576	2.63609	2.26019	1.16632	0.943116	1.09466	0.861561	1.46832	2.16145	0.679322	1.04905	1.1884	0.882741
SPAC3F10.10c	map3	1.39022	2.59555	0.535617	2.07288	2.81651	0.735973	0.423971	2.31299	0.1833	0.997961	2.79678	0.356825	0.621847	2.13164	0.291723
SPBC21C3.10c	SPBC21C3.10c	1.40861	1.98027	0.711323	3.036	0.749082	4.05296	1.96292	0.26138	7.50985	1.30064	1.48837	0.873864	0.899235	1.57767	0.569976
SPCC1020.09	gnr1	1.41368	1.86547	0.757817	1.78482	2.53933	0.702872	0.857528	1.0158	0.844193	2.02309	2.40115	0.84255	1.33704	1.38034	0.968625
SPAC31G5.09c	spk1	1.46872	2.45254	0.598856	2.77271	2.53233	1.09493	0.911713	1.78652	0.510329	2.7595	2.00895	1.37361	1.24048	2.0372	0.608912
SPBC83.12	SPBC83.12	1.51786	1.82147	0.833317	1.88678	1.89784	0.994167	0.628785	0.505128	1.2448	2.14306	1.53463	1.39647	1.46345	1.43875	1.01716
SPAC1B3.04c	SPAC1B3.04c	1.55518	2.0148	0.771882	1.29614	1.83528	0.706234	0.481986	0.775813	0.621265	1.94092	1.65248	1.17455	1.03282	1.72871	0.597453
SPBC691.01	SPBC691.01	1.63959	2.00304	0.818548	1.708	2.70156	0.63223	0.799014	1.78496	0.447637	1.27365	2.50352	0.508745	1.1717	1.91467	0.611956
SPAC589.08c	dam1	1.67407	1.95445	0.856541	3.35241	2.07267	1.61744	1.48678	0.999711	1.48721	2.31196	1.33555	1.73109	1.28526	1.68926	0.760844
SPBC12D12.02c	cdm1	1.68312	1.9804	0.849889	1.0979	3.21408	0.341591	2.5652	2.26535	1.13237	2.6718	2.1486	1.24351	1.32821	1.38897	0.956259
SPCC965.11c	SPCC965.11c	1.71659	1.987	0.863913	0.9117	2.28624	0.398777	0.26	1.17096	0.22204	1.74367	2.05343	0.849149	0.957628	1.55308	0.616598
SPBC1198.10c	slm5	1.73697	2.37849	0.730284	1.71518	2.66852	0.642747	1.19664	2.28028	0.524776	1.32481	2.25819	0.586669	1.51163	1.86542	0.810344
SPBC18E5.10	SPBC18E5.10	1.80691	2.86591	0.630483	2.53902	3.28218	0.773576	1.39333	2.6028	0.535321	1.79388	2.83398	0.632991	1.3427	2.46476	0.54476
SPAC15E1.02c	SPAC15E1.02c	1.83518	2.67955	0.684884	4.60532	2.32247	1.98294	3.38826	1.23308	2.74779	4.33578	2.09804	2.06659	2.31442	1.8487	1.25192
SPBC947.03c	SPBC947.03c	1.91697	1.91693	1.00002	2.28141	1.35154	1.68801	1.64527	1.35887	1.21076	1.93408	2.52532	0.765875	1.55232	1.53786	1.0094
SPBC713.06	adl1	1.97798	1.81838	1.08777	2.97969	1.92946	1.54431	1.69272	1.48251	1.14179	1.62825	1.75401	0.928298	1.59416	1.2581	1.26712
SPAC23H4.11c	cnl2	2.06463	3.28407	0.628681	2.55026	3.31044	0.770369	1.46866	1.57586	0.931969	2.58277	2.57061	1.00473	1.8449	2.37819	0.775756
SPAC17G6.03	SPAC17G6.03	2.13216	2.02159	1.0547	3.78756	1.58897	2.38366	2.6445	1.23962	2.13332	2.19589	2.6699	0.822465	1.29851	1.82227	0.712579
SPAC26A3.03c	rmi1	2.13861	2.19626	0.97375	3.5607	1.71537	2.07577	2.42427	2.00905	1.20668	3.39384	2.07105	1.6387	1.71015	1.56142	1.09526
SPBC3D6.11c	slx8	2.21319	1.76209	1.256	2.79883	2.48103	1.12809	2.16075	1.75382	1.23202	2.56058	1.45883	1.75523	1.95202	1.04313	1.87131
SPAC806.05	SPAC806.05	2.23137	2.12847	1.04834	2.21394	2.9277	0.756203	0.524222	2.37848	0.220402	1.73644	2.41559	0.718844	1.9242	1.54012	1.24939
SPAC343.17c	SPAC343.17c	2.24623	1.8115	1.23998	3.19353	1.41519	2.25661	1.80534	1.00236	1.80109	2.11445	2.6814	0.788561	1.91728	1.81751	1.05489
SPAC140.04	SPAC140.04	2.24845	2.45415	0.91618	3.91655	1.61177	2.42997	2.03217	2.48493	0.8178	2.56622	2.81378	0.91202	2.24183	2.18167	1.02758
SPBC336.13c	SPBC336.13c	2.29893	1.88515	1.21949	2.64408	1.87605	1.40938	0.933868	1.34648	0.69356	1.17518	2.94719	0.398744	1.87789	1.73527	1.08219
SPBC1105.16c	rpr2	2.32327	3.38999	0.685335	2.01536	3.7302	0.540282	1.61038	1.92542	0.836379	1.91927	3.45252	0.555904	1.46539	3.31027	0.442678
SPAC6B12.08	mug185	2.36019	2.0589	1.14634	3.81954	1.59477	2.39503	3.71492	1.03082	3.60384	2.91876	2.09664	1.39211	2.33681	1.94643	1.20056
SPCC1620.12c	SPCC1620.12c	2.36138	1.80446	1.30863	3.1573	1.6773	1.88237	1.55168	1.68121	0.922951	2.37294	1.94828	1.21796	1.8358	1.53773	1.19384
SPBC21.03c	SPBC21.03c	2.45514	1.84827	1.32834	2.30326	2.09384	1.10002	0.649259	1.715	0.378577	1.94158	1.83618	1.0574	1.75662	1.75931	0.99847
SPBC3H7.10	SPBC3H7.10	2.47991	2.57702	0.962316	3.21453	2.7894	1.15241	2.8566	1.22284	2.33603	1.91055	2.39851	0.796555	1.95801	1.80733	1.08337
SPAC144.14	klp8	2.48876	2.12331	1.17211	3.04267	2.29595	1.32523	1.71672	1.42945	1.20096	2.67062	2.10454	1.26898	1.87882	1.99394	0.942262
SPAC11D3.06	SPAC11D3.06	2.53312	1.99481	1.26985	2.34508	2.41516	0.970983	1.424	1.17094	1.21612	0.967606	1.73948	0.556262	1.60201	1.30327	1.22923
SPBC1347.08c	SPBC1347.08c	2.55645	2.402	1.0643	2.10284	3.01691	0.697016	0.858003	3.01588	0.284495	2.34265	2.03128	1.15329	2.11353	1.5726	1.34397
SPBC4B4.12c	SPBC4B4.12c	2.59823	2.1805	1.19157	2.95764	2.67469	1.10579	1.41273	2.30981	0.611623	1.77448	2.40825	0.736835	2.42324	1.84691	1.31205
SPAC29A4.13	SPAC29A4.13	2.65197	2.78248	0.953096	2.87115	3.62408	0.792242	1.9965	3.2529	0.61376	2.36276	3.04479	0.775999	1.80573	2.24196	0.805425
SPAC29E6.05c	SPAC29E6.05c	2.66356	2.24461	1.18665	1.85864	3.43381	0.541275	2.48206	2.88479	0.860396	1.89986	3.14846	0.603425	2.18978	2.07378	1.05593
SPAC144.09c	sfc2	2.67047	1.78371	1.49715	2.66463	2.31459	1.15123	1.55505	1.27531	1.21935	2.46325	2.155	1.14304	2.29586	1.42499	1.61114
SPAC27D7.05c	apc14	2.68826	1.99733	1.34593	4.66134	1.79859	2.59166	4.50253	2.53546	1.77583	3.64146	1.81467	2.00667	2.27775	1.72522	1.32027
SPCC297.04c	set7	2.69549	2.89749	0.930283	1.62313	3.08508	0.526121	0.373215	3.34885	0.111446	2.13373	3.44328	0.61968	1.56464	2.49424	0.6273
SPBC1347.07	rex2	2.76759	2.24698	1.23169	2.9932	2.13824	1.39985	3.02087	0.854927	3.53348	2.21634	2.45178	0.903973	2.11604	1.89498	1.11666
SPBC32F12.05c	cwf12	2.82299	2.21943	1.27194	3.09658	2.70148	1.14626	1.18019	2.1011	0.561699	2.73875	2.01952	1.35614	2.12686	1.54773	1.37418
SPCC4B3.08	SPCC4B3.08	2.83089	2.40425	1.17745	2.627	1.95643	1.34275	1.26319	0.685045	1.84395	2.56334	2.27428	1.1271	2.31337	1.70761	1.35474
SPBC725.10	SPBC725.10	2.86846	2.45477	1.16853	4.76375	2.02894	2.34791	4.02084	1.00495	4.00103	4.09563	1.39753	2.93063	3.28822	1.32547	2.4808
SPBC21.04	med8	2.93498	1.95848	1.4986	3.10227	1.92794	1.60911	1.49396	1.43654	1.03997	2.44073	1.93028	1.26444	2.37018	1.40194	1.69064
SPBC3B9.22c	dad4	2.9549	1.99094	1.48418	3.22967	2.00935	1.60732	1.45296	1.34629	1.07923	2.45687	2.0209	1.21573	2.36986	1.56793	1.51145
SPAC144.07c	SPAC144.07c	3.01342	2.1189	1.42216	3.42645	2.41094	1.42121	2.4773	1.30452	1.89901	2.56958	2.26242	1.13577	2.52972	1.40206	1.80428
SPBC1734.10c	SPBC1734.10c	3.03115	1.94002	1.56243	2.83405	2.61219	1.08493	1.73866	1.01923	1.70586	2.93928	1.98558	1.48031	2.41439	1.91855	1.25844
SPBC1604.16c	SPBC1604.16c	3.05441	1.97696	1.545	3.44902	2.21274	1.55871	2.52289	1.16166	2.17179	2.87554	1.91567	1.50106	2.79776	1.82248	1.53513
SPCC18.11c	sdc1	3.05643	3.05634	1.00003	2.87674	2.20051	1.3073	2.48148	1.03085	2.40723	2.83284	2.98347	0.949511	2.19282	2.25011	0.97454
SPBP23A10.02	SPBP23A10.02	3.07591	2.15106	1.42995	2.41169	2.81436	0.856925	0.971251	2.33668	0.415654	2.74519	1.9421	1.41352	2.29217	1.82699	1.25462
SPBC3B8.01c	arh1	3.07762	2.03988	1.50872	3.43981	2.13134	1.61392	2.41158	1.77745	1.35677	2.5769	2.09465	1.23023	2.29669	1.52213	1.50887
SPAC1556.04c	cdd1	3.09035	2.62058	1.17926	2.42797	3.08239	0.78769	0.953123	2.27386	0.419165	2.97285	2.82827	1.05112	1.51457	2.40077	0.630868
SPAPB1E7.01c	SPAPB1E7.01c	3.14777	2.01976	1.55849	2.88464	2.47875	1.16375	1.99921	2.11708	0.944323	2.84739	2.5125	1.13329	3.12741	1.57429	1.98655
SPAC24C9.02c	SPAC24C9.02c	3.17261	2.82133	1.12451	2.69192	3.22553	0.834565	1.43203	2.36791	0.604767	2.90451	2.85523	1.01726	2.6262	2.00823	1.30772
SPCC1919.07	SPCC1919.07	3.18189	2.42073	1.31444	2.94377	2.61016	1.12781	1.217	1.7309	0.703103	2.73373	2.4966	1.09498	2.68723	1.94578	1.38106
SPBC409.03	swi5	3.28613	2.07484	1.5838	3.89864	2.48938	1.56611	2.34746	1.54491	1.51948	3.61628	2.08318	1.73594	3.13373	1.71504	1.82721
SPAC8C9.05	SPAC8C9.05	3.39856	1.87663	1.81099	2.61741	2.608	1.00361	1.03826	1.45205	0.715031	3.32665	2.70876	1.22811	2.56662	1.87167	1.3713
SPBC4B4.11	SPBC4B4.11	3.50547	1.80345	1.94376	3.38632	2.2783	1.48634	2.98557	0.953857	3.12999	3.21447	1.17323	2.73984	3.27232	1.77266	1.84599
SPAC6B12.13	SPAC6B12.13	3.53192	2.10863	1.67498	4.30867	1.82781	2.35728	3.81185	1.27951	2.97915	3.78108	1.96518	1.92404	2.73373	1.66883	1.63811
SPAC16A10.02	sub1	3.54951	1.99857	1.77602	2.8817	3.10854	0.927025	1.67365	2.1333	0.784537	2.88346	2.31421	1.24598	3.39302	1.63875	2.07049
SPAC17C9.14	SPAC17C9.14	3.59164	1.83309	1.95934	3.13969	1.78095	1.76293	2.63282	0.4777	5.51145	3.44454	1.92718	1.78735	3.01198	1.49133	2.01966
SPAC4C5.01	SPAC4C5.01	3.59558	2.10007	1.71212	2.27664	2.59442	0.877513	0.947051	2.4676	0.383794	3.48274	2.47687	1.4061	2.61143	1.74305	1.49819
SPAC227.10	SPAC227.10	3.6022	1.84068	1.95699	3.87899	2.34182	1.6564	2.93994	1.35181	2.17483	3.36539	1.86917	1.80048	2.88425	1.51332	1.90591
SPBC354.12	gpd3	3.63616	2.25074	1.61554	4.62913	2.80686	1.64922	3.98881	2.32615	1.71477	4.55839	2.57702	1.76886	3.15761	2.04324	1.54539
SPBC2G2.05	rpl1603	3.80705	2.02925	1.87609	3.62095	3.24752	1.11499	2.69825	2.65888	1.01481	3.44952	2.36286	1.45989	2.78056	2.00548	1.38648
SPCC330.05c	ura4	3.95199	2.17765	1.81479	3.22866	1.89865	1.70051	2.09249	1.30702	1.60097	3.74135	2.54605	1.46947	0.618597	0.352372	1.75552
SPBC11G11.05	rpa34	4.02306	2.5474	1.57928	3.91251	2.47683	1.57964	2.90877	1.002	2.90298	3.78254	2.58489	1.46333	4.12228	2.00976	2.05113
SPBC3D6.08c	lsm1	4.04893	2.00828	2.01612	4.08537	3.16969	1.28888	2.05791	2.7714	0.742555	3.90976	2.17803	1.79509	3.41986	1.52108	2.24832
SPBC16H5.06	rip1	4.09774	2.11836	1.93439	4.45486	2.3345	1.90827	3.65781	2.06702	1.76961	3.83891	2.13424	1.79873	3.08445	1.6678	1.84942
SPCC338.15	SPCC338.15	4.14912	1.97366	2.10225	4.1867	2.04229	2.05	2.87757	1.53467	1.87504	3.80597	1.95764	1.94416	3.10167	1.46656	2.11492
SPBC32H8.12c	act1	4.57704	2.37912	1.92383	4.61995	2.64945	1.74374	3.86007	2.26408	1.70492	4.19072	2.12495	1.97215	3.5897	2.2202	1.61683
SPBCPT2R1.07c	SPBCPT2R1.07c	NaN	1.89249	#VALUE!	NaN	1.46399	#VALUE!	NaN	0.687295	#VALUE!	NaN	1.37038	#VALUE!	NaN	0.7335	#VALUE!
SPCC1259.06	SPCC1259.06	2.35202	1.76141	1.33531	2.74876	2.57944	1.06564	1.47654	1.57541	0.937239	2.14474	2.3118	0.927736	1.7762	1.61376	1.10066
SPCC18.10	SPCC18.10	2.91206	1.7578	1.65665	1.90541	1.57518	1.20965	0.865881	1.33459	0.648798	2.54017	1.87401	1.35547	2.07206	1.4125	1.46694
SPAC8F11.05c	mug130	0.665521	1.75515	0.379182	4.19443	0.523382	8.01408	3.9113	0.450665	8.67894	1.72434	1.79265	0.961894	0.484885	1.38234	0.350772
SPBC3E7.13c	SPBC3E7.13c	2.54284	1.74955	1.45342	3.69961	0.435741	8.49038	3.25944	0.34798	9.36674	2.72886	1.6022	1.70319	2.15396	1.19237	1.80646
SPBC1711.14	rec15	0.351817	1.74843	0.201219	3.35916	0.333794	10.0636	0.500927	0.684143	0.732197	0.407047	1.35103	0.301287	0.500964	0.952761	0.525802
SPAPB24D3.07c	SPAPB24D3.07c	1.29164	1.74081	0.741979	0.817794	3.157	0.259042	0.331484	2.33679	0.141855	3.04415	1.87096	1.62705	2.46002	1.04041	2.36447
SPCC584.02	cuf2	0.242552	1.72895	0.140289	4.20446	1.72065	2.44353	4.28932	0.44481	9.64302	0.447234	1.98108	0.225753	0.174635	1.72675	0.101135
SPAC4D7.11	SPAC4D7.11	2.55518	1.72329	1.48273	2.85926	2.25236	1.26945	2.19962	1.5298	1.43785	2.41296	1.47672	1.63401	1.83792	1.11947	1.64179
SPAC22E12.03c	SPAC22E12.03c	3.36169	1.71562	1.95946	4.00981	1.93312	2.07426	3.01233	0.98343	3.06309	3.56039	2.31387	1.53872	3.14854	1.47073	2.14079
SPBC28E12.02	SPBC28E12.02	0.200121	1.71234	0.11687	3.10129	1.69546	1.82918	4.0468	0.720881	5.61368	1.83529	1.89616	0.967899	0.134761	1.6893	0.0797736
SPAC29E6.03c	uso1	3.02568	1.71223	1.7671	3.36443	1.5779	2.13223	2.33545	0.872246	2.67751	2.60289	1.9332	1.34642	2.4697	1.58436	1.5588
SPAC1250.02	mug95	0.533163	1.70118	0.313407	2.75888	2.76875	0.996434	3.87934	1.84596	2.10153	1.26258	1.65976	0.760698	0.687121	1.1607	0.59199
SPBC146.05c	cwf25	2.88053	1.69592	1.69851	3.42859	3.03155	1.13097	3.17216	1.49616	2.1202	3.19873	1.73682	1.84172	3.10607	1.12555	2.7596
SPAC1002.14	itt1	2.56457	1.69468	1.5133	2.49732	2.51645	0.992397	1.75694	1.64245	1.06971	3.03451	1.55425	1.9524	2.4417	1.20046	2.03397
SPAC17G8.13c	mst2	2.82449	1.68896	1.67232	2.50678	2.53516	0.988803	1.0001	1.94902	0.513126	2.30267	2.5896	0.889201	2.24342	1.64522	1.3636
SPCC1442.11c	SPCC1442.11c	0.24057	1.68155	0.143064	0.0908164	0.899646	0.100947	0.0968254	0.767548	0.126149	0.290585	2.20203	0.131962	0.169457	1.94818	0.0869825
SPAC25B8.07c	SPAC25B8.07c	2.5401	1.67858	1.51324	1.38188	2.03054	0.680548	0.502276	1.07175	0.468648	2.745	1.06041	2.58863	1.93657	1.45052	1.33508
SPBC725.13c	psf2	2.5425	1.67272	1.51998	1.20595	3.62172	0.332978	0.748101	3.22451	0.232004	1.2208	2.58552	0.472169	2.15076	1.34089	1.60398
SPBC1198.12	mfr1	0.299202	1.65989	0.180254	3.00284	1.94812	1.54141	4.15414	0.746051	5.56817	0.198754	1.81729	0.109369	0.157451	1.55321	0.101372
SPAC29E6.08	tbp1	4.2447	1.65903	2.55854	4.83722	1.95484	2.47449	3.99655	1.69815	2.35347	3.94298	1.64215	2.4011	3.41085	1.39427	2.44634
SPBC336.05c	SPBC336.05c	1.02934	1.65766	0.620959	1.22972	1.87152	0.657071	0.532396	1.12894	0.471588	0.678996	1.53982	0.440958	0.781041	1.31973	0.59182
SPBC16A3.06	SPBC16A3.06	2.40081	1.65602	1.44974	2.90585	1.67802	1.73172	1.56392	1.3142	1.19001	1.76567	2.3855	0.740166	1.85799	1.55027	1.19849
SPAC23H4.13c	SPAC23H4.13c	2.41427	1.65298	1.46056	2.96228	1.54205	1.921	2.0732	0.653941	3.17031	2.63493	1.39773	1.88515	2.35062	1.21731	1.931
SPBC1347.03	meu14	0.505588	1.64783	0.306822	5.04814	0.904094	5.58365	4.59072	1.18718	3.86692	3.24086	1.23108	2.63253	0.435216	1.47472	0.295117
SPAC30D11.06c	SPAC30D11.06c	2.61257	1.64451	1.58866	1.75697	1.84335	0.95314	0.834889	1.48466	0.562344	2.20965	1.85495	1.19122	2.13533	1.35064	1.58098
SPAP27G11.15	slx1	1.38664	1.64432	0.843289	1.58431	1.33127	1.19007	0.604718	1.27385	0.474715	0.907875	2.11993	0.428257	0.93224	1.69113	0.551252
SPBC2D10.08c	SPBC2D10.08c	3.01592	1.64413	1.83436	2.05109	2.08412	0.984154	1.71629	1.27084	1.35052	2.69801	1.70335	1.58394	2.49085	1.34172	1.85645
SPBC31F10.04c	srb4	2.38852	1.63187	1.46367	2.77219	1.83794	1.50831	1.13847	0.846644	1.34469	1.8889	1.95353	0.966917	1.74571	1.45539	1.19948
SPCC1620.04c	mug55	0.308063	1.62946	0.189058	3.20269	2.25366	1.42111	0.689073	2.57992	0.267091	0.137844	1.93537	0.0712237	0.251164	1.517	0.165566
SPAC22G7.03	SPAC22G7.03	1.543	1.6226	0.950939	2.07331	1.83564	1.12947	0.801666	0.7781	1.03029	1.54368	1.52253	1.01389	1.31993	1.48771	0.887223
SPAC1565.02c	SPAC1565.02c	2.4988	1.62161	1.54094	3.86672	0.818511	4.72409	3.36869	0.918083	3.66927	2.55727	2.28004	1.12159	1.88911	1.80135	1.04872
SPAC30D11.05	aps3	2.99154	1.60778	1.86066	3.02503	1.13132	2.6739	2.34193	0.619912	3.77784	2.89621	1.69847	1.70519	2.62233	1.30938	2.00273
SPAC17A2.15	SPAC17A2.15	0.482873	1.60682	0.300514	0.829365	1.64978	0.502713	0.37313	0.888489	0.41996	0.414781	1.54499	0.268468	0.38234	1.41082	0.271005
SPBC11C11.10	SPBC11C11.10	3.36569	1.60242	2.10037	2.89958	2.21204	1.31082	0.735418	2.08298	0.35306	2.70171	2.02177	1.33631	2.65621	1.27444	2.08422
SPCC1494.11c	Tf2-13-pseudo	1.94635	1.59602	1.2195	1.63544	-0.00133208	-1227.73	0.427771	0.141965	3.01322	3.06562	0.166711	18.3888	2.33871	0.625938	3.73632
SPAC56F8.12	SPAC56F8.12	0.420706	1.59419	0.2639	0.28743	1.86383	0.154215	2.60444	0.709923	3.66862	1.09479	1.55933	0.70209	0.224176	1.37401	0.163155
SPBC1685.06	cid11	0.513617	1.5911	0.322806	3.99924	1.51042	2.64777	3.63426	0.986607	3.6836	1.97931	1.86861	1.05924	0.673705	1.03573	0.650466
SPCC188.04c	spc25	2.8715	1.59032	1.80561	3.63878	2.01931	1.80199	2.42593	1.35131	1.79524	2.347	1.90981	1.22892	2.59619	1.26316	2.05531
SPAPB17E12.04c	csn2	2.37444	1.59006	1.4933	3.42831	1.75683	1.95141	3.33243	0.494172	6.74346	2.59905	1.54148	1.68608	2.08336	1.34684	1.54686
SPCC4F11.04c	SPCC4F11.04c	0.957376	1.58762	0.603026	1.99929	1.92891	1.03649	2.93731	0.61921	4.74364	2.20306	1.6666	1.32188	1.02145	1.21667	0.839544
SPAC6B12.16	meu26	0.333157	1.58609	0.210049	4.29279	0.505421	8.49348	2.90343	0.540485	5.37189	0.489064	1.98436	0.246459	0.166912	1.25177	0.133341
SPAC343.12	rds1	2.7943	1.58279	1.76542	4.39726	0.469011	9.37561	2.75261	3.14922	0.874059	3.83167	2.13715	1.79288	2.29196	0.92002	2.49121
SPBP23A10.05	ssr4	3.06887	1.58133	1.94069	3.18657	1.87855	1.6963	1.90415	1.11645	1.70554	2.83424	1.80456	1.5706	2.33396	1.13565	2.05517
SPAC9G1.08c	SPAC9G1.08c	2.96242	1.58037	1.8745	3.61875	1.63983	2.20678	2.75041	0.842511	3.26454	2.64226	1.71597	1.53981	2.51261	1.40488	1.78848
SPBC31F10.02	SPBC31F10.02	2.81673	1.57789	1.78513	3.45211	2.35398	1.4665	2.10662	1.30906	1.60926	2.54402	1.16981	2.17473	1.99543	1.25324	1.59221
SPCC191.11	inv1	0.710539	1.57675	0.450636	1.61901	2.81184	0.575783	3.19701	1.38098	2.31502	3.95571	0.807901	4.89629	1.40154	1.15852	1.20977
SPBC2G2.06c	apl1	2.54474	1.56844	1.62247	3.1104	1.57234	1.9782	2.32897	1.18627	1.96327	2.19942	1.71946	1.27913	2.07721	0.933503	2.22517
SPBC16D10.01c	SPBC16D10.01c	3.61531	1.56215	2.31431	2.32362	1.50483	1.5441	1.23535	0.541048	2.28325	3.10842	1.49624	2.07749	3.09373	1.13069	2.73614
SPBC365.07c	SPBC365.07c	2.34403	1.56095	1.50167	2.79345	0.737269	3.78891	0.976611	0.838164	1.16518	1.8889	1.92876	0.979332	1.90896	1.13654	1.67963
SPBC16E9.08	mcp4	1.09189	1.5602	0.699842	4.19015	0.33725	12.4245	3.9306	0.358121	10.9756	1.93719	1.55339	1.24707	1.09312	1.84668	0.591937
SPAC6C3.07	mug68	0.253686	1.55188	0.16347	3.06265	2.31542	1.32272	2.76219	1.96133	1.40832	0.920711	1.75372	0.525005	0.510865	1.37516	0.371494
SPAC29B12.05c	SPAC29B12.05c	1.6971	1.55022	1.09475	2.61043	1.98853	1.31275	1.54968	1.53782	1.00771	1.65299	1.8963	0.871695	1.57793	0.862788	1.82887
SPBC56F2.03	SPBC56F2.03	0.285141	1.54516	0.184538	2.28303	2.26955	1.00594	4.02046	0.812278	4.94961	0.17409	1.69563	0.102669	0.168432	1.24844	0.134915
SPBC6B1.03c	SPBC6B1.03c	0.395209	1.53839	0.256898	1.63085	2.94613	0.553558	3.91872	0.913233	4.29104	4.12619	0.846946	4.87184	0.33235	1.31865	0.252039
SPCC569.04	SPCC569.04	0.52317	1.52966	0.342018	0.225733	0.879307	0.256716	0.0542964	1.09746	0.0494745	0.160973	2.95998	0.0543831	0.226731	2.09479	0.108236
SPAC23H3.07c	mrp2	3.83305	1.52536	2.51288	4.3657	1.5416	2.83192	3.71936	0.815396	4.56142	3.55969	1.89473	1.87873	3.50703	1.37937	2.54249
SPAC1952.07	rad1	2.54316	1.52467	1.66801	3.05115	1.21162	2.51824	2.07145	1.08046	1.91719	1.58719	2.47562	0.641128	1.69026	1.75305	0.964179
SPBC12D12.01	sad1	2.12016	1.51323	1.40108	3.28727	0.920623	3.57071	2.19222	2.37268	0.923942	1.92589	2.65463	0.725484	1.50235	1.06173	1.41499
SPAPB1A10.04c	cwp1	2.97879	1.51195	1.97016	3.53687	1.6008	2.20944	1.76041	1.58873	1.10806	2.66766	1.97126	1.35328	2.59008	1.55632	1.66424
SPBC317.01	mbx2	0.67791	1.50021	0.451875	2.55705	0.693428	3.68755	2.12155	0.707803	2.99737	0.802017	2.39275	0.335187	0.643758	0.769172	0.836949
SPAC22F3.02	atf31	0.276246	1.49987	0.18418	3.82102	2.74033	1.39437	4.09751	0.720075	5.69039	1.11741	1.53513	0.727895	0.639924	1.70151	0.376091
SPAC3G9.13c	msw1	2.72306	1.49784	1.81799	2.71445	1.70755	1.58967	2.14603	1.06105	2.02254	2.43347	1.7592	1.38329	2.24435	1.35649	1.65453
SPBC29A10.16c	SPBC29A10.16c	4.57234	1.49279	3.06295	4.68921	1.09332	4.28895	3.59084	2.29332	1.56578	4.16046	2.15561	1.93006	3.64561	1.62283	2.24645
SPAC13G6.08	SPAC13G6.08	0.555766	1.48999	0.373001	3.91848	1.24145	3.15638	4.20593	0.661733	6.35593	1.65354	1.8057	0.915736	0.515291	1.1975	0.430304
SPAC4G8.13c	prz1	2.70213	1.48552	1.81897	3.04984	1.31173	2.32505	2.38464	1.65019	1.44507	2.83363	0.109452	25.8892	2.36416	0.483075	4.89397
SPBC1861.08c	SPBC1861.08c	3.82741	1.4846	2.57807	3.36455	3.31476	1.01502	2.30035	2.65772	0.865537	3.54636	1.44577	2.45292	3.59187	1.08379	3.31418
SPAC24C9.15c	spn5	1.21796	1.48208	0.821792	4.81981	0.66889	7.20569	4.26631	1.03845	4.10836	1.0494	2.28005	0.460254	0.45751	1.8388	0.248809
SPBC409.18	SPBC409.18	3.35866	1.48019	2.26907	3.75557	2.06907	1.8151	3.01409	1.5736	1.91541	3.11673	1.91918	1.62399	2.67805	0.891576	3.00372
SPBC3B9.10	vti1	3.88813	1.47844	2.62989	3.97996	2.08916	1.90506	2.59811	1.12164	2.31634	3.83925	1.70167	2.25617	3.35135	1.23625	2.71089
SPAC1687.14c	SPAC1687.14c	2.04529	1.47567	1.386	2.50852	2.81913	0.889821	1.08282	2.38672	0.453686	2.76904	2.41189	1.14808	1.98294	1.17604	1.68612
SPACUNK4.17	SPACUNK4.17	2.0409	1.47028	1.3881	2.5943	2.75271	0.942453	1.28459	2.83255	0.453509	4.00766	0.640463	6.25745	2.91761	0.688358	4.2385
SPAC2F7.06c	pol4	0.41204	1.46276	0.281687	1.32005	2.66552	0.495234	1.47576	2.73846	0.538899	0.228528	2.32608	0.0982457	0.550774	1.37335	0.401045
SPBC1105.18c	SPBC1105.18c	2.99318	1.45981	2.05039	2.29854	2.77728	0.827622	2.43508	0.907316	2.68383	2.61852	1.52297	1.71935	2.90803	1.18474	2.45458
SPCC23B6.02c	SPCC23B6.02c	3.77047	1.45933	2.58369	3.30504	0.202085	16.3547	2.16867	0.152451	14.2254	3.58972	0.752746	4.76884	3.39242	0.54658	6.20663
SPAC1610.03c	crp79	0.251488	1.45726	0.172576	4.83778	0.399782	12.101	4.30947	0.856773	5.02989	2.10271	0.988897	2.12632	0.354031	1.12658	0.314254
SPCC417.06c	mug27	0.251973	1.45609	0.173048	3.76291	2.23237	1.68561	3.76334	1.55008	2.42784	0.730787	2.5435	0.287315	0.171596	1.54281	0.111223
SPAC22E12.02	SPAC22E12.02	2.81991	1.44846	1.94684	2.87733	1.70809	1.68453	1.363	1.33425	1.02155	2.92712	2.30692	1.26884	2.73256	1.49218	1.83125
SPAC977.03	SPAC977.03	0.40769	1.44756	0.281639	0.108325	0.410773	0.26371	0.00479351	0.147658	0.0324637	0.357617	1.31566	0.271816	0.390949	1.30105	0.300488
SPAC1071.12c	stp1	3.69752	1.44648	2.55621	3.5763	1.12702	3.17324	1.3551	1.85873	0.729044	3.20455	1.92974	1.66061	3.12321	1.08581	2.87638
SPBC146.02	SPBC146.02	1.37355	1.44305	0.951837	3.15159	1.10305	2.85715	2.02218	0.313943	6.44124	2.05013	0.931941	2.19985	1.07501	0.925273	1.16183
SPAC13G7.11	SPAC13G7.11	3.30346	1.4362	2.30013	3.24883	1.73583	1.87162	2.32301	1.7145	1.35492	3.11748	1.80591	1.72626	2.88838	1.40172	2.0606
SPAC3F10.07c	mug91	1.23419	1.43306	0.861229	2.89688	1.25702	2.30456	4.20747	0.293667	14.3273	1.05404	1.66781	0.631992	0.935849	1.28561	0.727939
SPCC1753.03c	rec7	0.216782	1.43287	0.151293	1.82062	0.656005	2.77531	0.336432	0.942633	0.356907	0.543297	1.84713	0.294131	0.112334	1.29423	0.0867954
SPBC19G7.01c	msh2	2.39107	1.43103	1.67087	1.96383	1.57475	1.24707	0.709903	1.10733	0.641095	2.04286	1.44466	1.41408	1.73785	1.09704	1.58412
SPBC725.06c	ppk31	0.47316	1.42945	0.331009	1.65096	1.73067	0.953945	2.87248	1.15988	2.47652	3.05711	1.64925	1.85363	1.36091	1.39655	0.974478
SPAPB15E9.02c	SPAPB15E9.02c	0.583287	1.42705	0.408736	0.705564	0.986957	0.714888	0.820539	0.776823	1.05628	0.673076	1.93319	0.348168	0.451343	1.46427	0.308237
SPCC338.02	mug112	0.263533	1.42569	0.184846	4.1128	1.02339	4.0188	3.93684	0.476542	8.26127	0.905309	1.60881	0.56272	0.136104	1.37065	0.0992995
SPBC1703.08c	SPBC1703.08c	2.80573	1.42529	1.96853	2.93793	1.10323	2.66303	0.75311	1.17434	0.641306	2.42139	2.01915	1.19921	2.44228	1.57905	1.54668
SPAC16E8.05c	mde1	0.487396	1.42448	0.342157	3.45471	1.9281	1.79177	3.57012	0.546672	6.53064	1.01668	1.45541	0.698551	0.48339	1.04071	0.464481
SPAC17G8.12	SPAC17G8.12	2.20694	1.42287	1.55106	3.72448	0.762628	4.88374	2.46859	0.510496	4.83567	2.39299	1.48149	1.61525	1.97315	1.1293	1.74723
SPBC1773.08c	SPBC1773.08c	1.88975	1.42105	1.32982	3.84401	1.2215	3.14695	4.09616	0.515809	7.94122	1.66946	0.707134	2.36088	1.66335	1.50361	1.10623
SPBC30B4.02c	SPBC30B4.02c	2.35037	1.42068	1.6544	2.26016	1.69784	1.3312	1.01738	1.20189	0.846487	2.7686	1.69912	1.62942	2.21216	0.819564	2.6992
SPBC1198.09	ubc16	3.00679	1.41342	2.12732	3.67237	1.5918	2.30705	3.17369	1.17129	2.70958	2.43118	1.37873	1.76335	2.32563	1.16016	2.00457
SPAC5H10.09c	SPAC5H10.09c	2.14109	1.41337	1.51488	2.47832	1.21326	2.0427	1.36901	0.434883	3.148	1.21261	1.22791	0.987539	1.54838	0.972862	1.59158
SPBC887.19	rft1	2.20594	1.41312	1.56104	2.08484	1.39086	1.49896	0.903437	0.751096	1.20282	1.93919	1.25479	1.54543	1.80585	1.27004	1.42188
SPAC30C2.03	SPAC30C2.03	1.97222	1.41273	1.39603	3.08798	1.38277	2.23319	1.50629	0.71209	2.1153	1.93811	1.40801	1.37648	2.1272	0.593265	3.58558
SPCC70.08c	SPCC70.08c	3.27384	1.4099	2.32204	2.93179	2.34731	1.249	0.996273	0.53477	1.86299	3.83218	0.816065	4.69592	2.55028	0.998715	2.55356
SPBC211.02c	cwf3	2.46232	1.40701	1.75004	2.60568	1.40701	1.85192	1.13288	0.707247	1.60181	2.08411	1.31552	1.58425	1.96781	1.16763	1.68531
SPBC32F12.11	tdh1	5.0265	1.40279	3.58323	5.29966	1.45411	3.64462	4.26205	0.694719	6.13492	4.71134	0.67037	7.02797	3.58477	1.91639	1.87058
SPAC1786.04	SPAC1786.04	0.255259	1.39442	0.183058	0.121452	2.16371	0.0561311	0.432939	1.53229	0.282544	0.375695	1.00973	0.372074	0.239849	0.943528	0.254204
SPAC323.04	SPAC323.04	3.35871	1.39384	2.40968	2.6407	1.69159	1.56108	1.56182	0.804097	1.94233	3.38118	1.25733	2.68917	2.86453	1.08883	2.63084
SPCC126.15c	sec65	4.01133	1.38353	2.89935	4.14096	1.85628	2.23079	2.94733	0.937816	3.14276	3.62822	1.62044	2.23904	3.32208	1.06408	3.12203
SPAC4F10.17	SPAC4F10.17	0.439138	1.37243	0.319972	3.37581	1.73692	1.94356	3.76133	1.18314	3.17912	4.22107	0.727429	5.80273	2.86222	0.970353	2.94967
SPCC1223.03c	gut2	1.41419	1.37058	1.03182	2.67171	1.09568	2.4384	1.25968	0.460051	2.73814	3.11603	1.02301	3.04594	1.47529	1.08514	1.35954
SPAC17G8.04c	arc5	4.36834	1.36679	3.19606	3.93179	1.59193	2.46982	3.07712	1.29699	2.37251	3.92911	1.11378	3.52772	3.5861	1.39366	2.57315
SPAC9E9.08	rad26	2.33121	1.36575	1.7069	1.7195	0.91262	1.88414	1.29743	0.401308	3.233	2.107	1.67485	1.25803	1.75821	0.864445	2.03392
SPBC1D7.01	SPBC1D7.01	3.78851	1.35953	2.78664	3.89718	0.164745	23.6558	2.83947	0.303551	9.35418	3.45346	1.68088	2.05456	3.24044	0.936069	3.46175
SPBC2G2.15c	SPBC2G2.15c	1.35943	1.35512	1.00318	1.77334	1.18262	1.49951	0.361428	0.615836	0.586889	0.798479	1.31133	0.608907	1.05348	1.13498	0.928193
SPAC6G9.13c	bqt1	1.06804	1.35486	0.788302	3.21984	1.52596	2.11004	1.87086	0.819284	2.28354	1.68923	1.7537	0.963241	1.29745	1.08327	1.19771
SPBC1348.07	SPBC1348.07	0.343721	1.34452	0.255646	2.01511	0.344471	5.84987	3.48984	0.125464	27.8153	1.18653	0.0649604	18.2655	0.160175	0.473059	0.338593
SPCC622.05	SPCC622.05	1.00913	1.34011	0.753022	1.86638	1.54045	1.21158	0.873642	0.528459	1.65319	0.855854	1.2678	0.675073	0.914856	1.70954	0.535149
SPAC6G9.01c	SPAC6G9.01c	3.29013	1.33678	2.46124	2.71277	1.56291	1.73572	2.25924	2.56793	0.87979	3.27292	1.92651	1.69889	2.65825	1.64527	1.61569
SPAC17C9.13c	cut8	3.66103	1.33471	2.74293	3.58469	1.39178	2.57561	3.68429	0.972167	3.78977	3.44855	2.01567	1.71087	3.28047	1.08158	3.03304
SPCC1223.01	SPCC1223.01	2.83504	1.33214	2.12818	2.7997	0.419378	6.67584	2.12285	0.134566	15.7756	2.95096	0.365116	8.08226	2.39262	0.202134	11.8368
SPBC1861.04c	SPBC1861.04c	2.40607	1.33194	1.80645	2.87283	1.68691	1.70301	2.03525	0.916623	2.22038	1.98762	1.42146	1.39829	1.66968	1.5761	1.05937
SPAC2E1P5.01c	mns1	3.15121	1.32491	2.37844	2.68759	1.29698	2.07219	1.58689	0.801801	1.97916	2.71951	1.7184	1.58258	2.51422	1.10712	2.27095
SPAC1952.15c	rec24	0.366326	1.32439	0.276599	2.44053	0.93165	2.61957	0.876207	0.828589	1.05747	1.54404	0.746451	2.06851	0.43218	1.01125	0.427372
SPBC1718.02	hop1	0.485336	1.3228	0.366899	3.7667	0.385812	9.76303	1.64472	0.879115	1.87088	0.450816	1.73388	0.260004	0.653193	1.61197	0.405214
SPAC227.11c	SPAC227.11c	2.78995	1.32214	2.11017	3.32474	1.19167	2.78998	1.96932	0.949014	2.07513	2.71074	1.51469	1.78964	2.2743	0.908988	2.50202
SPBC36B7.08c	SPBC36B7.08c	4.19226	1.3207	3.17427	3.672	2.05137	1.79002	2.42744	1.29643	1.8724	3.67408	1.55274	2.3662	3.79508	1.07552	3.52861
SPCC1682.04	cdc31	3.74402	1.32054	2.83523	4.19505	1.27533	3.28938	3.20128	0.657866	4.86615	3.46921	1.53311	2.26285	3.04764	1.31074	2.32512
SPBC30B4.08	eri1	2.29696	1.31967	1.74056	2.56616	2.37788	1.07918	1.18258	0.800876	1.47661	1.93666	1.63662	1.18333	1.75827	1.03005	1.70697
SPAC926.02	SPAC926.02	1.89683	1.31929	1.43777	1.82138	1.10323	1.65095	0.850738	0.616153	1.38073	1.69189	1.39731	1.21082	1.68773	0.909162	1.85636
SPBC1683.12	SPBC1683.12	2.70998	1.31796	2.05619	2.04993	2.31521	0.885419	1.03786	0.8755	1.18545	2.41403	1.03411	2.3344	1.36136	1.01009	1.34776
SPBC1709.14	SPBC1709.14	2.11366	1.31573	1.60645	2.73771	2.38917	1.14588	0.898785	1.64064	0.547826	1.91193	2.07869	0.919776	1.18876	1.34903	0.881196
SPAC23C11.06c	SPAC23C11.06c	1.69482	1.31551	1.28834	3.9253	1.07321	3.65754	2.74091	1.55189	1.76617	3.79058	1.12546	3.36803	2.13741	0.858847	2.48869
SPBC1773.05c	tms1	1.30368	1.31171	0.993881	3.81576	1.15361	3.30767	1.99239	0.560799	3.55276	2.3042	1.75783	1.31082	1.17451	0.991606	1.18445
SPAC4G8.11c	atp10	2.02794	1.31135	1.54645	2.76368	1.50876	1.83176	1.02523	1.45446	0.704883	1.53318	1.9488	0.78673	1.69672	1.1758	1.44304
SPAC17G6.10	ssr1	3.35828	1.30665	2.57014	3.44647	1.42939	2.41115	1.97452	0.938625	2.10363	3.0432	1.40146	2.17146	2.70485	1.17104	2.30979
SPBC36B7.07	tlg1	3.0352	1.30197	2.33124	3.58967	1.16217	3.08876	2.30071	0.826574	2.78342	2.68439	1.32004	2.03357	2.05135	1.13575	1.80616
SPCC1672.02c	sap1	4.23868	1.29644	3.26948	4.55538	1.60022	2.84673	4.14885	1.01979	4.06832	3.84313	2.51641	1.52722	3.19729	1.20047	2.66337
SPBCPT2R1.09c	SPBCPT2R1.09c	0.844629	1.29609	0.651676	0.159624	-0.0131337	-12.1537	0.168282	0.0173724	9.68678	1.61859	1.16474	1.38965	0.4722	0.302365	1.56169
SPBC23E6.08	sat1	2.58957	1.29553	1.99885	2.6862	1.84437	1.45644	1.12623	1.5556	0.723984	2.32381	1.6931	1.37252	1.79959	1.27074	1.41617
SPAC7D4.09c	SPAC7D4.09c	2.25581	1.29537	1.74143	2.2818	1.05475	2.16335	1.0124	0.813537	1.24444	2.09997	1.57486	1.33344	1.91491	1.00387	1.90752
SPAC1071.08	rpp203	4.313	1.29313	3.33532	3.56258	1.0749	3.31434	2.45949	0.722482	3.40422	4.01426	1.12363	3.57259	3.68786	0.969131	3.80532
SPAC652.01	SPAC652.01	2.72277	1.29283	2.10605	2.99954	1.48097	2.02539	2.39471	1.30562	1.83415	3.07638	1.42405	2.16031	2.41182	0.988647	2.43952
SPBPB21E7.01c	eno102	0.360501	1.29078	0.27929	0.577692	0.632904	0.912764	0.609878	1.5425	0.395383	3.80467	0.689509	5.51793	2.64847	0.876239	3.02254
SPAC10F6.15	SPAC10F6.15	0.34912	1.28798	0.271059	3.24904	2.60777	1.24591	4.27414	0.469623	9.10122	1.70695	1.69084	1.00953	0.332453	1.67883	0.198026
SPBC23G7.11	SPBC23G7.11	0.528865	1.28062	0.412975	0.213193	0.13598	1.56783	0.0513224	0.0896068	0.572752	0.834687	2.16707	0.385169	0.842069	1.03655	0.81238
SPCC191.05c	SPCC191.05c	0.984865	1.27589	0.771903	0.99933	2.51824	0.396836	0.427053	0.939319	0.454641	2.28928	0.762181	3.0036	0.473659	1.14525	0.413585
SPBC31F10.05	mug37	0.636421	1.27557	0.498929	2.42855	0.459799	5.28176	0.306257	0.718906	0.426005	0.103975	2.30961	0.0450186	0.493401	1.02276	0.482422
SPCP20C8.03	SPCP20C8.03	0.939426	1.27188	0.73861	0.898606	0.136498	6.58329	0.671521	0.0652596	10.29	0.984659	0.524417	1.87762	1.19425	1.45338	0.821706
SPBC29A10.06c	SPBC29A10.06c	3.09206	1.27146	2.4319	2.6078	1.73128	1.50628	1.30776	1.53989	0.849255	2.8663	1.35902	2.10909	2.5716	1.1059	2.32535
SPCC1682.05c	SPCC1682.05c	3.55135	1.26969	2.79703	3.57184	1.90226	1.87769	2.07461	1.54916	1.33919	3.26297	1.89161	1.72497	2.97509	1.22	2.4386
SPAC806.06c	SPAC806.06c	3.08765	1.26741	2.43619	3.74749	1.22517	3.05876	2.92349	0.42632	6.85749	2.65906	1.4106	1.88506	2.23248	1.09288	2.04274
SPBC14C8.13	SPBC14C8.13	2.25371	1.26538	1.78106	1.3057	1.05849	1.23355	0.861627	0.783035	1.10037	1.92642	1.01366	1.90045	1.81208	0.878765	2.06208
SPBC4C3.08	mug136	0.81935	1.25032	0.655312	4.27864	1.12334	3.80886	4.23171	0.556126	7.60926	1.7551	1.09516	1.6026	0.501602	1.04488	0.480058
SPBC30D10.07c	SPBC30D10.07c	3.03347	1.24996	2.42684	3.72016	0.998288	3.72654	3.2495	0.668807	4.85865	2.54421	1.71403	1.48435	2.21004	1.35652	1.62921
SPCC1450.09c	SPCC1450.09c	0.973503	1.24902	0.779411	2.30885	0.974555	2.36913	1.1916	0.972956	1.22472	2.3546	1.38389	1.70143	0.727463	1.03861	0.700423
SPBC839.06	cta3	0.584456	1.24296	0.470215	2.34348	2.2804	1.02766	3.35353	0.347602	9.64761	3.61678	0.752258	4.8079	1.85791	0.615919	3.01649
SPAC6G10.06	SPAC6G10.06	0.312629	1.23699	0.252733	2.38592	1.17898	2.02372	2.43641	0.402786	6.0489	0.307418	1.06005	0.290004	0.17459	1.12691	0.154929
SPBC1734.09	SPBC1734.09	2.36998	1.23543	1.91835	2.84818	1.78925	1.59183	1.01862	1.07228	0.949952	2.00132	2.02014	0.990684	1.98246	1.41702	1.39903
SPCC569.03	SPCC569.03	2.28318	1.22957	1.85689	3.96101	0.241128	16.427	3.22367	0.157945	20.41	2.30393	0.895926	2.57156	2.84268	0.444033	6.40196
SPBC17A3.08	SPBC17A3.08	3.04893	1.22259	2.49383	2.72492	0.878191	3.10288	1.25415	1.02249	1.22656	2.73082	1.29634	2.10657	2.56869	1.03667	2.47783
SPBC14C8.14c	pol5	3.23873	1.21914	2.65656	2.95862	0.964705	3.06687	2.10553	0.864206	2.43637	2.9432	1.2193	2.41384	2.67679	0.875905	3.05603
SPBC887.11	pus2	2.21348	1.21847	1.8166	2.66243	0.469334	5.67278	1.70148	0.335077	5.07787	1.90775	0.9501	2.00794	2.16993	1.0736	2.02116
SPAC1783.06c	atg12	1.90745	1.21693	1.56743	2.74682	1.2707	2.16167	2.00557	0.399193	5.02406	1.81653	0.978132	1.85714	1.41403	0.970311	1.45729
SPBC1683.08	ght4	1.55568	1.21549	1.27988	3.92883	0.344466	11.4056	1.81435	0.412692	4.39638	2.48294	0.315664	7.86576	1.24395	0.788737	1.57714
SPCC4B3.14	cwf20	2.15442	1.2125	1.77684	2.30237	0.958381	2.40235	0.654989	0.357173	1.83381	2.1684	1.52407	1.42277	1.6818	0.925885	1.81642
SPAPB24D3.05c	SPAPB24D3.05c	0.61659	1.21141	0.508986	0.47162	1.45477	0.32419	0.269189	0.638945	0.421302	0.737961	1.18699	0.621709	0.731138	0.890666	0.820889
SPAC1565.03	SPAC1565.03	1.31507	1.21006	1.08678	2.60035	0.53875	4.82663	1.13332	0.0936032	12.1078	1.69655	0.72588	2.33724	1.41261	0.928132	1.52199
SPAC23H3.15c	SPAC23H3.15c	1.42014	1.20969	1.17397	4.95476	0.574128	8.63007	3.58821	0.260477	13.7756	4.61257	0.132274	34.8713	3.30779	0.428871	7.71279
SPAC1805.03c	trm13	2.02032	1.20873	1.67144	1.7829	0.916476	1.94539	0.60815	0.362601	1.67719	1.58182	1.08326	1.46024	1.65234	1.11649	1.47994
SPBP8B7.06	rpp201	3.92312	1.20852	3.24622	4.12912	0.926621	4.4561	3.57342	0.64226	5.56382	3.65953	0.575783	6.35575	3.21728	0.738816	4.35464
SPBPJ4664.03	mfm3	0.156125	1.20536	0.129525	0.268778	1.05657	0.254388	0.539452	0.43373	1.24375	1.00638	0.909801	1.10616	0.388036	0.771068	0.503245
SPBC337.09	erg28	4.27407	1.1996	3.56293	4.40879	0.850197	5.18561	3.6364	0.746384	4.87202	3.6724	1.63345	2.24824	3.02596	1.12409	2.69191
SPAC1687.03c	rfc4	3.68631	1.19713	3.07928	4.03783	1.84643	2.18684	3.01568	1.03913	2.90213	3.00779	1.64697	1.82625	2.84211	0.979639	2.90118
SPAC14C4.01c	SPAC14C4.01c	2.3256	1.19713	1.94265	4.59431	0.272354	16.8689	4.09263	0.447669	9.1421	3.48405	0.675452	5.1581	1.67868	1.11272	1.50863
SPBC409.11	meu18	2.32745	1.19511	1.94748	3.55628	1.11557	3.18785	3.59201	0.339242	10.5884	2.72397	0.724607	3.75923	2.43703	0.845555	2.88217
SPBC21C3.03	SPBC21C3.03	2.04575	1.19369	1.71381	2.3102	0.990043	2.33343	1.55976	0.420837	3.70632	2.15748	1.14685	1.88123	1.743	1.06601	1.63507
SPBC16E9.17c	rem1	0.401134	1.19241	0.336405	3.6319	2.98303	1.21752	3.8664	0.780008	4.95687	1.39716	1.55727	0.897182	0.209491	1.09576	0.191183
SPAC644.12	cdc5	3.09026	1.19063	2.59549	3.51718	1.49555	2.35176	2.0092	0.843757	2.38125	2.96851	1.85356	1.60151	2.41219	1.05447	2.28758
SPBC12C2.05c	SPBC12C2.05c	2.56594	1.18634	2.1629	3.70099	0.6752	5.48132	1.71636	0.397806	4.31456	2.14907	1.25037	1.71875	2.08239	1.11118	1.87404
SPAC19D5.07	uga1	1.96698	1.18364	1.66181	1.79306	1.87069	0.958501	0.512823	2.09589	0.24468	1.97337	2.75943	0.715136	1.18273	1.46576	0.806903
SPBC418.01c	his4	4.16994	1.18187	3.52826	4.43514	1.0363	4.27976	3.4902	0.711472	4.90561	3.6452	1.61639	2.25515	3.27435	1.37414	2.38284
SPCC548.05c	SPCC548.05c	2.15931	1.18174	1.82723	2.56143	1.34719	1.90131	1.10818	1.36085	0.81433	2.10765	1.61489	1.30514	1.63932	1.0936	1.49902
SPBC32F12.06	pch1	3.3299	1.17907	2.82418	3.21034	1.44112	2.22768	2.15419	0.916535	2.35036	3.31924	1.51622	2.18915	2.85071	1.02214	2.78895
SPCC13B11.03c	SPCC13B11.03c	0.534424	1.17633	0.454315	0.70327	2.81691	0.24966	0.602323	1.82954	0.32922	1.48897	0.641658	2.3205	0.323619	1.2135	0.266683
SPBC336.09c	rrn7	2.55212	1.1758	2.17055	2.72613	1.88232	1.44828	1.26184	0.706018	1.78727	2.18144	1.58308	1.37798	2.24183	0.999985	2.24187
SPAC23C11.03	SPAC23C11.03	3.47543	1.17493	2.95798	2.85419	2.2937	1.24436	2.13205	2.5843	0.825002	3.34845	1.111	3.0139	3.17908	0.756052	4.20484
SPBC30D10.06	lsm4	3.86013	1.17315	3.29041	4.02199	2.00179	2.00919	2.32765	1.62164	1.43536	3.40556	1.86709	1.82399	3.04027	1.16449	2.61081
SPCC970.12	mis18	1.94792	1.17289	1.66078	1.5834	1.13442	1.39578	0.43685	1.01064	0.432251	1.46771	1.30238	1.12694	1.5766	0.881443	1.78866
SPBC13E7.02	cwf24	2.28218	1.17149	1.94809	1.4414	1.33575	1.07909	1.02045	0.839545	1.21548	2.12754	1.48765	1.43014	2.10137	0.952853	2.20535
SPBC1861.01c	cnp3	2.04925	1.1674	1.7554	3.31946	1.24024	2.67647	1.3834	0.683875	2.02289	2.68533	1.01793	2.63803	1.72126	0.781556	2.20235
SPBC14C8.05c	meu17	0.404406	1.16147	0.348184	4.86603	0.794647	6.12351	4.52004	1.88783	2.39431	1.71725	1.17827	1.45744	0.180472	0.72548	0.248763
SPAC19D5.11c	ctf8	2.53307	1.15854	2.18644	2.40493	0.662287	3.63125	1.61896	0.234174	6.91348	1.95977	1.9422	1.00905	2.30658	1.50658	1.531
SPAC22H12.03	SPAC22H12.03	2.55842	1.15713	2.21101	3.98788	0.363014	10.9855	2.55561	0.856887	2.98243	2.62638	1.98882	1.32057	2.34251	0.892507	2.62464
SPBC3H7.06c	pof9	1.50851	1.15678	1.30406	3.10362	0.833631	3.72302	2.21158	0.436835	5.06272	2.06278	1.15105	1.79209	1.33087	0.504486	2.63808
SPBC17A3.09c	SPBC17A3.09c	2.22375	1.15418	1.92669	1.74667	1.49298	1.16993	1.36227	0.79309	1.71767	1.97232	1.62715	1.21213	1.62406	1.05154	1.54446
SPAC1783.04c	hst4	3.34958	1.15265	2.90598	3.9271	1.19081	3.29784	2.52926	1.77388	1.42584	2.8963	0.997468	2.90366	2.7035	0.726843	3.71951
SPCC645.11c	mug117	2.2289	1.151	1.93649	3.72926	0.660575	5.64547	3.66226	0.344335	10.6358	1.84006	1.8294	1.00582	1.76517	1.01344	1.74176
SPAC139.05	SPAC139.05	0.552584	1.15097	0.480104	2.44372	1.95426	1.25046	0.908857	0.70256	1.29364	3.34897	0.872045	3.84037	1.31164	0.629215	2.08457
SPCC1840.12	SPCC1840.12	1.2806	1.15027	1.11331	2.87396	1.12448	2.55581	2.52873	0.683466	3.69986	2.737	0.903398	3.02968	1.60608	1.09722	1.46377
SPBC3B9.12	SPBC3B9.12	2.58028	1.14961	2.24448	2.97365	0.282106	10.5409	1.26736	0.438587	2.88963	2.62947	0.852619	3.08399	2.05376	0.532812	3.85457
SPAC6C3.05	SPAC6C3.05	0.781616	1.14455	0.682899	3.84062	0.61316	6.26365	1.40814	1.32603	1.06191	0.872655	1.73402	0.503255	0.7051	1.10555	0.637781
SPBC216.06c	swi1	2.50753	1.13692	2.20555	3.29849	0.961015	3.4323	1.47654	1.27233	1.1605	2.44079	1.52137	1.60433	2.26116	1.10566	2.04507
SPAC23A1.02c	SPAC23A1.02c	1.98633	1.12995	1.75789	2.58496	1.55981	1.65722	1.07629	1.14085	0.943409	1.57818	1.69429	0.931471	1.80893	0.922261	1.9614
SPBC18H10.07	SPBC18H10.07	1.43126	1.12759	1.2693	1.3512	1.31923	1.02424	0.678248	1.31912	0.514166	0.984381	1.14239	0.861682	1.11109	1.1947	0.930018
SPBC947.02	apl2	3.31544	1.12708	2.94161	3.71825	1.5291	2.43166	2.92479	1.06593	2.74389	2.86902	1.63786	1.75169	2.55061	0.888318	2.87128
SPBC18H10.09	SPBC18H10.09	1.48167	1.12573	1.31619	2.50326	1.48815	1.68213	1.03741	0.90422	1.1473	2.00889	1.28659	1.56141	1.04964	0.950147	1.10471
SPAC29B12.13	SPAC29B12.13	2.45616	1.12153	2.19001	2.5505	3.16437	0.806004	1.20502	2.98054	0.404296	2.8201	1.30774	2.15648	2.21514	0.771811	2.87005
SPAC1F5.09c	shk2	0.661727	1.12118	0.590205	2.80678	0.563476	4.98118	2.64511	0.167892	15.7548	0.939123	0.979631	0.958649	0.719148	0.81325	0.884289
SPBC17G9.13c	SPBC17G9.13c	1.67209	1.11976	1.49326	2.56564	0.636705	4.02956	1.59643	0.229218	6.96468	1.85656	0.293931	6.31632	1.28109	0.567426	2.25772
SPBP23A10.03c	SPBP23A10.03c	2.24303	1.11817	2.00598	2.88272	0.843957	3.41572	2.30502	0.418178	5.51206	2.10134	1.03959	2.02131	2.12257	0.884208	2.40053
SPAC4A8.10	SPAC4A8.10	2.33628	1.11716	2.09126	3.13374	1.52893	2.04964	1.76106	1.03126	1.70769	2.51401	1.06974	2.35011	1.97698	0.947304	2.08696
SPAC3F10.09	SPAC3F10.09	3.26409	1.1142	2.92954	3.52405	1.56572	2.25075	2.795	0.382842	7.30067	2.91172	1.01073	2.88081	2.44514	0.611038	4.00162
SPAC1D4.02c	SPAC1D4.02c	2.90019	1.11387	2.6037	3.65007	1.37426	2.65603	2.03876	1.02494	1.98914	2.83706	1.74021	1.6303	2.19244	0.953467	2.29944
SPBC18A7.01	SPBC18A7.01	3.00405	1.11197	2.70156	3.17858	1.43694	2.21205	3.58593	0.950515	3.77261	2.70768	2.02135	1.33954	2.11298	1.1874	1.7795
SPCC13B11.04c	SPCC13B11.04c	0.678631	1.10878	0.61205	0.324118	2.55507	0.126853	0.712094	1.44455	0.492951	0.953969	1.39282	0.684919	0.344392	0.919938	0.374365
SPBC2F12.09c	atf21	0.226791	1.10788	0.204709	5.07181	0.462938	10.9557	4.43651	1.28534	3.45164	3.76452	1.34201	2.80514	0.978696	0.7373	1.32741
SPBC215.07c	SPBC215.07c	2.96907	1.10462	2.68786	2.70799	0.974288	2.77946	1.47555	0.858246	1.71926	2.25088	1.72516	1.30474	2.18268	1.30549	1.67193
SPAC16A10.03c	SPAC16A10.03c	2.06058	1.1024	1.86918	2.97596	0.675779	4.40374	1.8947	0.54854	3.45409	1.89143	1.43959	1.31387	1.81112	1.0235	1.76954
SPBC839.15c	ef1a-c	4.31377	1.10128	3.91704	4.69316	2.52009	1.8623	4.00737	2.47808	1.61712	3.95545	0.173008	22.8628	3.2312	2.12825	1.51824
SPBC3D6.10	apn2	1.95443	1.10122	1.77478	2.554	1.37847	1.85278	1.75762	1.12101	1.56789	1.7696	1.42143	1.24494	1.66648	0.903678	1.84411
SPBC1539.01c	SPBC1539.01c	4.06638	1.10076	3.69416	4.04132	1.90258	2.12413	3.39869	1.56514	2.17149	3.85171	1.39594	2.75922	3.75337	1.14021	3.29183
SPAC14C4.16	dad3	2.21126	1.0906	2.02756	2.51243	0.815211	3.08194	1.01647	0.179957	5.6484	1.87313	1.16316	1.61038	1.94551	0.820818	2.37021
SPAC144.16	SPAC144.16	3.55008	1.08931	3.25902	2.88897	2.28037	1.26688	2.14393	0.827912	2.58956	3.17734	1.65523	1.91957	2.78071	0.75352	3.6903
SPCC18.09c	SPCC18.09c	2.48971	1.08854	2.28719	3.54075	0.543045	6.52018	2.12094	0.251015	8.44943	2.99454	1.19911	2.49731	2.38433	1.2467	1.91251
SPCC584.12	mug42	0.50551	1.08667	0.465193	2.24164	0.481518	4.65536	0.818613	0.446751	1.83237	1.04264	0.823526	1.26607	0.471557	1.27899	0.368694
SPCC1020.01c	pma2	0.438809	1.08477	0.404518	2.4276	1.8378	1.32093	4.20164	0.671256	6.25937	3.79449	1.4496	2.61761	0.235878	1.22497	0.192558
SPAC3A11.13	SPAC3A11.13	4.51379	1.08218	4.17101	3.94723	1.51586	2.60396	2.723	0.735239	3.70355	4.05206	1.27778	3.17117	3.89953	1.0736	3.63221
SPBC14F5.09c	ade8	4.48909	1.07894	4.16066	2.20142	2.88015	0.764341	1.91905	1.0195	1.88234	3.91617	1.37715	2.84367	3.34079	0.696683	4.79528
SPBP22H7.04	SPBP22H7.04	1.76428	1.07571	1.6401	2.50948	1.07775	2.32844	1.51221	1.30654	1.15741	1.88027	1.17	1.60706	1.43081	1.0073	1.42044
SPBC8D2.13	SPBC8D2.13	2.28259	1.07538	2.1226	2.04949	1.06683	1.92111	0.689659	0.579495	1.1901	2.1531	1.19416	1.80302	2.11081	0.89531	2.35763
SPAC30D11.09	cwf19	2.51094	1.07294	2.34023	2.91121	0.964165	3.01941	2.14697	0.204655	10.4907	2.4341	1.67156	1.45618	1.87089	1.41117	1.32578
SPAC17C9.11c	SPAC17C9.11c	3.1937	1.07182	2.97969	4.23111	0.979487	4.31972	3.35243	0.949451	3.53091	3.29611	1.76928	1.86297	2.85562	1.20176	2.3762
SPAC12D12.09	SPAC12D12.09	1.81507	1.07102	1.69471	2.14818	1.92439	1.11629	1.02997	0.7583	1.35826	2.19414	0.79519	2.75926	1.56315	0.733998	2.12963
SPBC2A9.13	SPBC2A9.13	2.22516	1.06943	2.0807	1.63429	1.53711	1.06322	0.874295	0.579302	1.50922	2.22062	1.74095	1.27552	1.9063	1.23373	1.54515
SPAC4H3.05	srs2	1.76981	1.06878	1.65591	1.93958	1.03266	1.87824	0.645147	0.369447	1.74625	1.31877	1.08774	1.21239	1.52851	1.0256	1.49036
SPAC13A11.06	SPAC13A11.06	0.794842	1.06497	0.746353	1.02735	3.03638	0.338347	2.80276	2.51254	1.11551	3.40444	0.76166	4.46977	0.592973	0.704774	0.841366
SPAC1093.04c	SPAC1093.04c	2.93634	1.06441	2.75865	3.77832	0.766447	4.92966	2.26649	0.555085	4.08314	2.33281	1.32092	1.76605	2.50996	1.02229	2.45522
SPAC16E8.14c	SPAC16E8.14c	3.19056	1.06349	3.00009	3.52071	1.01714	3.46136	1.79007	0.586169	3.05386	3.05375	1.56541	1.95077	2.5911	0.795949	3.25536
SPAC4H3.08	SPAC4H3.08	0.725793	1.06011	0.684639	0.512274	2.82335	0.181442	0.920714	1.72508	0.533723	2.817	1.14712	2.4557	2.00245	0.376065	5.32474
SPBC4B4.07c	usp102	3.36666	1.05836	3.18101	3.19405	1.37419	2.32432	1.12074	1.17708	0.952139	3.05504	1.2411	2.46155	2.83247	0.991415	2.857
SPAC1805.09c	fmt1	1.27649	1.05619	1.20858	2.07717	1.18662	1.75049	0.759571	0.678196	1.11999	1.55807	1.20708	1.29078	0.998977	1.08945	0.916955
SPBC13E7.10c	brf1	2.26976	1.0534	2.1547	2.86954	0.601022	4.77444	1.89938	0.607536	3.12636	2.3367	1.47489	1.58433	1.77652	0.902368	1.96873
SPCC1919.13c	SPCC1919.13c	3.05293	1.05267	2.90018	3.01284	0.985919	3.05587	1.83732	0.459	4.00288	2.13645	1.06595	2.00426	2.69255	0.974424	2.76322
SPCC126.01c	SPCC126.01c	2.74477	1.05146	2.61045	2.52724	1.23123	2.05261	1.07416	0.472803	2.2719	2.31198	1.78597	1.29452	2.48476	0.810671	3.06507
SPCC777.11	SPCC777.11	2.3716	1.05044	2.25772	3.02128	0.476799	6.3366	1.43686	0.59231	2.42585	2.07448	2.11164	0.982405	1.55604	1.16022	1.34116
SPBC19G7.02	SPBC19G7.02	2.11594	1.04975	2.01566	2.65706	0.677347	3.92274	1.90237	0.836022	2.2755	2.28321	1.38631	1.64697	1.64201	0.782314	2.09892
SPBC1E8.04	Tf2-10-pseudo	1.97801	1.0495	1.88471	2.31316	0.377162	6.13309	0.838267	0.309958	2.70446	3.45926	0.990446	3.49263	2.42345	0.695243	3.48575
SPBC1815.01	eno101	5.03901	1.04901	4.80359	5.37227	1.39455	3.85235	4.30476	0.895787	4.80556	4.71508	0.34291	13.7502	3.67696	1.4699	2.50151
SPCC13B11.01	adh1	4.78223	1.04736	4.56598	5.27355	1.3175	4.00271	4.49852	1.41187	3.1862	4.47856	0.52136	8.59016	3.06704	0.476013	6.44319
SPAC1F12.08	SPAC1F12.08	2.44294	1.04725	2.33272	2.12519	1.89664	1.1205	0.721288	1.1581	0.62282	2.2291	1.30178	1.71235	2.09107	0.921584	2.26899
SPAC22A12.02c	mug103	0.652441	1.04612	0.623679	4.52611	1.19278	3.79459	4.74486	0.521458	9.09922	2.71491	1.35667	2.00116	0.718851	1.14603	0.627251
SPAP27G11.06c	SPAP27G11.06c	3.30654	1.04563	3.16226	3.68523	0.614812	5.99408	3.05754	0.473355	6.4593	3.25745	0.175062	18.6074	2.96021	0.355685	8.32257
SPCC417.12	SPCC417.12	0.555831	1.04378	0.532519	0.0924012	2.72322	0.0339309	0.0800127	1.95723	0.0408805	0.64402	1.51522	0.425034	0.281835	0.812678	0.346798
SPAC17C9.12	SPAC17C9.12	3.89966	1.04352	3.73703	4.5834	0.882938	5.19108	3.58839	1.08548	3.30581	3.87812	1.48811	2.60606	2.83023	0.958519	2.95271
SPBC1718.05	trs31	1.69423	1.04304	1.62431	2.60812	0.590074	4.42	1.49967	0.539351	2.78051	1.25568	1.11534	1.12583	1.45896	0.995447	1.46564
SPBC27.03	meu25	0.431046	1.03863	0.415014	4.12379	0.65693	6.27738	4.19095	0.823635	5.08836	3.24596	0.799597	4.0595	0.439049	0.732918	0.599043
SPAC13C5.04	SPAC13C5.04	3.18006	1.03782	3.06419	4.51128	0.352881	12.7842	3.64308	0.265071	13.7438	3.75184	1.14781	3.26869	2.98372	0.649751	4.59209
SPCC622.03c	SPCC622.03c	0.773293	1.03076	0.750213	1.97539	1.5985	1.23577	1.85162	0.334905	5.52881	1.24261	1.30352	0.953271	0.755566	0.851166	0.887684
SPAC1687.04	SPAC1687.04	2.18194	1.02613	2.12638	2.23571	1.95515	1.1435	1.08711	2.45868	0.442151	1.69514	1.18758	1.42739	1.57407	0.820556	1.91829
SPAC9.12c	atp12	2.55177	1.02579	2.48761	2.52193	2.03032	1.24213	1.306	0.802841	1.62672	2.45268	1.52413	1.60923	2.35406	0.829345	2.83846
SPAC4G8.03c	SPAC4G8.03c	1.81339	1.02406	1.77079	2.48934	0.210392	11.8319	0.761487	0.988588	0.770278	2.30641	1.16507	1.97963	2.20081	0.600742	3.66349
SPAC30D11.10	rad22	2.43052	1.02313	2.37557	2.20427	0.180167	12.2346	0.957761	0.0654104	14.6423	2.42174	0.740779	3.26919	2.14763	0.247765	8.66799
SPCC16C4.16c	SPCC16C4.16c	3.00768	1.02165	2.94394	3.59524	1.3582	2.64706	1.86271	1.08193	1.72166	2.8326	1.40649	2.01395	2.2904	1.15041	1.99095
SPAC3H8.09c	nab3	1.22992	1.01791	1.20828	0.700121	1.26635	0.552867	0.330495	0.8554	0.386364	1.90081	1.06341	1.78747	1.79359	0.72362	2.47864
SPAPYUG7.04c	rpb9	2.94248	1.01662	2.89438	3.34594	0.433714	7.71461	2.43821	0.702697	3.46979	2.13809	1.72402	1.24018	2.38552	0.925409	2.5778
SPBC16H5.15	SPBC16H5.15	3.13529	1.01427	3.09117	2.89241	0.593423	4.87411	1.08391	0.363526	2.98165	2.90822	0.572313	5.08152	2.89653	0.938403	3.08666
SPAC18B11.03c	SPAC18B11.03c	1.74153	1.01267	1.71975	2.3992	1.59797	1.5014	0.967153	0.82336	1.17464	1.71659	1.45555	1.17935	1.58623	1.23789	1.28141
SPCC663.08c	SPCC663.08c	1.48356	1.01087	1.4676	1.56656	1.54816	1.01188	0.589041	0.980086	0.60101	2.19039	0.919471	2.38223	2.93235	0.536801	5.46264
SPAC1952.17c	SPAC1952.17c	2.21873	1.01086	2.19488	3.22771	1.52411	2.11776	2.11397	0.909911	2.32328	2.14208	1.74047	1.23075	2.13046	1.09986	1.93704
SPAPB1A11.03	SPAPB1A11.03	0.552038	1.0107	0.546193	0.523776	1.71647	0.305147	2.1028	0.95379	2.20468	2.24345	1.68798	1.32907	1.60738	0.985051	1.63177
SPBC18H10.08c	ubp4	2.98865	1.00931	2.9611	4.25159	0.537991	7.90272	3.93874	0.320558	12.2871	3.65831	0.61778	5.9217	3.09274	0.775864	3.98618
SPBPB2B2.14c	SPBPB2B2.14c	1.06146	1.00896	1.05204	2.66724	0.24859	10.7295	3.19896	0.58494	5.46888	2.30274	0.103314	22.2887	0.797506	0.420673	1.89579
SPBC11G11.01	fis1	2.85515	1.00894	2.82985	4.19043	0.732833	5.71812	3.79017	0.25231	15.0219	3.28544	1.30671	2.51429	2.66767	0.850588	3.13626
SPBC21C3.07c	SPBC21C3.07c	2.45474	1.00864	2.43372	3.05054	0.547667	5.57006	1.2664	0.641492	1.97414	2.25252	0.869965	2.58921	2.17557	0.782743	2.77942
SPAC4H3.03c	SPAC4H3.03c	0.687304	1.00858	0.681456	3.38078	0.12395	27.2754	3.23757	0.0968706	33.4215	2.86936	0.534051	5.37283	1.07497	0.76054	1.41343
SPAC25H1.04	mug105	2.99148	1.00815	2.96729	3.89166	0.95324	4.08256	3.45717	0.856249	4.03758	2.85698	1.17525	2.43096	2.56327	0.923648	2.77516
SPBC32H8.06	mug93	0.36333	1.00535	0.361398	4.12003	1.15233	3.57539	3.62321	1.69996	2.13134	0.271755	2.73141	0.0994922	0.163068	0.889351	0.183356
SPAC25B8.15c	SPAC25B8.15c	2.7861	1.00406	2.77482	2.50828	1.14506	2.19052	1.14246	0.518992	2.20131	2.3021	1.43167	1.60798	1.91171	0.901451	2.1207
SPBC19F8.04c	SPBC19F8.04c	2.40325	1.00182	2.39889	3.15842	1.98039	1.59485	2.70436	1.89461	1.4274	2.72369	0.888168	3.06663	2.01797	1.0896	1.85202
SPAC167.03c	snu66	2.99872	1.00053	2.99713	3.52631	1.81052	1.94768	2.15025	1.73832	1.23697	3.34874	1.17265	2.85571	3.44047	0.791634	4.34604
SPBC3B9.02c	cwf28	3.11449	0.997204	3.12322	3.08897	0.543897	5.67932	1.67448	0.419759	3.98915	2.91557	1.34133	2.17363	2.71678	0.943214	2.88034
SPAC589.03c	SPAC589.03c	2.44258	0.995707	2.45311	2.77028	1.81201	1.52884	1.43864	0.925895	1.55378	2.56208	1.2087	2.11971	2.4156	0.963853	2.50619
SPAC630.06c	SPAC630.06c	3.19405	0.995619	3.2081	3.24065	1.3803	2.34779	1.86288	0.875492	2.12781	2.66023	1.4414	1.84559	2.55972	0.85522	2.99305
SPBC13G1.05	SPBC13G1.05	1.75768	0.993642	1.76892	1.92097	0.966462	1.98763	1.2587	0.926052	1.35921	1.53837	1.3927	1.10459	1.36417	1.06523	1.28064
SPCC736.09c	SPCC736.09c	2.27283	0.990298	2.2951	3.07784	0.585132	5.26008	1.14447	0.438592	2.60941	1.97996	1.56842	1.2624	1.85834	1.02994	1.80431
SPBC582.06c	mcp6	0.632008	0.98909	0.638979	3.5031	0.295346	11.861	0.654049	0.164356	3.97946	0.509852	0.991779	0.514078	0.462907	0.676321	0.684449
SPAC1F8.08	SPAC1F8.08	0.741744	0.987722	0.750964	1.05834	0.840457	1.25924	0.900584	0.763771	1.17913	0.829635	0.381526	2.17452	0.642269	0.679821	0.944762
SPBC15D4.13c	SPBC15D4.13c	1.62246	0.987283	1.64336	1.94602	1.38694	1.4031	1.69633	1.65741	1.02348	1.13858	0.826764	1.37715	1.11235	0.914109	1.21686
SPCC736.14	dis1	2.48741	0.98639	2.52173	3.35756	2.37105	1.41607	2.9337	0.583822	5.02499	3.03063	0.416286	7.28016	1.68347	0.748431	2.24933
SPBC1198.14c	fbp1	1.04681	0.983057	1.06485	5.12847	0.583642	8.78701	4.26195	0.65927	6.46465	4.02398	0.505854	7.95483	1.51086	0.490254	3.08178
SPAPB17E12.07c	sen2	2.16784	0.979235	2.21381	2.08464	1.66351	1.25316	1.62989	0.587755	2.77308	1.9368	1.04585	1.85189	1.77458	0.941859	1.88413
SPCC965.10	SPCC965.10	2.72597	0.978659	2.78541	2.94121	0.482698	6.09326	1.38246	0.145407	9.50755	2.43338	0.977379	2.4897	2.19731	0.537758	4.08605
SPAC212.11	tlh1	0.267859	0.977051	0.27415	0.263034	0.38091	0.69054	0.0554808	0.487614	0.11378	0.542735	1.90629	0.284707	0.232889	0.679546	0.342712
SPCC16C4.05	SPCC16C4.05	2.65682	0.97699	2.71939	3.00632	1.09859	2.73654	2.24049	0.688467	3.25431	2.82366	1.41481	1.99579	2.28507	1.16245	1.96573
SPAC1751.04	SPAC1751.04	2.18244	0.975343	2.23762	1.67364	0.912367	1.83439	0.887521	0.64126	1.38403	2.22333	1.28239	1.73374	1.79485	0.965874	1.85826
SPBC19G7.06	mbx1	2.84531	0.973454	2.9229	2.44277	1.32484	1.84382	1.81732	0.748509	2.42792	2.88873	1.0942	2.64004	2.25724	0.801867	2.81498
SPAC2E1P5.03	SPAC2E1P5.03	3.5561	0.966027	3.68116	3.38922	1.98119	1.7107	1.09534	1.9682	0.556519	3.34379	1.10571	3.02411	2.82517	0.833785	3.38837
SPAC1A6.06c	meu31	0.828434	0.9657	0.857859	4.9937	0.495164	10.0849	4.37707	0.86369	5.06787	2.44486	1.20652	2.02638	0.610332	0.955736	0.638599
SPBC1539.03c	SPBC1539.03c	3.9137	0.963418	4.0623	3.67164	2.6255	1.39846	1.74783	2.44317	0.715395	3.39432	1.37382	2.47072	2.85598	1.06711	2.67637
SPAC29B12.12	SPAC29B12.12	0.867947	0.96204	0.902195	1.33357	1.62213	0.822112	0.301808	0.493275	0.611845	0.591667	0.624886	0.94684	0.654207	0.466651	1.40192
SPBC1734.06	rhp18	2.83832	0.960393	2.95537	2.43807	1.33173	1.83075	1.14389	0.573749	1.99371	2.38201	1.19271	1.99714	2.2968	0.626696	3.66493
SPCC1442.07c	SPCC1442.07c	2.47468	0.957218	2.58528	3.36951	0.462796	7.28076	1.60907	0.678876	2.3702	2.99614	1.91515	1.56445	2.3896	0.854342	2.79701
SPBC15D4.10c	amo1	3.16666	0.95715	3.30843	3.48259	0.884962	3.9353	2.78756	0.403579	6.90709	2.84574	0.863092	3.29714	2.52277	1.05137	2.39951
SPBP22H7.05c	SPBP22H7.05c	1.90384	0.955462	1.99259	2.53068	1.35898	1.86219	1.55689	1.01247	1.53771	2.31124	1.12545	2.05361	1.7967	0.707323	2.54014
SPCC1393.10	ctr4	3.4908	0.955136	3.65477	1.43381	2.39698	0.598175	2.35663	0.918355	2.56614	3.91966	1.07051	3.6615	1.48466	1.44637	1.02647
SPBC713.07c	SPBC713.07c	3.22997	0.952784	3.39004	3.78684	1.38029	2.7435	2.74057	0.813404	3.36926	3.25603	1.21652	2.67651	2.79667	0.926843	3.01741
SPBC23G7.15c	rpp202	4.54061	0.947994	4.7897	4.88014	0.988561	4.93661	3.60109	0.381804	9.43178	4.14546	0.440793	9.40455	3.978	0.977092	4.07126
SPCC4B3.06c	SPCC4B3.06c	2.6329	0.946829	2.78076	2.21231	2.33015	0.949428	1.1151	1.24556	0.895265	2.45553	1.22949	1.9972	2.09095	0.703484	2.97228
SPAC343.01c	erg8	3.53115	0.946502	3.73073	3.13809	1.56483	2.00539	2.83387	0.586604	4.83097	2.78943	1.18811	2.34779	2.77344	0.728417	3.80749
SPBC776.10c	cog6	2.78392	0.945485	2.94444	3.24194	0.75907	4.27093	2.06148	0.963349	2.13991	2.07694	0.823042	2.52349	2.13463	0.658765	3.24036
SPAC22F8.12c	shf1	3.15217	0.944965	3.33575	3.47257	0.689645	5.03531	2.43264	0.569381	4.27243	2.69163	1.20253	2.23831	2.35842	0.981017	2.40405
SPAC323.05c	SPAC323.05c	2.13626	0.943768	2.26354	2.62125	0.534059	4.90817	0.949065	0.342998	2.76697	1.61137	1.45905	1.10439	1.75823	0.708379	2.48205
SPCC576.13	swc5	2.91865	0.942011	3.09832	3.21374	1.09421	2.93704	1.66224	1.67967	0.989626	1.98384	1.59945	1.24033	2.45601	0.815321	3.01232
SPAC959.10	sen15	2.1638	0.94149	2.29827	2.67339	1.396	1.91503	2.95587	0.530429	5.5726	2.29672	1.24759	1.84093	1.79459	0.748831	2.39653
SPBC6B1.06c	ubp14	3.33596	0.941183	3.54443	3.84021	0.553419	6.93905	2.25581	0.413327	5.45769	3.02714	0.93722	3.22992	2.80406	0.580498	4.83044
SPBC725.11c	php2	2.89853	0.939919	3.08381	3.51434	1.36962	2.56592	1.88425	1.36917	1.37621	2.36599	1.63581	1.44638	1.81198	0.946973	1.91344
SPCP1E11.03	mug170	1.93684	0.939403	2.06178	3.70034	0.315967	11.7111	2.9807	0.442612	6.73434	2.38483	1.34182	1.77732	2.05422	0.735706	2.79218
SPAC18B11.02c	SPAC18B11.02c	3.78147	0.935314	4.04299	2.72479	1.40448	1.94006	1.04405	0.750758	1.39066	3.28608	0.962147	3.41537	3.22521	0.608446	5.30073
SPAC15A10.10	mde6	1.33814	0.933566	1.43336	3.75604	0.33839	11.0997	3.44592	0.166568	20.6878	3.26579	0.0987289	33.0784	1.74744	0.831296	2.10207
SPCC330.04c	mug135	1.44783	0.930183	1.5565	4.32377	0.666811	6.48425	3.98899	1.07261	3.71895	3.00091	0.525147	5.71442	1.50708	1.20946	1.24608
SPBC19C7.11	SPBC19C7.11	2.40744	0.929407	2.5903	2.03937	0.388655	5.24725	1.59296	0.601068	2.65021	1.74253	2.26194	0.77037	1.62574	1.76482	0.921192
SPAC3H5.11	SPAC3H5.11	2.23437	0.924388	2.41713	3.23814	0.843937	3.83694	2.46275	0.521486	4.72256	2.50427	1.28086	1.95514	1.743	0.659547	2.64273
SPAC22H10.06c	SPAC22H10.06c	0.67887	0.924169	0.734574	0.53386	3.03732	0.175767	0.301881	3.72364	0.0810714	0.297354	1.58524	0.187577	0.301756	1.05166	0.286932
SPBP8B7.28c	SPBP8B7.28c	2.12684	0.921189	2.3088	3.27233	1.4578	2.24471	1.26914	2.70538	0.469118	1.82135	1.59745	1.14016	1.73287	0.795303	2.17888
SPAC227.08c	yth1	2.77352	0.921072	3.01119	2.86341	2.74852	1.0418	1.2567	1.95331	0.643369	2.8204	1.67322	1.68561	2.44207	1.26779	1.92624
SPAC5H10.07	SPAC5H10.07	0.803462	0.920538	0.872817	1.11803	1.36129	0.8213	1.35209	0.777236	1.73961	0.605094	1.14107	0.530287	0.893015	1.0692	0.835216
SPAC23A1.10	ef1a-b	5.07081	0.917958	5.52401	4.7366	1.69455	2.7952	4.10445	1.85896	2.20794	4.79178	0.431158	11.1138	4.11799	1.49217	2.75973
SPCC594.03	SPCC594.03	0.483099	0.916961	0.526848	0.105527	2.32859	0.0453181	0.425737	1.3496	0.315453	0.620194	0.4829	1.28431	0.494626	0.656617	0.753295
SPAC8E11.07c	alp31	3.02185	0.912179	3.31278	2.58651	1.80848	1.43021	0.573644	0.649225	0.883583	3.33908	1.0528	3.17162	2.84054	0.636871	4.46015
SPAC24B11.14	SPAC24B11.14	1.07921	0.910447	1.18537	0.895862	1.22882	0.729043	0.579715	0.55126	1.05162	1.21838	1.02074	1.19362	0.657777	0.705081	0.93291
SPAC4F8.08	mug114	0.341381	0.909296	0.375434	0.149954	3.80473	0.0394125	0.446588	3.69189	0.120965	0.127062	2.50915	0.0506395	0.227504	0.681135	0.334008
SPBC8E4.05c	SPBC8E4.05c	0.598197	0.907759	0.658982	3.59435	0.545417	6.59008	2.77928	0.147789	18.8058	1.02002	0.178127	5.72633	0.656833	0.384658	1.70758
SPBC16G5.10	SPBC16G5.10	3.63424	0.90568	4.01272	3.21465	0.585341	5.49192	1.64355	0.278717	5.89686	3.24147	1.25266	2.58767	2.67421	0.868844	3.0779
SPAC23D3.08	usp108	3.41972	0.905487	3.77667	3.1977	0.850316	3.7606	1.38726	0.657098	2.11119	2.84456	1.23356	2.30597	2.51072	1.13297	2.21605
SPCC16A11.07	coq10	2.50419	0.903516	2.7716	1.03767	1.04454	0.993415	0.218178	0.338215	0.645087	2.30992	0.62914	3.67156	1.86179	0.450501	4.13271
SPAC521.02	SPAC521.02	3.34448	0.90314	3.70317	3.63214	0.313581	11.5828	2.24316	0.161049	13.9284	3.28678	0.624546	5.26267	3.00362	0.448907	6.69096
SPAP8A3.13c	SPAP8A3.13c	2.50358	0.901251	2.7779	2.67941	1.16206	2.30574	1.3616	1.69966	0.801104	2.61997	1.04922	2.49706	2.01798	0.637214	3.16688
SPCC576.17c	SPCC576.17c	0.892988	0.900217	0.99197	0.508698	2.47192	0.205791	0.617071	0.964258	0.639944	2.33095	1.40581	1.65808	1.39752	0.691349	2.02145
SPAC12B10.11	exg2	2.17323	0.8998	2.41524	2.90985	1.11587	2.60771	3.53545	0.217973	16.2197	1.93343	1.08882	1.77572	1.93613	0.95621	2.02479
SPBC14F5.08	med7	2.48632	0.899046	2.76551	2.74749	0.623638	4.40558	0.936274	0.876833	1.06779	1.96665	1.55133	1.26772	2.2496	0.732905	3.06943
SPCC4B3.04c	nte1	2.49181	0.898561	2.77311	3.74146	0.483668	7.73561	2.65187	0.519142	5.10818	2.14113	1.19689	1.78891	2.04774	0.728207	2.81203
SPAC9E9.12c	ybt1	2.22869	0.898203	2.48127	2.48755	0.517786	4.80421	2.99622	0.633762	4.72768	1.90905	1.47004	1.29864	1.69051	1.27975	1.32097
SPBC13G1.03c	pex14	2.77799	0.897384	3.09565	3.38436	0.622418	5.43745	1.98751	0.474328	4.19017	2.42153	1.4759	1.64071	2.39158	1.07734	2.21989
SPCC1281.04	SPCC1281.04	0.389916	0.896589	0.434888	2.29442	1.07731	2.12977	3.42557	0.179892	19.0423	2.50764	0.623329	4.02299	0.892282	0.598897	1.48988
SPAC17C9.10	stm1	3.91931	0.896501	4.37179	4.4114	0.968512	4.55483	3.77077	0.801088	4.70707	3.89144	0.630569	6.17131	3.25283	0.401974	8.09213
SPAC1A6.08c	mug125	1.39594	0.896467	1.55716	4.12343	0.449476	9.17385	3.80498	0.424521	8.96299	1.96026	1.06706	1.83706	1.46076	0.64017	2.28183
SPAC4A8.09c	cwf21	3.30925	0.895299	3.69626	2.99549	1.10037	2.72225	1.77885	0.536991	3.31263	3.47769	0.867312	4.00974	3.18308	0.789751	4.03049
SPBC32H8.01c	SPBC32H8.01c	2.24562	0.894941	2.50923	3.11811	1.17959	2.64338	1.32965	0.751692	1.76887	1.53067	0.860441	1.77894	1.80348	0.49745	3.62545
SPAC1D4.13	byr1	3.32354	0.893405	3.72008	3.81089	0.558197	6.82715	2.97637	0.169274	17.5831	3.00623	1.13946	2.6383	2.80154	0.552836	5.06757
SPAC4A8.06c	SPAC4A8.06c	3.18938	0.892961	3.57169	2.53708	0.718639	3.5304	1.46997	1.6183	0.908344	2.81005	1.49016	1.88575	2.55656	1.103	2.31782
SPAC1039.11c	SPAC1039.11c	1.26028	0.88927	1.4172	4.82613	0.250223	19.2873	4.2791	0.747575	5.72398	3.65604	0.825164	4.43068	1.10282	0.826862	1.33374
SPAC694.03	SPAC694.03	2.6079	0.887908	2.93712	3.51633	1.40213	2.50784	2.96089	0.961573	3.07921	1.80483	1.23859	1.45716	2.06351	0.765781	2.69465
SPAC1006.04c	mcp3	0.466844	0.88669	0.526501	3.79884	0.161587	23.5096	3.0072	0.146443	20.5349	0.692832	0.74044	0.935704	0.469241	0.792852	0.59184
SPAC26F1.06	gpm1	4.86287	0.88633	5.48653	5.22837	1.49195	3.50437	4.28231	1.14239	3.74856	4.52153	0.231801	19.5061	3.57059	1.74533	2.0458
SPBC106.12c	SPBC106.12c	2.31489	0.885405	2.6145	2.58943	1.25676	2.0604	1.02307	0.500794	2.04289	2.13667	0.879479	2.42948	1.5728	0.925332	1.69972
SPAC644.15	rpp101	4.35161	0.88481	4.91813	4.13134	0.646304	6.39225	2.95523	0.372768	7.92782	3.98487	0.705933	5.64482	3.45643	0.693728	4.98239
SPAC23H4.09	cdb4	4.3871	0.883688	4.96454	4.13623	0.74503	5.55176	3.32997	0.463307	7.18738	3.76896	1.52413	2.47286	3.45353	1.05631	3.26942
SPBC30D10.08	mgm101	3.14791	0.882462	3.56719	3.80624	0.68322	5.57102	3.20422	0.813056	3.94096	3.02697	1.69306	1.78787	2.36169	1.10239	2.14234
SPAC14C4.08	mug5	0.394125	0.882104	0.446801	2.18199	0.171558	12.7186	0.500709	0.111403	4.49457	0.877058	1.22616	0.71529	0.754957	0.917877	0.822504
SPCC338.11c	rrg1	3.20931	0.88174	3.63975	1.64578	1.47687	1.11437	0.868404	0.312376	2.78	2.8171	1.17422	2.39913	2.28579	0.817441	2.79628
SPBC56F2.06	mug147	1.65719	0.878776	1.88579	4.72697	0.282158	16.7529	4.21296	0.503738	8.36341	3.72632	0.750185	4.9672	2.21976	0.518707	4.27941
SPAC4G9.07	mug133	0.562734	0.876899	0.641731	2.42757	1.61353	1.50451	3.53544	0.388029	9.11127	1.7825	0.667448	2.67061	0.540442	0.733789	0.736509
SPAC167.06c	mug143	2.30935	0.876762	2.63395	4.99954	0.551926	9.05835	4.34566	0.687295	6.32285	3.71403	1.89207	1.96295	1.94382	0.902461	2.15391
SPBC216.02	mcp5	0.578799	0.875254	0.661292	3.68749	0.658134	5.60295	1.02047	1.31316	0.777115	0.754745	0.644177	1.17164	0.519005	0.625206	0.830134
SPBC365.08c	SPBC365.08c	2.59413	0.874375	2.96684	3.31971	0.981037	3.38387	2.28949	1.12691	2.03166	2.59383	0.976172	2.65715	2.23688	0.909507	2.45944
SPCC777.04	SPCC777.04	0.394184	0.871099	0.452514	0.313716	1.40392	0.223458	0.110269	0.724487	0.152203	1.14841	1.12973	1.01653	0.379341	0.776877	0.48829
SPAC959.05c	SPAC959.05c	1.1654	0.870344	1.33901	3.79869	0.746617	5.08786	4.0288	0.496665	8.11171	1.44068	1.75866	0.819194	1.05204	0.777906	1.3524
SPBC609.02	ptn1	1.26903	0.869635	1.45927	1.79525	1.86396	0.963134	1.37291	1.01882	1.34755	1.18044	0.854374	1.38164	1.00251	0.577077	1.73723
SPCC330.01c	rhp16	2.26463	0.868452	2.60766	1.57583	0.997214	1.58023	0.805034	0.513097	1.56897	2.53366	0.605348	4.18546	2.39347	0.375254	6.37827
SPAC2H10.01	SPAC2H10.01	0.72658	0.868313	0.836772	2.40932	0.425746	5.65905	1.70287	0.589808	2.88716	2.88936	1.00673	2.87005	0.981677	0.657382	1.49331
SPCC613.04c	rng3	2.34024	0.867848	2.6966	2.16769	0.627901	3.45227	0.382573	0.388137	0.985663	1.7937	1.4836	1.20902	1.3953	1.18934	1.17318
SPCC645.02	SPCC645.02	1.78014	0.867768	2.05141	2.3935	0.817389	2.92823	0.505608	0.703911	0.718283	1.61682	1.61656	1.00016	1.3656	0.689058	1.98183
SPBC14F5.04c	pgk1	4.79501	0.866529	5.53359	5.18857	1.58118	3.28146	4.46489	1.31996	3.38261	4.48635	0.308105	14.5611	3.32074	0.92114	3.60504
SPCC1739.04c	SPCC1739.04c	2.83831	0.865936	3.27773	3.64001	0.887318	4.10226	2.45843	0.893464	2.75157	2.99984	1.96846	1.52396	2.16562	1.13501	1.90801
SPBC1347.10	cdc23	2.16482	0.86551	2.5012	3.27908	0.862838	3.80034	2.80251	0.262236	10.687	2.69783	0.664228	4.0616	1.64124	0.713299	2.30092
SPAC12B10.15c	SPAC12B10.15c	1.87289	0.865232	2.1646	2.09803	1.40628	1.4919	0.796067	0.456142	1.74522	1.13367	1.82673	0.620602	1.41736	0.725651	1.95322
SPBC28E12.01c	apc13	1.08515	0.864721	1.25492	3.62281	0.283455	12.7809	3.11212	0.196193	15.8626	2.39434	0.876915	2.73041	1.10827	0.604983	1.8319
SPAC19G12.12	dlp1	2.87651	0.863695	3.33047	2.81259	0.996612	2.82215	1.96547	0.417284	4.71015	2.57482	1.60928	1.59998	2.38915	0.962825	2.4814
SPCC4B3.17	cbp3	3.22364	0.863061	3.73512	3.57564	0.558428	6.40305	1.73838	0.233131	7.45666	3.59034	1.06698	3.36495	2.904	0.599054	4.84765
SPCC330.02	rhp7	2.44452	0.861888	2.83624	2.78039	0.171768	16.1869	1.49299	0.103931	14.3653	3.33967	0.210193	15.8886	2.32169	1.06577	2.17842
SPAC1039.10	mmf2	3.2322	0.860857	3.75463	0.758565	2.54977	0.297504	0.247738	3.13651	0.078985	3.08789	1.90283	1.62279	1.59063	0.752354	2.1142
SPBPB10D8.02c	SPBPB10D8.02c	2.64858	0.860378	3.07839	0.370838	0.106873	3.46989	2.56688	0.0668402	38.4032	2.09663	0.138433	15.1455	0.902518	0.187254	4.81976
SPAC57A10.03	cyp1	2.99681	0.859736	3.48573	3.10183	1.78689	1.73588	1.95622	1.22041	1.60292	2.29256	1.29795	1.76629	2.42623	0.698178	3.47508
SPBC1734.05c	spf31	3.51278	0.85972	4.08596	3.90435	0.987901	3.95216	1.40556	0.994839	1.41285	3.67633	1.60744	2.28707	3.80862	0.812979	4.68477
SPCC794.01c	SPCC794.01c	0.803558	0.859221	0.935217	4.97811	0.632019	7.87652	3.23111	0.118177	27.3414	3.08393	0.678671	4.54406	0.78749	0.694158	1.13445
SPBC1348.13	SPBC1348.13	2.94408	0.857309	3.4341	1.785	0.17772	10.0438	0.517478	0.173093	2.9896	2.15458	0.153261	14.0583	2.69198	0.719309	3.74245
SPBC1683.07	mal1	1.92219	0.856337	2.24466	2.0923	2.83592	0.737785	2.70067	0.967661	2.79093	1.06773	2.24276	0.47608	1.20956	0.783395	1.544
SPCC1281.08	wtf11	0.766065	0.855656	0.895295	3.27882	1.12246	2.92109	3.53946	0.872446	4.05694	2.07985	1.29582	1.60505	0.875843	0.697662	1.2554
SPAC16A10.08c	mug74	2.41423	0.854376	2.82572	3.66242	0.545806	6.71011	3.78545	0.429385	8.81599	2.5623	0.851957	3.00755	2.43809	1.07443	2.26919
SPCC290.04	ams2	2.2192	0.851731	2.60552	2.67445	0.133121	20.0903	1.48908	0.102886	14.4731	2.66318	0.469166	5.67641	1.84687	0.92073	2.00587
SPBC24C6.08c	SPBC24C6.08c	2.55937	0.850977	3.00757	2.77403	0.985076	2.81606	1.98529	0.86681	2.29034	2.63422	1.18352	2.22575	2.08487	0.851023	2.44984
SPAC4F10.08	mug126	0.669781	0.850472	0.787541	3.53001	1.15153	3.06549	4.18046	0.536313	7.79481	1.28037	1.13498	1.1281	0.663923	0.607002	1.09377
SPCC188.03	cnd3	2.55737	0.845463	3.02481	3.41598	0.864835	3.94986	2.32284	0.579423	4.00889	2.42419	1.37096	1.76824	2.06767	0.861088	2.40122
SPAP7G5.03	SPAP7G5.03	1.36887	0.840308	1.62902	2.15838	0.536844	4.0205	0.708012	0.258707	2.73673	1.1032	1.38911	0.794179	0.926588	1.01773	0.910446
SPAC23D3.11	ayr1	2.54671	0.839159	3.03484	2.96609	0.532598	5.5691	3.1478	0.396579	7.9374	3.19385	1.11354	2.8682	2.01565	0.449601	4.4832
SPBC11G11.06c	sme1	3.53715	0.838259	4.21963	2.413	0.469787	5.13636	0.86522	0.615518	1.40568	2.91592	1.05906	2.7533	2.95025	0.525301	5.61631
SPAC12G12.16c	SPAC12G12.16c	1.85798	0.837712	2.21792	2.24911	0.605695	3.71327	1.1751	0.271431	4.32929	1.76238	0.571076	3.08606	1.77246	0.470898	3.764
SPBC18E5.05c	SPBC18E5.05c	2.77121	0.836661	3.31222	2.49145	0.543227	4.58638	1.35215	0.897181	1.5071	2.49904	1.4253	1.75335	2.3064	0.475209	4.85345
SPBC146.06c	SPBC146.06c	1.68005	0.832829	2.01728	2.57614	1.09727	2.34778	1.33253	0.988612	1.34788	2.25532	0.647129	3.48511	2.01072	0.624595	3.21924
SPAC6F6.15	ypt5	4.12873	0.830289	4.97264	4.79486	0.998541	4.80187	4.05222	1.00215	4.04353	3.96773	1.01018	3.92776	3.26208	0.738273	4.41853
SPBC418.02	SPBC418.02	1.72787	0.828424	2.08573	1.25932	0.926327	1.35948	0.320578	0.432184	0.741762	1.09969	0.984702	1.11678	1.21188	1.04569	1.15892
SPAC27E2.11c	SPAC27E2.11c	4.82518	0.823921	5.85636	5.23333	1.60764	3.25529	4.40129	2.02708	2.17125	4.32792	0.514346	8.41441	3.23743	1.26044	2.56849
SPAC9.06c	SPAC9.06c	3.10628	0.823291	3.77301	3.5371	1.29418	2.73308	2.30907	1.11598	2.06909	2.72816	1.66199	1.6415	2.78431	0.909128	3.06262
SPCC330.13	rpc37	2.93639	0.820999	3.57661	2.80715	0.312719	8.97661	1.14379	0.303483	3.76889	2.59852	0.695717	3.73503	2.32098	0.406159	5.71447
SPAC26F1.05	mug106	0.980607	0.815882	1.2019	1.0155	0.641936	1.58193	1.83161	1.62766	1.1253	1.04231	0.892071	1.16842	0.866421	1.04047	0.832717
SPCC1442.17c	SPCC1442.17c	2.03804	0.815864	2.49802	2.42253	0.751839	3.22213	0.399459	0.969873	0.411868	1.66756	1.26089	1.32252	1.44837	1.25141	1.15739
SPBC1604.17c	tti2	1.82012	0.815326	2.23238	2.10178	0.76032	2.76433	1.2953	0.573401	2.25898	1.27468	0.825823	1.54353	1.4306	0.692835	2.06485
SPBC30D10.04	swi3	3.16297	0.814802	3.88188	3.38523	0.662307	5.11127	1.25633	1.06416	1.18058	2.4948	1.37732	1.81134	2.77953	0.795713	3.49314
SPAP27G11.07c	SPAP27G11.07c	3.02996	0.813508	3.72455	3.36289	1.83669	1.83095	1.91809	0.943576	2.03279	2.23501	0.895799	2.49499	2.47906	0.71482	3.46809
SPCC18.13	SPCC18.13	2.85124	0.813218	3.50612	2.34992	0.255493	9.19759	1.48772	0.972564	1.52969	2.57572	1.61597	1.59391	2.44316	0.785148	3.11172
SPCC970.11c	wtf9	1.63408	0.810809	2.01537	3.36509	0.278622	12.0776	3.33629	0.693077	4.81374	2.49229	1.0159	2.45328	1.31654	0.624436	2.10836
SPAC5H10.05c	SPAC5H10.05c	2.87619	0.810587	3.54827	2.20606	2.25057	0.980222	1.36251	1.68169	0.810205	1.67253	1.67076	1.00106	2.8193	0.873775	3.22657
SPAP8A3.02c	ofd2	2.23599	0.810238	2.75966	1.38739	0.941017	1.47436	0.562219	0.230666	2.43737	2.0128	0.69878	2.88045	1.93464	0.51346	3.76785
SPAC20H4.05c	SPAC20H4.05c	3.25953	0.808311	4.03252	2.92209	0.958648	3.04814	0.772798	0.866681	0.891675	2.54825	1.3796	1.8471	2.71814	0.938665	2.89575
SPCC11E10.03	mug1	0.564729	0.807878	0.699027	3.68265	0.343828	10.7107	1.51951	0.186879	8.13099	0.667335	0.509499	1.30979	0.490338	0.546384	0.897424
SPBC4F6.11c	SPBC4F6.11c	2.98708	0.807182	3.70063	2.72478	1.27671	2.13423	1.86372	1.1238	1.65841	2.62162	1.55246	1.68868	2.36509	0.832633	2.8405
SPAC3G9.11c	SPAC3G9.11c	2.29776	0.80656	2.84884	4.78087	0.374204	12.7761	2.58607	0.327733	7.89078	3.79827	0.963194	3.94341	1.69683	0.877142	1.9345
SPBP26C9.03c	fet4	1.01435	0.805629	1.25908	1.70923	1.48041	1.15456	0.755122	0.842543	0.896241	1.20204	0.555084	2.16551	1.04374	0.77238	1.35133
SPAC20G4.05c	SPAC20G4.05c	2.05452	0.804967	2.5523	3.59667	0.375046	9.58996	2.16324	0.266524	8.11647	2.56455	1.00314	2.55652	1.80094	0.811902	2.21818
SPBC1709.13c	SPBC1709.13c	2.81817	0.802737	3.5107	2.44876	0.883572	2.77143	0.984239	0.542357	1.81474	2.46929	1.59247	1.55061	2.34267	0.86755	2.70033
SPAC6G10.10c	SPAC6G10.10c	2.11241	0.802366	2.63272	2.4144	1.54614	1.56156	1.36794	0.785412	1.74169	2.15389	2.05872	1.04623	1.78933	0.848525	2.10876
SPBC3B9.13c	rpp102	4.32001	0.801088	5.39267	4.34564	0.499693	8.69663	3.19148	0.643218	4.96173	3.99308	0.545344	7.32214	3.38258	0.576827	5.86412
SPAC25H1.03	mug66	1.99712	0.799894	2.49673	4.05292	0.320305	12.6533	3.54653	0.559597	6.33765	2.20046	1.96896	1.11757	1.64643	0.809999	2.03263
SPBC2D10.16	SPBC2D10.16	2.87388	0.799293	3.59553	3.17145	0.575563	5.51017	1.52866	0.288436	5.29984	2.91015	0.935706	3.11011	2.81821	0.6885	4.09327
SPBC30D10.12c	rsm27	3.97995	0.798293	4.98557	4.0553	0.925497	4.38175	3.33226	0.834438	3.99342	3.32938	1.98986	1.67317	3.64414	0.889704	4.0959
SPBC409.16c	SPBC409.16c	1.894	0.797495	2.37494	3.40386	0.973265	3.49736	1.77617	0.993603	1.7876	2.18866	0.687955	3.18139	1.86458	0.925049	2.01565
SPCC191.04c	SPCC191.04c	0.411436	0.796173	0.516768	0.369633	2.34681	0.157504	0.195888	1.61398	0.121369	0.717891	1.66632	0.430825	0.318892	1.08155	0.294847
SPAC1002.10c	sgt1	2.30752	0.794978	2.90262	2.79298	0.293504	9.51599	1.36987	0.726641	1.88521	2.08024	1.03877	2.00261	1.95291	1.16176	1.681
SPAC23H3.06	apl6	2.90209	0.79288	3.66018	3.04572	0.86048	3.53955	1.67501	0.756463	2.21427	2.5731	0.943261	2.72788	2.33231	0.545773	4.2734
SPCC1620.05	SPCC1620.05	2.81604	0.790762	3.56118	3.35152	0.528665	6.33959	1.25404	1.0012	1.25253	2.26089	1.41713	1.5954	2.3321	0.645493	3.6129
SPAC4D7.06c	SPAC4D7.06c	3.15844	0.79052	3.99539	3.26454	0.472303	6.91196	1.82283	0.15047	12.1143	3.13241	0.958255	3.26887	2.85045	0.692726	4.11483
SPAC1A6.11	SPAC1A6.11	0.514805	0.789606	0.651978	0.40226	0.203452	1.97717	0.629075	0.833848	0.754424	1.31011	1.02365	1.27984	0.499307	0.332925	1.49976
SPAC1071.02	SPAC1071.02	2.72272	0.7882	3.45435	2.05946	0.685796	3.00302	1.0318	0.302297	3.4132	2.2498	0.991468	2.26916	2.22209	0.810718	2.7409
SPCC1884.01	SPCC1884.01	0.935292	0.788137	1.18671	0.253257	0.269414	0.940027	0.0650279	0.241535	0.269228	0.36556	0.744732	0.490861	0.759328	0.753136	1.00822
SPBC21B10.12	rec6	1.36551	0.787904	1.73309	3.44027	0.680089	5.05856	1.64511	0.5044	3.26153	3.02271	1.3746	2.19898	1.58172	1.08977	1.45143
SPCC584.05	sec1	2.90765	0.787455	3.69247	3.24665	0.689028	4.71193	2.05264	0.404438	5.07528	3.03431	1.16045	2.61478	2.5567	0.697296	3.66659
SPAC1782.02c	SPAC1782.02c	3.54998	0.787247	4.50937	3.57879	0.565292	6.33086	1.9644	0.878765	2.23541	3.13656	1.94628	1.61157	2.79473	1.45283	1.92365
SPAC26A3.02	myh1	2.32881	0.78597	2.96298	2.06998	1.61489	1.28181	1.39201	1.77804	0.782888	2.01449	1.72607	1.16709	1.80219	0.610162	2.95362
SPBC13G1.14c	SPBC13G1.14c	3.09966	0.784146	3.95291	2.84471	0.783541	3.63059	0.886483	0.317691	2.79039	2.51417	0.798407	3.14899	2.59717	0.69388	3.74296
SPBC19G7.14c	cog5	3.32203	0.781807	4.24917	2.95412	0.91127	3.24176	1.38639	0.982754	1.41072	2.76625	1.12215	2.46512	2.67249	0.760096	3.51599
SPBC1703.06	pof10	2.54989	0.781111	3.26443	2.39283	0.658566	3.63339	1.47445	0.774805	1.903	2.35182	0.959233	2.45177	2.38527	0.533908	4.46757
SPBC776.16	SPBC776.16	1.63684	0.778909	2.10145	2.565	0.458073	5.59954	1.43617	0.167633	8.56737	2.42702	0.38311	6.33505	1.701	0.500955	3.39551
SPCC622.21	wtf12	1.09525	0.778065	1.40765	3.39917	0.587476	5.78605	3.29063	0.259351	12.6879	3.13874	0.822217	3.81741	1.02715	0.709695	1.44732
SPBC30D10.11	gpi1	2.42047	0.776466	3.11729	3.38528	0.575442	5.88292	2.78712	0.420272	6.63171	2.60678	0.513979	5.07176	1.96027	0.588001	3.33379
SPAC19A8.13	usp101	3.01642	0.776419	3.88504	3.30498	1.06986	3.08916	1.65458	0.703308	2.35257	2.83947	1.60704	1.76689	2.57874	0.5506	4.68351
SPBC27.05	SPBC27.05	2.38664	0.773798	3.08431	2.1451	0.245879	8.7242	1.91394	0.307225	6.22977	3.18663	0.489494	6.51004	2.11332	0.559137	3.77962
SPAC23D3.09	arp42	3.07658	0.773539	3.97727	3.26756	0.711939	4.58965	1.51716	0.435254	3.48569	2.60465	1.84917	1.40855	2.15029	0.73132	2.94029
SPBC1347.01c	rev1	0.86488	0.773031	1.11882	1.38949	0.606682	2.29031	1.18505	0.247636	4.78543	1.60452	0.514041	3.12139	0.836377	0.667657	1.25271
SPAC31G5.08	ups1	2.97332	0.772837	3.84728	2.93616	1.37859	2.12982	2.15651	0.778861	2.7688	2.14812	1.51793	1.41516	2.45089	0.562012	4.36092
SPAC3C7.12	tip1	3.45376	0.77193	4.47418	3.70458	2.06551	1.79355	2.72829	1.78091	1.53197	3.10094	2.56821	1.20744	2.85202	1.10016	2.59237
SPAC4G8.10	gos1	2.79045	0.769816	3.62482	3.86912	0.977685	3.95743	3.1194	0.408826	7.63014	2.82266	0.864849	3.26376	2.35542	0.739931	3.1833
SPCC1753.01c	ssb2	3.61027	0.768243	4.69939	2.4822	1.0629	2.33532	1.24116	0.85871	1.44538	3.23106	1.58625	2.03691	2.66872	0.754262	3.53819
SPBC1289.17	Tf2-11	3.36254	0.767476	4.3813	1.93968	0.149234	12.9976	1.05755	0.0974476	10.8525	4.02	0.381029	10.5504	3.74718	0.436917	8.57641
SPBC26H8.01	thi2	4.91373	0.76678	6.40827	5.1419	0.987997	5.20437	3.70398	0.410808	9.01632	4.05184	0.0666068	60.8322	3.80962	1.18655	3.21066
SPCC965.14c	SPCC965.14c	3.24933	0.766749	4.23781	2.19085	1.40885	1.55507	0.696324	0.35112	1.98315	2.96082	1.02458	2.88979	2.17037	0.611581	3.54879
SPAC24H6.11c	SPAC24H6.11c	2.64042	0.765884	3.44755	2.74955	1.46354	1.8787	2.1024	0.710244	2.9601	2.45748	1.22849	2.00041	1.92714	0.726023	2.65438
SPCC794.09c	ef1a-a	4.32137	0.764979	5.649	4.60058	1.2841	3.58274	3.80248	1.21743	3.12335	3.97858	0.380266	10.4626	2.98918	1.67857	1.78079
SPCC16C4.21	SPCC16C4.21	1.56371	0.764854	2.04446	1.32004	0.341908	3.86082	1.00712	0.135384	7.439	1.5289	0.445091	3.43504	0.967571	0.497937	1.94316
SPCC663.13c	SPCC663.13c	3.88485	0.763349	5.08922	3.33024	1.21671	2.73708	3.93529	0.284382	13.838	3.4529	0.889543	3.88166	3.27454	0.759565	4.31107
SPAPB2B4.04c	SPAPB2B4.04c	2.10778	0.7624	2.76466	3.34149	0.788673	4.23686	3.59608	0.387078	9.29033	3.03546	0.643571	4.71659	1.81506	0.943069	1.92463
SPBC16H5.13	SPBC16H5.13	2.22971	0.762005	2.92611	2.64416	0.37629	7.02694	1.54823	0.166617	9.29212	2.44418	0.774525	3.15571	1.83704	0.761766	2.41156
SPAC9G1.12	cpd1	3.61339	0.761564	4.74469	3.08122	0.768538	4.0092	1.55234	0.83026	1.86971	3.02831	1.94562	1.55648	2.91137	1.12988	2.57671
SPAC31A2.08	mrp20	3.48208	0.761259	4.57411	3.0429	1.00577	3.02545	1.17614	0.441362	2.66479	3.21017	1.15022	2.79092	2.55773	0.797461	3.20734
SPBC6B1.10	prp17	3.22399	0.76008	4.24165	2.68289	0.675567	3.97131	1.28148	0.692688	1.85001	2.41634	1.44257	1.67502	2.48347	0.658675	3.7704
SPAC6G10.12c	ace2	3.12717	0.75976	4.116	2.50761	2.20152	1.13903	2.91396	0.972593	2.99608	3.40768	0.290198	11.7426	2.44044	0.563246	4.33282
SPBC4.01	SPBC4.01	0.716807	0.758015	0.945637	2.12276	1.09087	1.94593	0.47574	1.31425	0.361987	0.803793	0.361797	2.22167	0.49442	0.585876	0.843899
SPAC29A4.08c	prp19	3.71196	0.757786	4.89842	3.04199	0.88209	3.44861	1.39624	0.554183	2.51946	3.34016	1.48393	2.25088	2.86293	0.828888	3.45394
SPAC3A12.19	SPAC3A12.19	1.84031	0.755573	2.43564	2.28262	0.938598	2.43195	1.31086	1.08563	1.20746	2.18445	0.721066	3.02947	1.6766	0.585667	2.86272
SPAC1F7.06	SPAC1F7.06	0.314852	0.754585	0.417252	0.265138	1.5357	0.17265	0.768265	1.16725	0.658184	1.503	0.485485	3.09587	0.26649	0.606412	0.439454
SPAC140.03	arb1	2.23148	0.752775	2.96434	2.02833	0.73243	2.76931	0.582046	0.692483	0.84052	1.87977	1.25292	1.50031	1.75527	0.833809	2.10512
SPCC1223.09	SPCC1223.09	2.75837	0.752125	3.66744	1.97989	0.389862	5.07843	1.18598	0.223297	5.3112	3.43866	1.06167	3.23893	1.2594	0.490411	2.56806
SPAC27E2.12	SPAC27E2.12	0.427752	0.752107	0.568738	0.601735	2.07185	0.290434	0.844843	1.74564	0.483973	0.273913	1.00418	0.272771	0.361888	1.15166	0.314232
SPAC20H4.11c	rho5	1.35093	0.751736	1.79707	4.44318	0.369382	12.0287	3.9213	0.677179	5.79064	3.53325	1.08954	3.24287	1.18917	0.877023	1.35592
SPCC417.02	dad5	0.968338	0.751604	1.28836	2.56866	1.84009	1.39594	1.18196	0.941151	1.25587	2.26444	0.934366	2.4235	0.524189	0.49384	1.06146
SPAC1556.06.2	meu2	0.817234	0.751565	1.08738	4.32852	0.424903	10.1871	3.7734	0.393413	9.59144	1.4896	0.447595	3.328	1.01145	0.716056	1.41253
SPCC4G3.06c	mrpl4	3.09321	0.751278	4.11726	3.56224	0.627977	5.67256	1.57634	2.49947	0.630668	2.74823	2.65405	1.03549	2.36709	0.619484	3.82107
SPAC15A10.05c	mug182	1.81763	0.750589	2.42161	4.32663	0.947904	4.56442	3.86304	0.354055	10.9108	2.66528	1.28685	2.07117	1.54507	0.923515	1.67303
SPBC651.05c	dot2	2.57481	0.750508	3.43076	3.33559	0.487388	6.84382	2.02588	0.680128	2.97867	2.27761	1.91274	1.19076	1.9515	0.912603	2.13839
SPCC16C4.17	mug123	1.88533	0.749975	2.51386	4.60678	0.394879	11.6663	3.39269	0.623469	5.44164	2.92488	1.97797	1.47873	1.17221	0.847227	1.38358
SPBC651.02	SPBC651.02	2.61919	0.749481	3.49468	3.56994	0.565197	6.31627	1.62474	0.996168	1.63099	2.57132	0.392859	6.54516	2.0605	0.348339	5.91522
SPBC1709.16c	SPBC1709.16c	2.35087	0.748999	3.13868	3.02988	0.711628	4.25767	1.46208	0.298052	4.90543	2.18341	1.07148	2.03774	1.73027	1.04728	1.65216
SPBC409.09c	mis13	1.90716	0.74815	2.54917	2.70575	0.369953	7.31376	2.07873	0.457653	4.54216	2.63599	0.356681	7.39032	1.4571	0.523213	2.7849
SPAPB24D3.10c	agl1	0.860313	0.747908	1.15029	2.824	0.742507	3.80333	3.04435	0.289218	10.5261	3.43961	0.561739	6.12315	1.20167	0.34533	3.47978
SPCC1442.01	ste6	0.758754	0.747892	1.01452	2.13401	0.956677	2.23065	2.76221	0.24178	11.4245	2.0366	1.01076	2.01492	0.900762	0.804799	1.11924
SPAC21E11.05c	cyp8	2.67568	0.747713	3.57849	3.58636	0.394731	9.08558	2.10532	0.225601	9.33206	2.36853	1.98021	1.1961	2.34137	0.722648	3.23998
SPAC2C4.08	SPAC2C4.08	1.50945	0.746274	2.02265	2.45534	0.823457	2.98175	0.881245	0.981652	0.897716	1.47882	1.17544	1.2581	1.14974	0.710919	1.61726
SPBC409.14c	mrps17	3.44445	0.746139	4.61636	3.52447	0.61156	5.76308	2.17783	0.282869	7.69909	3.00495	1.4048	2.13906	2.93626	0.465179	6.31211
SPAC11D3.14c	SPAC11D3.14c	2.49613	0.745607	3.34778	1.51127	0.929228	1.62637	0.673146	0.867976	0.775535	0.741229	1.3557	0.54675	0.805356	1.56747	0.513792
SPCC825.04c	SPCC825.04c	1.54654	0.74552	2.07444	2.2404	1.43285	1.5636	0.844918	1.13365	0.745306	1.17198	1.26981	0.922957	1.50388	0.492452	3.05386
SPCC1795.08c	SPCC1795.08c	2.71116	0.745127	3.63852	3.04262	1.88995	1.60989	2.0268	1.30737	1.55028	2.5473	1.23479	2.06294	2.18995	0.577065	3.79498
SPAC31A2.03	mrpl11	3.69965	0.744431	4.96977	4.27363	0.516504	8.27415	3.53813	0.334053	10.5915	3.40637	1.23871	2.74994	3.08822	0.855406	3.61024
SPBC16D10.07c	sir2	2.46658	0.7437	3.31663	2.34864	0.813524	2.88699	0.898799	0.799519	1.12418	1.80443	0.460981	3.91432	1.95785	0.599782	3.26428
SPAC1F12.05	SPAC1F12.05	2.9773	0.743062	4.0068	3.49821	0.825842	4.23593	2.19164	0.471219	4.651	2.91963	1.21042	2.41208	2.04035	0.548761	3.7181
SPAPB2B4.01c	gpi12	1.72962	0.742536	2.32934	3.65361	0.170694	21.4044	2.98717	0.261906	11.4055	1.89142	1.34632	1.40488	1.22498	0.643783	1.90278
SPBPB2B2.01	SPBPB2B2.01	0.899842	0.742132	1.21251	0.573186	0.707842	0.809765	0.300914	0.370241	0.812751	1.64888	0.291407	5.65836	0.897918	0.940168	0.95506
SPBC23G7.13c	SPBC23G7.13c	1.23782	0.740361	1.67192	1.72017	0.371268	4.63324	0.77378	0.215067	3.59786	2.66304	0.821764	3.24064	0.827973	0.93731	0.883351
SPAC664.13	SPAC664.13	2.18931	0.740297	2.95733	1.59605	1.23238	1.2951	0.293819	1.43088	0.205341	2.03889	0.740439	2.75362	1.76197	0.417807	4.21718
SPAC630.05	gyp7	2.08364	0.739496	2.81765	3.61493	0.560917	6.44469	2.15969	0.390994	5.52359	2.723	0.847526	3.21289	1.90283	0.661975	2.87448
SPAC22F8.11	plc1	2.51079	0.739416	3.39563	2.82748	1.09083	2.59204	1.33039	0.95952	1.38652	1.93674	0.929745	2.08309	2.01051	0.649884	3.09364
SPAC11H11.01	sst6	2.55673	0.739124	3.45914	2.7761	0.823394	3.37153	2.13552	0.72218	2.95705	2.1433	1.0596	2.02275	2.22529	0.920818	2.41664
SPBC19C2.02	pmt1	2.34436	0.738505	3.17446	2.27823	1.72227	1.32281	0.766309	0.411175	1.86371	1.78784	1.15444	1.54867	1.87178	0.604355	3.09716
SPCC1450.06c	grx3	2.79578	0.738109	3.78776	3.02338	0.57039	5.30055	1.91564	0.269963	7.09595	3.35358	0.740295	4.53006	2.46293	0.458548	5.37115
SPBC215.03c	csn1	2.41031	0.73732	3.26902	2.16632	0.368455	5.87946	1.35333	0.406363	3.33034	2.0145	0.945052	2.13162	2.04433	0.690304	2.96149
SPCC188.05	SPCC188.05	0.433287	0.734078	0.590246	0.42877	0.622874	0.688374	0.301982	0.208435	1.4488	0.429788	0.367375	1.16989	0.534241	0.760371	0.702606
SPBC3E7.09	SPBC3E7.09	2.45796	0.733372	3.35159	3.24298	0.855261	3.7918	1.92661	0.545414	3.53238	2.25744	0.503943	4.47956	2.22834	0.586445	3.79974
SPBC1348.05	SPBC1348.05	0.654068	0.732026	0.893504	0.0887757	0.117661	0.754504	0.197196	0.0127207	15.502	1.06491	0.670728	1.58769	0.33199	-0.00161713	-205.296
SPAC13G6.05c	SPAC13G6.05c	2.92889	0.730149	4.01135	3.56025	0.690162	5.15857	1.88902	0.331935	5.69094	2.40784	1.07094	2.24834	2.0158	0.64958	3.10323
SPCC126.02c	pku70	2.1382	0.729799	2.92984	2.69842	0.327243	8.24593	1.50286	0.145381	10.3374	2.25692	0.908798	2.48341	1.76706	0.973092	1.81592
SPAC19G12.03	cda1	3.09407	0.729772	4.23979	4.05033	1.2151	3.33333	2.34152	1.65888	1.41151	3.14274	1.03147	3.04685	2.16077	1.10425	1.95678
SPBC8D2.14c	sed5	3.14213	0.729383	4.30792	3.89297	0.466383	8.34716	2.32121	0.222285	10.4425	2.81542	0.732694	3.84256	2.47793	0.420843	5.88803
SPAC1F3.08c	SPAC1F3.08c	0.309658	0.729115	0.424703	0.177479	0.538526	0.329564	0.379239	0.350113	1.08319	0.558	0.692455	0.805829	0.204107	0.698822	0.292073
SPBC19C2.07	fba1	4.58443	0.728325	6.29448	4.88456	0.867957	5.62765	4.03013	0.796543	5.05952	4.24234	0.352991	12.0183	3.17326	1.50412	2.10971
SPAC29E6.04	nnf1	2.58611	0.725672	3.56374	3.64399	0.191522	19.0265	3.01832	0.931055	3.24183	3.37514	0.583817	5.78117	2.63152	0.509965	5.16019
SPBP22H7.08	rps1002	4.45	0.725332	6.13512	4.61842	0.603059	7.65833	3.58292	0.359445	9.96791	4.16049	0.559792	7.43221	3.25178	0.51614	6.3002
SPCC1183.03c	SPCC1183.03c	2.80847	0.724833	3.87464	3.11339	0.756161	4.11737	1.55493	0.522511	2.97588	2.40985	1.58027	1.52496	2.37786	0.682717	3.48294
SPBC32F12.08c	duo1	1.16292	0.723516	1.60732	2.29895	0.43805	5.24814	1.94677	0.10236	19.0188	1.17131	0.351581	3.33155	0.932921	0.298257	3.12791
SPAC1782.08c	rex3	3.44139	0.722611	4.76244	3.9667	0.398799	9.94661	3.2334	0.783482	4.12696	3.19701	1.93127	1.65539	2.96778	0.873797	3.39642
SPCC2H8.02	SPCC2H8.02	1.97486	0.721891	2.73568	2.48669	0.406904	6.11125	1.81041	0.0563102	32.1507	2.41935	0.366576	6.59985	1.66755	0.757197	2.20227
SPAC2G11.06	vps4	3.21274	0.720804	4.45716	3.72729	0.525033	7.09915	2.29805	0.40937	5.61364	2.78152	1.52967	1.81838	2.51319	0.859133	2.92526
SPAC14C4.15c	SPAC14C4.15c	2.41429	0.720282	3.35187	2.83867	0.494358	5.74214	2.70019	0.548864	4.9196	1.63238	1.91424	0.852752	1.92968	0.963161	2.00348
SPBC2A9.11c	SPBC2A9.11c	3.06387	0.719938	4.25574	2.54732	1.35915	1.87421	1.4061	1.12761	1.24697	2.79724	0.679431	4.11703	2.92333	0.521929	5.60101
SPAC16A10.05c	dad1	2.85039	0.719081	3.96394	3.48458	0.630608	5.52575	2.07703	0.181412	11.4492	2.95177	1.00149	2.94739	2.77941	0.728289	3.81635
SPAC1296.06	SPAC1296.06	2.93158	0.71736	4.08662	2.69997	0.796092	3.39153	1.63103	0.563292	2.89554	2.26225	1.82665	1.23847	2.33819	1.14771	2.03727
SPAPB17E12.06	SPAPB17E12.06	1.68729	0.716202	2.35588	2.42657	0.487445	4.97814	1.02114	0.46163	2.21203	1.51904	0.863399	1.75937	1.43722	0.568652	2.52742
SPBC14C8.09c	SPBC14C8.09c	1.71817	0.713969	2.4065	2.83527	0.532671	5.32273	1.23676	0.235257	5.25706	1.86432	0.959084	1.94386	1.91917	0.438682	4.37485
SPAC29A4.06c	SPAC29A4.06c	2.61078	0.713241	3.66044	3.25746	0.467531	6.96736	1.40351	0.99534	1.41008	2.55117	1.53156	1.66574	2.48199	0.590505	4.20316
SPAC24C9.07c	bgs2	1.50378	0.712379	2.11093	4.28052	0.403338	10.6127	3.93614	0.383561	10.2621	2.27284	0.54441	4.17488	1.3043	0.64449	2.02377
SPAC27F1.05c	SPAC27F1.05c	1.92702	0.712232	2.7056	2.51315	1.66006	1.51389	2.07416	0.70654	2.93566	2.10572	0.878205	2.39776	1.01661	0.69454	1.46372
SPCC1450.08c	wtf16	1.11515	0.711706	1.56687	2.84264	0.618081	4.59914	3.52297	0.390923	9.01193	2.25785	0.635785	3.55128	0.999552	0.429675	2.3263
SPAC3C7.13c	SPAC3C7.13c	2.24281	0.711093	3.15404	4.53283	0.462901	9.79221	3.16672	0.394018	8.037	3.46704	1.15779	2.99452	2.40778	0.740227	3.25276
SPAC4C5.04	rad31	2.84341	0.710991	3.99922	2.72419	0.640107	4.25584	0.953841	0.223803	4.26196	2.71613	0.547348	4.96234	2.40599	0.615129	3.91135
SPCC645.10	SPCC645.10	2.72781	0.709417	3.84514	2.70057	0.904502	2.98569	1.10559	0.925738	1.19428	2.34087	0.870185	2.69009	2.18591	0.586534	3.72683
SPCC553.07c	mug40	2.73003	0.708926	3.85095	2.95075	0.39093	7.54802	1.26762	0.910195	1.39269	3.14004	1.43886	2.18231	2.5506	0.740933	3.44242
SPBC1105.03c	mrpl16	3.62788	0.707646	5.12669	3.61695	0.776381	4.65873	2.35668	0.233531	10.0915	3.45759	0.302829	11.4176	2.90888	0.25316	11.4903
SPAC343.04c	SPAC343.04c	2.85179	0.707269	4.03212	3.20987	1.12237	2.85989	2.61488	0.901079	2.90194	2.92564	0.678989	4.30882	2.54528	0.546529	4.65717
SPCC18.16c	fmn1	3.07914	0.705707	4.36321	3.00819	0.852514	3.52861	1.78188	0.800789	2.22515	2.90705	1.32253	2.1981	2.58265	0.713863	3.61785
SPAC1F7.09c	SPAC1F7.09c	2.46528	0.705669	3.49354	4.07215	0.392464	10.3759	1.91434	0.162733	11.7637	3.0703	0.994562	3.08708	1.38605	0.764118	1.81392
SPAC9G1.13c	swc4	3.14337	0.705571	4.45508	3.2247	0.400955	8.04253	2.00546	0.30439	6.58847	2.9249	1.15587	2.53049	2.71595	0.81913	3.31566
SPACUNK4.06c	rpb7	3.8737	0.705236	5.49277	3.71224	0.853783	4.34799	2.31193	0.992897	2.32847	3.39421	2.44493	1.38826	2.96127	1.32538	2.23427
SPAC22E12.05c	rer1	3.76472	0.704814	5.34144	4.15461	0.343851	12.0826	2.66485	0.31685	8.41045	3.51291	1.65852	2.1181	3.13648	1.00091	3.13363
SPCC736.07c	SPCC736.07c	2.41718	0.704219	3.43242	2.10872	1.24848	1.68903	1.10521	1.19771	0.92277	2.31156	1.55333	1.48813	2.35111	0.625997	3.75578
SPCC1739.15	wtf21	1.59124	0.704199	2.25965	2.89986	0.543442	5.3361	2.9459	0.235524	12.5079	2.08588	0.839734	2.48398	1.34446	0.945344	1.42219
SPAC20H4.08	SPAC20H4.08	3.30987	0.701341	4.71935	2.65672	0.969446	2.74045	0.737519	0.852913	0.864706	2.88873	0.864291	3.34231	3.20151	0.554283	5.77595
SPBP4H10.10	SPBP4H10.10	1.06024	0.700716	1.51308	3.52711	0.124286	28.379	3.2729	0.0627574	52.1517	2.93292	0.4099	7.15521	1.24923	0.407825	3.06315
SPAC26A3.11	SPAC26A3.11	3.55257	0.700493	5.07153	2.84894	0.755041	3.77322	1.63192	0.630127	2.58983	3.14555	1.79883	1.74866	2.61857	0.962783	2.71979
SPBC21.05c	ral2	2.54862	0.699344	3.64431	2.5133	0.764165	3.28895	1.55812	0.407998	3.81894	2.26798	0.758252	2.99107	2.07458	0.477721	4.34266
SPBC3E7.01	fab1	2.58062	0.697969	3.69732	3.01372	0.298587	10.0933	2.21592	0.218605	10.1366	2.06067	0.834735	2.46865	2.19177	0.675727	3.24358
SPAC926.05c	SPAC926.05c	2.90599	0.697721	4.16498	3.09926	1.38275	2.24137	1.85945	0.893993	2.07993	2.22596	1.30266	1.70878	2.08992	0.920035	2.27156
SPAC23C4.18c	rad4	2.17908	0.697721	3.12314	2.63768	0.591954	4.45589	0.956079	0.474102	2.01661	2.02777	0.828787	2.44667	1.77845	0.648649	2.74178
SPAC2F3.08	sut1	2.24823	0.69693	3.22591	3.46492	0.52591	6.58843	2.50982	0.159341	15.7513	2.8739	0.687363	4.18105	1.73939	0.641877	2.70984
SPAC227.16c	SPAC227.16c	3.97857	0.69646	5.71256	3.80806	0.377048	10.0997	2.17752	0.624304	3.48791	3.58688	2.38263	1.50543	3.64255	1.26059	2.88957
SPAC4G8.15c	SPAC4G8.15c	0.42686	0.695599	0.613658	1.8322	1.5652	1.17059	1.32583	1.53874	0.861636	1.23148	1.11889	1.10062	0.668238	0.83545	0.799854
SPAC1F8.07c	SPAC1F8.07c	4.89551	0.695126	7.04262	5.15779	0.92935	5.54989	4.03272	0.367685	10.9679	4.50321	0.0985632	45.6886	3.55704	1.31725	2.70036
SPAC11D3.01c	SPAC11D3.01c	2.18468	0.693498	3.15023	4.85697	0.83451	5.82015	4.4823	1.05849	4.23464	4.5724	0.168238	27.1782	4.11834	0.720024	5.71972
SPBC15D4.01c	SPBC15D4.01c	2.21014	0.693409	3.18736	3.80401	0.273042	13.9319	2.65407	0.269861	9.83496	2.33634	1.16846	1.9995	2.11012	0.516322	4.08683
SPBC28F2.05c	SPBC28F2.05c	2.99464	0.692666	4.32334	2.91415	1.33044	2.19038	1.31072	0.418004	3.13566	2.75052	1.00102	2.74771	2.62583	0.474909	5.52913
SPCC18B5.07c	nup61	3.44268	0.692139	4.97397	2.20166	2.00483	1.09818	1.45894	1.11247	1.31145	3.03156	0.186297	16.2728	2.87205	0.221353	12.975
SPBC19C7.07c	sen34	3.19739	0.692001	4.6205	3.29696	0.38545	8.55354	2.33791	0.2526	9.25538	2.8515	1.13226	2.51842	2.97791	0.445195	6.68901
SPCC162.12	tco89	2.6271	0.690948	3.80217	2.50087	0.94732	2.63995	1.99245	0.386205	5.15905	2.49731	1.08093	2.31034	1.88097	0.438632	4.28827
SPBC36.07	iki3	3.18283	0.690328	4.6106	2.3452	1.39609	1.67983	1.24716	0.453959	2.74729	2.51405	0.995243	2.52606	2.44457	0.41296	5.91962
SPBC11C11.01	SPBC11C11.01	2.33034	0.689477	3.37986	2.79195	0.776189	3.597	1.99471	0.773656	2.5783	2.12092	1.37208	1.54577	2.10059	0.703105	2.98759
SPAC4F10.15c	wsp1	2.53993	0.689237	3.68514	3.21681	0.670183	4.79991	2.52707	0.403042	6.26998	2.58389	1.02428	2.52264	1.65877	0.617706	2.68538
SPAC1782.12c	SPAC1782.12c	3.23978	0.688394	4.70628	3.52356	0.171725	20.5187	2.62552	0.239947	10.9421	3.16417	0.734358	4.30876	2.46604	0.427065	5.77439
SPBC29A10.09c	SPBC29A10.09c	0.992262	0.688132	1.44196	2.01637	1.27922	1.57626	0.81328	1.62504	0.500467	0.838886	1.31993	0.635552	0.808494	0.611252	1.32269
SPAC1093.03	SPAC1093.03	2.41448	0.686734	3.51589	3.00995	0.317312	9.48579	1.74531	0.351807	4.96099	1.70893	1.15605	1.47824	1.94887	1.00174	1.94549
SPAP27G11.08c	meu32	0.506795	0.685599	0.739201	3.06756	0.353009	8.68975	1.43053	0.0955474	14.9719	1.22187	0.501319	2.4373	0.774551	0.378347	2.0472
SPAC1556.05c	SPAC1556.05c	4.01658	0.684247	5.87008	4.19353	1.09733	3.82159	3.21719	0.824339	3.90275	3.86605	1.60095	2.41485	3.76144	1.20846	3.11259
SPAC2F3.15	lsk1	2.60503	0.683664	3.8104	2.76166	0.425534	6.48987	1.07727	1.22112	0.882193	2.60929	0.934161	2.79319	2.07985	0.39908	5.21161
SPBC660.10	SPBC660.10	2.29411	0.68359	3.35598	2.92779	0.894453	3.27327	1.53539	0.394095	3.89599	1.87269	0.655313	2.8577	1.98593	0.631337	3.1456
SPBP4H10.17c	SPBP4H10.17c	2.61274	0.683539	3.82237	3.37368	0.939677	3.59025	2.15233	0.455444	4.72578	2.59139	0.390145	6.64212	1.96836	0.610603	3.22364
SPAC17A2.11	SPAC17A2.11	0.288974	0.683085	0.423043	0.206307	0.370051	0.557509	0.122017	0.159658	0.764242	0.44303	0.55107	0.803944	0.158903	0.535188	0.296912
SPBP8B7.01c	SPBP8B7.01c	2.75208	0.682686	4.03126	2.28467	0.300502	7.60285	0.831323	0.224899	3.69642	2.1729	0.345199	6.29461	2.5632	0.416713	6.15101
SPBC1706.02c	wtf2	0.825161	0.682367	1.20926	4.09959	0.421274	9.73143	3.54417	1.7776	1.9938	2.38598	1.67842	1.42156	0.636953	0.128757	4.94693
SPBC16C6.01c	SPBC16C6.01c	2.40713	0.681066	3.53435	2.92852	0.809368	3.61828	1.40449	0.561777	2.50008	1.85955	0.716189	2.59644	1.95266	0.522645	3.73611
SPAC6F12.05c	tnr3	2.96582	0.680919	4.35561	2.39679	0.377207	6.35405	1.06061	0.930419	1.13992	2.1543	0.813716	2.64749	2.35894	0.393517	5.99451
SPAC29E6.02	prp3	2.77079	0.679086	4.08017	2.41393	0.883824	2.73123	1.13869	0.651734	1.74716	2.22755	0.912433	2.44133	2.35009	0.565817	4.15344
SPBC119.14	rti1	0.490898	0.67826	0.723761	4.35591	0.664589	6.5543	2.89426	0.396859	7.29291	1.17261	0.816768	1.43567	0.641147	0.531543	1.2062
SPBC27B12.01c	mmm1	1.34533	0.677181	1.98666	2.57172	0.7684	3.34685	0.698554	0.410138	1.70322	1.38646	0.892288	1.55383	1.04095	0.561599	1.85355
SPBP4H10.12	SPBP4H10.12	3.45642	0.676208	5.11148	4.55208	0.373391	12.1912	3.31051	0.143816	23.0191	3.61102	0.792714	4.55526	3.44311	0.319774	10.7673
SPAP32A8.03c	SPAP32A8.03c	3.38663	0.675955	5.01014	3.09316	0.749944	4.12452	1.74531	0.740594	2.35664	3.15241	1.54009	2.04691	2.39313	0.83077	2.88062
SPBC13E7.08c	SPBC13E7.08c	3.58212	0.674962	5.30714	3.90203	1.52501	2.5587	2.32268	1.29944	1.78745	3.33301	1.52452	2.18627	3.0672	0.682629	4.49322
SPAC630.15	mug177	0.44065	0.674797	0.653011	0.779958	2.69714	0.28918	1.04928	2.34494	0.447468	0.31916	0.998094	0.31977	0.378437	0.79047	0.47875
SPAC688.12c	SPAC688.12c	3.72888	0.674754	5.52628	3.61947	1.58868	2.27828	2.10667	1.87466	1.12376	3.49814	1.02677	3.40695	3.42733	0.860803	3.98155
SPCC126.10	iah1	2.86797	0.67393	4.25559	2.54828	0.310036	8.2193	1.10531	0.0867476	12.7417	2.34617	0.276529	8.48435	2.19992	0.301665	7.29259
SPCC18.12c	SPCC18.12c	3.181	0.673647	4.72205	2.64624	1.31465	2.01288	1.58747	1.78138	0.891149	3.19543	1.37276	2.32775	2.59425	0.509358	5.09318
SPBC211.01	rsm10	2.86719	0.673622	4.25638	2.99766	0.552632	5.42434	1.13901	0.365246	3.11848	2.60979	0.73922	3.53047	2.61108	0.458397	5.69611
SPCC757.03c	SPCC757.03c	1.66496	0.673455	2.47226	4.66643	0.408062	11.4356	3.77506	0.274437	13.7556	4.22928	0.684522	6.17844	2.6188	0.793244	3.30139
SPAC11D3.09	SPAC11D3.09	1.37129	0.672959	2.0377	2.60293	1.15589	2.2519	1.80428	0.296562	6.084	1.23018	0.535719	2.29632	0.971063	0.486862	1.99454
SPAPB1A10.08	SPAPB1A10.08	2.08883	0.671825	3.10919	3.49033	0.361323	9.65985	3.05192	0.402444	7.58347	2.52607	0.845279	2.98845	1.78775	0.713928	2.50411
SPBC16G5.08	trp4	3.4495	0.670312	5.14611	2.47625	1.51623	1.63316	0.959682	1.97005	0.487137	2.8845	1.1409	2.52826	2.51413	0.626215	4.0148
SPBC337.10c	SPBC337.10c	3.35727	0.669558	5.01416	2.84789	1.10772	2.57095	2.28236	1.40576	1.62357	3.46146	0.604214	5.72887	2.90052	0.300491	9.65258
SPAC513.06c	SPAC513.06c	2.1919	0.666887	3.28676	2.73731	1.37763	1.98697	1.85783	1.83626	1.01175	2.28967	1.47637	1.55087	1.81379	1.02547	1.76875
SPCC162.04c	wtf13	1.47941	0.666675	2.21909	3.84295	0.753601	5.09945	3.56453	1.82744	1.95056	2.69298	0.0314828	85.5382	1.2522	0.309213	4.04962
SPAPYUG7.06	mug67	1.43568	0.665921	2.15594	3.40786	0.436041	7.81547	3.50777	0.165941	21.1387	1.46393	0.52182	2.80542	0.909683	0.533211	1.70605
SPBC21B10.02	SPBC21B10.02	3.5971	0.664145	5.41614	3.46725	0.468553	7.3999	2.27516	0.469237	4.84864	3.61963	0.615784	5.87809	3.03881	0.413069	7.35666
SPAC25B8.18	SPAC25B8.18	2.19032	0.663014	3.30357	3.80696	0.222125	17.1388	2.42446	0.126044	19.235	2.98974	0.488887	6.11541	2.43352	0.235284	10.3429
SPAC20G4.02c	fus1	1.10946	0.661984	1.67597	2.2153	0.306273	7.23308	1.42133	0.230233	6.17344	1.77435	0.652351	2.71993	1.23885	0.968709	1.27887
SPCC1223.02	nmt1	4.94527	0.660949	7.48207	5.1428	1.44616	3.55617	4.29567	0.758287	5.66496	1.55488	1.31751	1.18017	1.80353	1.01175	1.78258
SPBC19C7.05	SPBC19C7.05	2.83841	0.660668	4.29627	3.50469	0.489088	7.16577	3.05492	0.228057	13.3954	3.11936	0.381227	8.18241	1.9773	0.412012	4.79913
SPAC25G10.02	cce1	1.20532	0.659854	1.82665	1.52485	0.55395	2.75269	0.540486	0.492896	1.09655	1.03444	1.49109	0.693752	1.19973	0.692737	1.73187
SPAC17H9.09c	ras1	3.68774	0.659424	5.59237	4.15501	1.15352	3.60201	3.27718	1.9159	1.71052	3.19165	1.23959	2.57477	2.9916	0.711592	4.2041
SPAPB17E12.03	SPAPB17E12.03	2.0892	0.659113	3.16972	2.26981	1.17948	1.92442	0.606586	1.19594	0.507203	1.60095	0.926955	1.72711	1.94374	0.597702	3.25202
SPBC23E6.03c	nta1	1.71855	0.657977	2.61188	3.09361	0.817498	3.78424	1.91628	0.382962	5.00385	2.48002	0.894156	2.77358	1.6811	0.612463	2.74482
SPBC2G2.17c	SPBC2G2.17c	0.852536	0.657638	1.29636	2.79652	1.32075	2.11737	1.46194	0.482522	3.02979	2.49306	1.02446	2.43353	1.13198	0.778073	1.45485
SPBC15D4.09c	SPBC15D4.09c	3.4719	0.656438	5.289	3.42711	1.74388	1.96522	1.90912	0.754905	2.52896	2.91397	1.00818	2.89033	2.73277	0.706554	3.86774
SPAC750.05c	SPAC750.05c	0.959193	0.655808	1.46261	0.167526	0.0905715	1.84965	0.174025	0.0202278	8.60325	3.52689	0.327792	10.7595	1.54456	0.179583	8.60083
SPBC119.15	SPBC119.15	3.27414	0.655501	4.99487	3.26196	1.50677	2.16487	1.93751	0.631836	3.06648	3.18962	1.23594	2.58072	3.03004	0.487966	6.20954
SPCP31B10.03c	med31	3.49904	0.653811	5.35176	3.94577	0.867578	4.54803	2.67688	0.560929	4.77223	3.32521	1.3443	2.47356	3.16235	0.739455	4.2766
SPAC17H9.06c	SPAC17H9.06c	2.15375	0.653795	3.29423	2.62191	0.361134	7.26021	1.21545	0.476531	2.55063	2.04954	1.42972	1.43353	1.85661	1.33622	1.38945
SPCC1281.07c	SPCC1281.07c	2.64004	0.653668	4.03881	2.85437	1.85608	1.53785	3.10812	1.30078	2.38942	3.29446	0.489953	6.72403	2.44272	0.339432	7.1965
SPBC776.17	SPBC776.17	3.29737	0.653464	5.04598	2.53009	1.25472	2.01646	1.56317	0.489279	3.19484	3.18349	0.585355	5.43856	3.38076	0.501758	6.73783
SPAC6F12.09	rdp1	2.11753	0.651798	3.24875	2.59952	0.708023	3.67152	1.56093	0.720269	2.16715	1.55679	1.77715	0.876003	-0.0544724	-0.0518956	1.04965
SPBC15D4.06	SPBC15D4.06	3.08233	0.651255	4.73291	3.84904	0.906367	4.24667	2.17507	2.99616	0.725952	3.07008	0.786433	3.90381	2.64912	0.459416	5.76628
SPAC17C9.08	pnu1	3.35455	0.6506	5.15608	3.82208	1.0967	3.48507	1.51367	0.466816	3.24255	3.06129	0.997136	3.07008	2.66006	0.500132	5.31872
SPBC24C6.05	sec28	4.32353	0.649601	6.65568	4.56286	0.754577	6.04691	3.44299	0.755838	4.55519	3.86124	1.46326	2.6388	3.73242	0.781646	4.77507
SPAC2E1P3.01	SPAC2E1P3.01	1.87446	0.648839	2.88895	2.76429	1.48116	1.8663	2.57589	0.75581	3.40812	2.7911	0.548619	5.08751	2.17585	0.231806	9.3865
SPBC2A9.07c	SPBC2A9.07c	2.491	0.648399	3.84178	1.56362	0.882719	1.77136	0.821691	0.295774	2.7781	2.41326	0.658231	3.66629	1.89095	0.567536	3.33185
SPBC839.14c	SPBC839.14c	2.25786	0.648021	3.48423	2.16152	2.77413	0.779172	0.960786	2.88348	0.333204	1.82993	2.10598	0.868921	1.54388	1.06017	1.45626
SPBC19C2.06c	mug124	1.02546	0.647065	1.58478	3.25537	0.98773	3.29581	2.52386	0.947469	2.6638	1.77577	0.731538	2.42744	0.709897	0.493604	1.43819
SPAC2E1P3.02c	amt3	0.829802	0.645812	1.2849	1.34168	1.41597	0.947534	1.55131	0.409993	3.78375	2.07146	1.04144	1.98904	0.744388	0.58538	1.27163
SPCP1E11.09c	rpp103	4.6586	0.645763	7.21411	4.75337	0.419326	11.3357	3.54792	0.236307	15.014	4.24081	0.370062	11.4597	3.92116	0.488951	8.01955
SPAC1002.15c	pmc5	2.34908	0.64506	3.64165	2.76239	0.596789	4.62876	1.51416	0.584127	2.59217	1.96315	1.15155	1.70479	1.92361	0.659019	2.9189
SPBC2G5.02c	SPBC2G5.02c	3.02063	0.643332	4.69529	2.65424	0.679084	3.90855	1.62525	0.620404	2.61966	2.99162	0.838557	3.56758	2.87231	0.364574	7.87854
SPAC1F8.05	isp3	0.817581	0.641054	1.27537	5.20483	2.47004	2.10719	4.30423	2.95641	1.4559	4.39264	0.177635	24.7284	1.20277	0.341572	3.52127
SPBP35G2.03c	sgo1	1.96865	0.640373	3.07422	4.04982	0.329067	12.307	3.07699	0.784646	3.9215	2.17086	1.14279	1.89961	2.06738	0.66614	3.10353
SPAC3H8.03	SPAC3H8.03	3.68539	0.638037	5.77613	4.37118	1.27719	3.42249	3.4626	1.1933	2.9017	3.61044	0.736475	4.90233	2.91853	0.71694	4.07081
SPAC13C5.03	tht1	0.984357	0.637401	1.54433	2.89354	0.675872	4.2812	0.61974	0.66997	0.925026	1.82495	0.383174	4.76272	1.34269	0.534541	2.51186
SPBC2F12.12c	SPBC2F12.12c	1.96537	0.6372	3.08439	2.33347	0.477354	4.88835	1.24032	0.174392	7.11223	2.46375	0.32784	7.51509	2.04345	0.802699	2.54573
SPCP31B10.06	mug190	2.05056	0.636838	3.2199	4.3807	0.200117	21.8906	3.51234	0.517545	6.78655	3.39699	0.475982	7.13681	2.17491	0.519656	4.18528
SPAC227.12	SPAC227.12	2.45646	0.63533	3.86644	2.07115	0.704215	2.94108	1.03983	0.264487	3.93151	2.08126	0.705046	2.95195	1.75584	0.242425	7.24284
SPAC2E1P5.04c	cwg2	2.26309	0.635185	3.56289	2.92028	0.666347	4.38253	2.14956	0.143871	14.9409	1.97937	1.36381	1.45135	2.0034	0.538045	3.72348
SPCC4F11.05	SPCC4F11.05	1.01188	0.633984	1.59607	0.162405	4.53852	0.0357836	1.11875	3.34166	0.334788	1.70133	1.20512	1.41175	1.04759	0.625265	1.67544
SPAC12G12.08	mrpl6	3.22548	0.633845	5.08875	3.26392	0.567595	5.75043	2.29054	0.336913	6.79862	2.75589	0.672051	4.10072	2.74011	0.427908	6.40351
SPBC36B7.04	SPBC36B7.04	3.0609	0.633468	4.83198	2.12149	0.785519	2.70075	0.968539	0.371926	2.60412	2.8034	1.13571	2.46841	2.33983	0.715021	3.2724
SPCC162.01c	SPCC162.01c	3.02188	0.633423	4.77071	3.0525	3.27261	0.932743	2.26484	2.69553	0.84022	3.04883	1.94335	1.56886	2.58618	0.447484	5.77937
SPAC11E3.12	SPAC11E3.12	2.58845	0.633134	4.08832	2.91565	1.80403	1.61619	1.33412	1.50358	0.887298	2.58142	1.21522	2.12423	2.02024	0.534415	3.78028
SPBC609.03	SPBC609.03	2.4128	0.632819	3.81278	3.16381	0.27374	11.5577	2.28081	0.33504	6.80757	2.72669	1.00803	2.70496	2.05854	0.439319	4.68575
SPAC17A5.12	ucp7	2.63528	0.632387	4.1672	3.05853	0.605924	5.04772	1.98306	0.30146	6.57818	2.34311	0.558164	4.1979	2.19488	0.539812	4.06602
SPBC4B4.01c	SPBC4B4.01c	3.76024	0.631073	5.95849	3.99104	0.856793	4.65812	2.62556	0.650087	4.03879	3.38958	0.686054	4.94069	2.89317	0.402265	7.19222
SPAC1687.02	SPAC1687.02	2.34875	0.630172	3.72716	3.4398	0.442585	7.77207	1.85575	0.423128	4.38579	2.22614	0.731988	3.04123	1.8631	0.556836	3.34586
SPAC1F3.10c	2011-10-01	1.86781	0.629818	2.96564	2.60121	1.16401	2.23469	0.992862	1.00319	0.989704	1.80305	1.22286	1.47445	1.7377	0.87221	1.99229
SPCC576.08c	rps2	4.55508	0.628725	7.24494	4.72443	0.48118	9.81842	4.08149	0.48508	8.41405	4.21992	0.339297	12.4373	3.01819	0.42899	7.03558
SPAC12G12.15	sif3	2.97655	0.628577	4.73538	3.40082	0.762397	4.46069	1.93	0.639272	3.01906	2.67586	0.968031	2.76423	2.35799	0.692055	3.40723
SPBC31A8.02	SPBC31A8.02	0.562464	0.627775	0.895964	0.907726	0.379307	2.39312	1.93819	0.446836	4.3376	0.802114	0.420499	1.90753	0.270285	0.478534	0.564818
SPAPB18E9.04c	SPAPB18E9.04c	2.7586	0.626705	4.40175	1.63466	0.300017	5.44854	1.5723	0.175053	8.98185	3.61435	0.255324	14.156	2.04077	0.45932	4.44301
SPAC19A8.11c	SPAC19A8.11c	3.29677	0.62499	5.27491	3.46723	1.18067	2.93666	2.22128	1.58606	1.4005	3.02541	1.55156	1.94992	3.01715	0.863853	3.49267
SPAC13F5.07c	SPAC13F5.07c	1.28967	0.624373	2.06554	2.43577	0.657958	3.70201	0.978717	0.312466	3.13224	1.59288	0.333346	4.77847	0.675068	0.533509	1.26534
SPBP8B7.02	SPBP8B7.02	2.41245	0.624259	3.8645	3.49103	0.332167	10.5099	1.72211	0.25883	6.65346	2.0011	0.799944	2.50155	2.0721	0.936479	2.21265
SPBC16H5.14c	SPBC16H5.14c	2.42123	0.623528	3.88312	2.5223	0.357026	7.06476	0.843081	0.317993	2.65125	2.12956	0.546565	3.89626	1.74795	0.380878	4.58925
SPCC1827.08c	pof7	2.159	0.622574	3.46786	2.49541	0.192844	12.94	1.66782	0.402758	4.14099	2.12029	1.6292	1.30143	1.78791	0.88427	2.0219
SPAC630.09c	mug58	3.39525	0.621044	5.467	4.36139	1.03337	4.22054	4.041	0.882773	4.57762	3.53879	1.06456	3.32417	2.7772	0.581209	4.77832
SPAPB8E5.05	mfm1	0.248196	0.620456	0.400023	2.88489	0.674418	4.2776	2.55345	0.53186	4.80097	1.07976	1.65409	0.652783	0.118234	0.573418	0.206192
SPBC577.05c	rec27	0.78703	0.620045	1.26931	3.27679	1.21256	2.70237	0.463984	0.845153	0.548994	0.300294	1.0224	0.293716	0.827823	0.781664	1.05905
SPCC576.01c	SPCC576.01c	1.61547	0.619701	2.60685	3.10835	0.746555	4.16359	2.74576	0.271461	10.1148	2.87529	0.418504	6.8704	1.27466	0.591352	2.1555
SPCC338.16	pof3	1.81014	0.619223	2.92324	3.22507	0.277558	11.6194	2.15344	0.179051	12.027	1.86014	1.45571	1.27782	1.6071	0.583116	2.75606
SPBC3H7.08c	SPBC3H7.08c	1.2011	0.619064	1.94019	1.92172	0.911215	2.10897	2.78382	0.537075	5.1833	3.95701	0.479612	8.25044	1.99825	0.418862	4.77066
SPBC13G1.06c	isd11	3.88588	0.618904	6.27864	3.74709	0.667845	5.61071	2.72385	1.09096	2.49674	3.50606	0.552533	6.34543	3.43421	0.350364	9.80184
SPCC1450.13c	SPCC1450.13c	3.04903	0.617487	4.93781	4.5679	0.317121	14.4043	3.40829	0.173686	19.6233	3.79883	0.705905	5.3815	2.67457	0.46001	5.81415
SPAC688.06c	slx4	1.42005	0.616612	2.30299	1.72085	2.04006	0.843527	1.41083	1.12559	1.25342	1.24917	1.1406	1.09518	1.2217	1.07395	1.13757
SPBC1685.12c	SPBC1685.12c	1.20278	0.616611	1.95064	2.25089	1.09238	2.06054	0.931738	1.14393	0.814505	1.61146	1.55002	1.03964	0.803062	0.522751	1.53622
SPBC409.15	SPBC409.15	4.1849	0.614902	6.80579	2.8835	1.50384	1.91742	2.28479	0.903686	2.5283	4.026	0.606857	6.63417	3.69177	0.624547	5.91112
SPAC20H4.09	SPAC20H4.09	2.42438	0.614027	3.94833	2.71761	0.584189	4.65193	2.57164	0.45487	5.65357	2.00461	1.04983	1.90945	2.16234	0.621904	3.47697
SPCC70.06	SPCC70.06	2.07636	0.613967	3.38188	2.66248	0.361839	7.35818	1.3232	0.26478	4.99737	1.75728	1.0022	1.75342	1.69243	0.628577	2.69247
SPAC688.02c	mis14	2.60681	0.613844	4.2467	3.06621	0.5929	5.17155	0.941319	0.437959	2.14933	2.29659	0.951206	2.41439	1.94162	0.427831	4.53829
SPCC777.14	prp4	2.89369	0.612878	4.72148	2.80707	1.43497	1.95619	1.35544	0.388494	3.48896	2.45567	1.54925	1.58507	2.61839	0.854952	3.06262
SPAPB8E5.08	SPAPB8E5.08	0.449944	0.612815	0.734225	0.389015	0.375107	1.03708	0.416018	0.172576	2.41063	1.22798	0.419082	2.93015	0.718833	0.446794	1.60887
SPBC3B9.21	dcp1	3.07898	0.612006	5.03097	2.90766	0.6977	4.1675	1.43687	0.304561	4.71785	2.77057	0.476404	5.81559	2.58506	0.494848	5.22396
SPBC9B6.10	cdc37	3.36556	0.611999	5.49929	4.0991	0.594893	6.89048	2.97853	0.918296	3.24354	3.25366	0.994108	3.27295	3.00959	0.47942	6.27757
SPBC23E6.02	SPBC23E6.02	2.25915	0.611969	3.69161	3.18911	0.731655	4.35877	1.71287	0.561178	3.05227	2.03489	1.14556	1.77633	1.8214	0.673021	2.70631
SPAC3G6.11	SPAC3G6.11	1.98918	0.610657	3.25744	2.07088	0.283427	7.30656	0.466534	0.674744	0.691425	1.30074	1.33319	0.975665	1.529	0.571301	2.67634
SPAC1F5.07c	hem14	3.24067	0.609696	5.31523	3.79435	0.613967	6.18005	2.45882	0.544324	4.5172	2.74233	1.47899	1.8542	2.34891	0.86277	2.72252
SPCC663.04	rpl39	5.60849	0.609297	9.20485	5.52273	0.843985	6.54363	4.69881	0.780691	6.01878	5.10408	0.223434	22.8438	4.96052	2.22309	2.23136
SPAC227.03c	SPAC227.03c	2.23615	0.608883	3.67255	3.01319	0.330786	9.10918	2.19158	0.304132	7.20602	2.44983	1.32969	1.84241	1.91163	0.76536	2.49769
SPAC29E6.01	pof11	2.46424	0.608687	4.04845	3.96156	0.297787	13.3033	3.49102	0.133494	26.1511	2.77922	0.712428	3.90105	1.90424	0.591053	3.22178
SPAC3A11.14c	pkl1	2.15669	0.608467	3.54446	2.55934	0.768148	3.33184	1.07488	1.17798	0.912477	2.20181	1.1752	1.87357	1.75653	1.21491	1.44581
SPCC794.02	wtf5	1.58486	0.608256	2.60558	3.86605	0.151435	25.5295	2.8872	0.0851107	33.9229	2.19742	0.621177	3.53751	1.29222	0.583155	2.2159
SPAC5H10.02c	SPAC5H10.02c	0.707497	0.607533	1.16454	3.70785	0.369985	10.0216	3.31472	0.234506	14.1349	2.6489	0.315663	8.39154	1.87642	0.256395	7.31848
SPAC607.04	SPAC607.04	2.91167	0.607459	4.79319	2.25895	1.77976	1.26925	0.729994	1.22676	0.595058	2.20131	0.926758	2.37528	2.55964	0.613897	4.16949
SPAPB18E9.01	trm5	3.11351	0.607015	5.12922	3.06831	0.314444	9.7579	2.43	0.142877	17.0076	2.8729	0.622751	4.61324	2.75661	0.635215	4.33965
SPBC1604.01	mug158	1.89446	0.606501	3.12358	4.44099	0.220027	20.1838	4.07318	0.563016	7.23458	3.4722	0.729877	4.75724	1.90852	0.59858	3.18841
SPBC3D6.07	gpi3	1.86789	0.605391	3.08543	3.1801	0.415305	7.65726	2.49792	0.49654	5.03066	1.71585	1.07082	1.60237	1.32372	0.607154	2.1802
SPAC1805.10	SPAC1805.10	2.01961	0.604862	3.33897	2.96303	0.315761	9.38379	1.20514	0.564149	2.1362	2.01619	1.09661	1.83857	1.6349	0.530293	3.08302
SPBC23G7.10c	SPBC23G7.10c	0.860572	0.604698	1.42314	0.22039	0.0910479	2.42059	0.141535	0.0477944	2.96133	2.59036	0.678417	3.81824	2.54313	0.212579	11.9632
SPAC56F8.15	SPAC56F8.15	1.05699	0.604201	1.74939	0.971985	0.280993	3.4591	0.609659	0.351453	1.73468	1.00047	0.535683	1.86766	0.707378	0.310307	2.27961
SPBC83.07	jmj3	2.56307	0.604086	4.24289	2.68372	0.780487	3.43852	1.89288	0.248154	7.62784	2.56232	0.21036	12.1806	1.98813	0.371106	5.35731
SPBC13E7.09	vrp1	2.6171	0.604081	4.33236	2.93073	0.423735	6.91641	1.96399	0.344061	5.70828	2.81662	0.528485	5.32961	2.00748	0.366776	5.47332
SPBC119.03	SPBC119.03	3.13304	0.60354	5.1911	3.69559	1.97125	1.87474	2.18522	1.10167	1.98356	4.04569	0.363394	11.1331	3.26766	0.281983	11.5881
SPAC694.06c	mrc1	2.53564	0.601582	4.21496	2.45294	0.463324	5.29423	1.00283	0.246504	4.0682	2.68653	0.599593	4.48058	2.11943	0.422747	5.01348
SPAC212.06c	SPAC212.06c	0.758865	0.600848	1.26299	0.438387	0.0874369	5.01376	0.206802	0.0563197	3.67194	1.78214	0.306407	5.81626	0.688874	0.289855	2.37662
SPAC19G12.04	SPAC19G12.04	1.84925	0.600405	3.08001	4.17756	1.04241	4.00758	2.97521	1.83345	1.62274	2.13111	0.900167	2.36746	1.4341	0.572382	2.50549
SPAC23C11.07	SPAC23C11.07	0.621776	0.599746	1.03673	0.373827	0.344851	1.08403	0.655255	0.16815	3.89685	0.612641	0.623544	0.982515	0.320585	0.398219	0.805048
SPAC1F12.06c	SPAC1F12.06c	2.15477	0.599331	3.59529	2.70563	0.64048	4.22437	1.22956	0.220223	5.58325	2.44857	1.06978	2.28885	2.06292	0.424335	4.86153
SPCC1322.02	SPCC1322.02	2.68999	0.599271	4.48877	3.04137	0.551886	5.51087	1.88466	0.455243	4.13989	2.84044	0.668567	4.24855	2.51092	0.47612	5.27371
SPAPB2B4.03	cig2	3.30371	0.599184	5.51368	4.08924	0.593535	6.88964	3.21747	0.33074	9.72811	3.2685	0.49009	6.66918	3.1849	1.03297	3.08325
SPBC1709.20	pop8	2.64718	0.598841	4.42051	3.12805	0.325652	9.60551	1.34114	0.0666375	20.1258	2.64366	0.52182	5.06624	2.30081	0.458788	5.01498
SPBC365.11	SPBC365.11	3.72014	0.597565	6.22551	3.44993	0.686353	5.02646	1.23685	1.35324	0.913994	2.8745	2.31017	1.24428	3.10988	1.16747	2.66378
SPAC1D4.07c	SPAC1D4.07c	1.02871	0.597407	1.72196	0.935691	0.524022	1.78559	0.510458	0.192698	2.64901	0.620535	0.628777	0.986891	0.921785	0.758065	1.21597
SPBC530.13	SPBC530.13	2.7686	0.596693	4.6399	3.32414	0.559835	5.93772	1.5275	0.395161	3.8655	2.63628	1.19599	2.20426	2.24267	0.570564	3.93062
SPCC1450.15	SPCC1450.15	3.54096	0.594577	5.95543	4.12051	0.377046	10.9284	3.72463	0.322565	11.5469	3.71364	0.603731	6.15115	2.80716	0.926637	3.0294
SPAP27G11.03	SPAP27G11.03	2.87516	0.594023	4.84016	3.48381	0.419052	8.31355	2.85603	0.263841	10.8248	2.84156	0.546568	5.19891	2.50122	0.464099	5.38941
SPAC3G9.02	oar2	2.7964	0.591929	4.72421	3.21872	0.417209	7.7149	1.17154	0.449722	2.60504	1.8844	1.05151	1.79208	2.37723	0.387639	6.13258
SPAC4F10.05c	SPAC4F10.05c	2.35229	0.59145	3.97716	2.88773	0.681495	4.23735	1.33215	0.181759	7.32921	2.07279	0.88337	2.34645	1.89505	0.473126	4.00538
SPCC569.02c	SPCC569.02c	0.788315	0.591068	1.33371	0.29616	0.148782	1.99057	0.311793	0.0676892	4.60625	0.674118	0.761754	0.884955	0.538001	0.564524	0.953017
SPAC25B8.09	SPAC25B8.09	2.76049	0.589112	4.68585	3.51401	0.774345	4.53805	1.52786	0.219837	6.94995	2.76431	0.653082	4.23271	2.14135	0.336557	6.36252
SPAC227.04	SPAC227.04	2.20607	0.589069	3.74501	2.99652	1.00537	2.98052	1.16127	0.436288	2.66169	2.27989	0.580314	3.92872	1.51535	0.413516	3.66455
SPAC17G8.09	shg1	2.37629	0.588453	4.0382	2.41458	0.640406	3.77039	0.893377	0.964119	0.926624	2.27354	0.780031	2.91468	2.32128	0.546019	4.25128
SPBC21H7.06c	SPBC21H7.06c	2.35803	0.588074	4.00976	3.38752	0.200651	16.8826	2.07132	0.395159	5.24173	2.63732	0.681262	3.87124	1.87193	0.439013	4.26394
SPCC306.10	wtf8	1.23924	0.588027	2.10745	2.74639	0.196615	13.9684	2.77819	0.0817068	34.002	2.34879	0.319748	7.34575	1.09341	0.325262	3.36164
SPBC25D12.06	SPBC25D12.06	2.93604	0.58789	4.99419	3.29952	0.342247	9.64074	1.64536	0.161324	10.1992	2.60267	0.486456	5.35026	2.63131	0.403188	6.52626
SPAC22F3.11c	snu23	2.66563	0.587706	4.53566	3.42465	1.24863	2.74273	2.26402	1.36807	1.65489	2.6128	1.1513	2.26944	2.56493	0.378213	6.7817
SPCC23B6.01c	SPCC23B6.01c	4.12475	0.586991	7.02694	4.75459	0.386761	12.2934	3.81032	0.255807	14.8953	3.70534	0.18459	20.0734	3.07683	0.243333	12.6445
SPAC644.10	med11	3.21971	0.58665	5.4883	2.8808	0.555131	5.1894	2.63965	0.271705	9.7151	2.74453	1.71588	1.59949	2.74902	0.727074	3.78093
SPCC297.06c	SPCC297.06c	3.0598	0.584642	5.23363	3.60063	0.490591	7.33938	1.89245	0.482248	3.92422	2.71044	1.60874	1.68483	3.35739	0.504663	6.65273
SPBC19F8.01c	spn7	1.96091	0.584026	3.35757	4.63393	0.300578	15.4167	4.14559	0.962296	4.30802	3.03027	0.707514	4.28299	1.80884	0.513373	3.52343
SPAC17H9.17c	mdm10	2.34668	0.583189	4.02388	1.6591	0.388642	4.26897	1.2037	0.404807	2.97353	2.06127	0.708428	2.90965	1.82146	0.421768	4.31863
SPCC737.04	SPCC737.04	0.566403	0.582707	0.972021	1.9428	1.1949	1.62591	1.35618	0.210961	6.42859	3.19576	0.1106	28.8947	2.05775	0.26772	7.6862
SPAC16C9.01c	SPAC16C9.01c	2.92331	0.581929	5.02349	3.86737	0.165222	23.4071	3.41176	0.171808	19.858	2.90705	0.401774	7.23553	2.29157	0.4629	4.95047
SPAC26F1.11	SPAC26F1.11	0.284417	0.581261	0.48931	1.2508	1.38291	0.90447	0.976323	0.945083	1.03306	1.78331	1.39422	1.27908	0.912523	0.460876	1.97997
SPCC70.07c	tmp1	3.0391	0.581217	5.22885	3.87228	0.271277	14.2743	2.57269	0.168582	15.2607	2.57116	0.785989	3.27124	2.31587	0.409034	5.6618
SPAC11D3.15	SPAC11D3.15	2.89278	0.580756	4.98105	1.77199	1.14102	1.553	1.60831	0.272141	5.90983	1.3343	0.521851	2.55686	1.78626	0.320439	5.57442
SPBC1198.01	SPBC1198.01	1.59274	0.580211	2.74511	2.65392	0.987452	2.68765	2.74656	0.279938	9.81131	3.75232	0.424269	8.8442	2.01088	0.506138	3.973
SPBC1709.11c	png2	2.90938	0.580072	5.01555	3.92259	1.94299	2.01884	1.59836	2.3732	0.673503	3.11887	1.13286	2.7531	2.33754	0.62189	3.75877
SPAC25B8.05	SPAC25B8.05	2.68157	0.577491	4.64348	2.20863	0.695464	3.17576	1.00287	0.299386	3.34975	2.1852	1.15901	1.88541	1.81324	0.839096	2.16094
SPAC644.05c	SPAC644.05c	3.87598	0.576503	6.72327	3.35426	2.49817	1.34269	0.685573	2.18363	0.31396	3.6238	1.26477	2.86518	3.15196	0.854572	3.68835
SPAC18G6.13	SPAC18G6.13	1.92535	0.576466	3.33991	2.93204	0.455928	6.43093	1.77371	0.172019	10.3111	1.71717	0.712504	2.41005	1.75895	0.437269	4.02258
SPCC1235.07	fta7	2.13327	0.574663	3.71221	2.18568	0.403007	5.42343	0.387682	0.387955	0.999296	1.8671	0.979432	1.90631	2.05045	0.526273	3.89616
SPAC5H10.11	gmh1	0.672055	0.573637	1.17157	2.637	1.01313	2.60282	3.10891	0.12668	24.5414	0.820601	0.230659	3.55764	0.571619	0.373078	1.53217
SPBC530.06c	SPBC530.06c	2.28766	0.57198	3.99955	2.79895	0.401466	6.97182	1.55692	0.570785	2.72768	2.20222	1.06056	2.07646	1.91812	0.555566	3.45255
SPBC1711.11	SPBC1711.11	1.31477	0.57138	2.30104	3.73224	0.0729192	51.1833	3.8826	0.0919899	42.2068	2.25876	0.163571	13.809	1.33577	0.313245	4.26429
SPAC1399.05c	SPAC1399.05c	2.16568	0.570023	3.79929	2.23174	0.662107	3.37067	1.45361	0.469643	3.09514	1.91544	0.596798	3.20953	1.26317	0.507421	2.48939
SPAC22E12.08	rrn10	2.96088	0.569452	5.19953	3.7669	0.769282	4.89665	2.09191	0.744774	2.80878	2.86162	0.48019	5.95935	2.36028	0.297637	7.93007
SPBC1734.15	rsc4	2.74835	0.569008	4.83007	2.38706	1.03901	2.29743	1.69161	0.451368	3.74773	2.55124	1.43222	1.78132	2.04532	0.398493	5.13263
SPBC4F6.15c	swi10	2.38567	0.568653	4.19529	2.92331	1.09172	2.67772	1.51094	0.685088	2.20547	2.04776	1.11401	1.8382	1.76653	0.545531	3.23818
SPAC3H1.03	mug151	3.09965	0.568468	5.45263	3.42571	0.290807	11.78	2.2596	0.161071	14.0286	2.59176	0.463724	5.58901	2.75284	0.468942	5.87032
SPAC8E11.09c	SPAC8E11.09c	0.504834	0.568421	0.888133	0.326549	0.120859	2.7019	0.817312	0.213251	3.83263	0.685529	1.49727	0.457854	0.587614	0.753848	0.779486
SPAC144.17c	SPAC144.17c	2.57026	0.568105	4.52427	3.43987	0.39421	8.72598	1.68438	0.460932	3.65428	3.14237	0.906918	3.46489	2.0962	0.863707	2.42698
SPAC27D7.04	omt2	1.93373	0.567225	3.40911	1.47958	0.542449	2.72759	2.4782	0.619401	4.00096	1.48786	0.735658	2.02248	1.87951	0.365359	5.14429
SPAC9G1.05	SPAC9G1.05	3.62627	0.566971	6.39586	3.15067	0.694587	4.53603	1.87092	0.419446	4.46046	3.29947	1.13483	2.90745	2.68012	0.692283	3.87141
SPBC800.02	whi5	1.28203	0.56591	2.26543	2.92072	0.159497	18.3121	1.15937	0.0998073	11.6161	1.36509	0.249734	5.46616	0.745075	0.204405	3.64509
SPBC2G2.14	SPBC2G2.14	2.91163	0.565894	5.1452	2.85459	0.805668	3.54313	1.39492	0.198696	7.0204	2.53279	0.568843	4.45253	2.31465	0.405742	5.70474
SPAC890.05	SPAC890.05	3.62296	0.565504	6.4066	3.48744	0.313263	11.1326	2.29595	1.22549	1.8735	3.60869	1.23485	2.92237	3.69929	0.615992	6.00542
SPCC663.03	pmd1	2.35381	0.565411	4.16301	2.9392	0.787116	3.73413	1.69934	0.460603	3.68937	3.15616	0.324471	9.72709	2.40803	0.250906	9.59732
SPAC1250.04c	atl1	2.01346	0.562367	3.58032	1.4952	0.482582	3.09833	0.454018	0.285284	1.59146	1.70506	1.05439	1.6171	1.227	0.430166	2.85239
SPCC16A11.05c	dim1	3.46207	0.561252	6.16847	2.48821	0.298723	8.32949	1.71274	0.504597	3.39428	3.23974	1.20475	2.68915	2.89885	0.635747	4.55976
SPAPB17E12.12c	SPAPB17E12.12c	2.36821	0.560258	4.22699	1.94656	0.273439	7.11882	1.03569	0.331126	3.12779	2.33469	0.89248	2.61595	1.97184	0.438006	4.50187
SPAC13D6.01	pof14	2.10023	0.559964	3.75066	2.42459	0.306801	7.90282	2.06501	0.264723	7.80064	1.94029	1.00671	1.92736	1.48465	0.630314	2.35541
SPBC30D10.16	pha2	3.15535	0.559705	5.63753	3.25532	0.340212	9.5685	1.54948	0.335017	4.62508	2.78596	0.702265	3.96711	2.44326	0.39122	6.24525
SPBC25H2.14	mug16	2.15953	0.559339	3.86085	3.05904	0.306876	9.96833	1.4431	0.384041	3.75768	2.32212	0.362065	6.41355	1.7403	0.461563	3.77044
SPCC4G3.02	aph1	3.25649	0.5586	5.82973	3.23659	1.30112	2.48755	1.77999	1.05379	1.68913	3.34304	0.694511	4.81353	2.53784	0.472462	5.37151
SPBC354.11c	SPBC354.11c	0.37707	0.558383	0.675289	1.96805	0.306142	6.42856	1.4477	0.0638617	22.6694	0.572343	0.51348	1.11464	0.30052	0.243938	1.23195
SPBC21D10.07	cmc1	3.12338	0.557549	5.60198	0.828691	3.85695	0.214857	0.0778358	3.35069	0.0232298	2.28196	1.26652	1.80176	2.75496	0.437658	6.29477
SPBC17D11.03c	SPBC17D11.03c	3.23409	0.556851	5.80783	3.76623	0.533527	7.05912	1.89828	0.44593	4.25689	2.98379	1.33812	2.22984	2.96063	0.29962	9.88127
SPCC24B10.14c	xlf1	0.88435	0.556572	1.58892	3.62407	1.06698	3.39657	3.67863	0.258797	14.2144	2.21342	0.383361	5.77371	0.748126	0.303386	2.46592
SPBC1215.02c	arm1	3.56642	0.556325	6.41069	3.28358	0.87	3.77423	1.47637	0.498007	2.96455	3.09676	1.26675	2.44465	2.92217	0.652227	4.48029
SPBC887.07	mrpl38	3.47995	0.556294	6.25559	3.82582	0.569206	6.72133	2.09506	0.364806	5.74295	3.30814	1.38945	2.3809	2.49889	0.537369	4.65023
SPAC1751.01c	gti1	1.40067	0.556078	2.51883	3.60093	0.296353	12.1508	2.52603	0.320946	7.87056	2.30717	0.428124	5.38901	1.32742	0.49801	2.66544
SPBC646.03	SPBC646.03	2.16875	0.55568	3.90287	3.17978	0.451477	7.04306	2.57023	0.405359	6.34063	1.65639	0.785124	2.10972	1.85226	0.363628	5.09384
SPBC21C3.09c	SPBC21C3.09c	3.37374	0.555449	6.07389	3.61455	0.35074	10.3055	2.32977	1.69115	1.37763	2.86087	0.53688	5.3287	2.51183	0.329736	7.61769
SPAC12B10.13	SPAC12B10.13	2.69643	0.554683	4.8612	4.13977	0.339082	12.2088	3.16444	0.282197	11.2136	2.97697	1.36217	2.18547	2.47542	0.758249	3.26465
SPCC1672.01	SPCC1672.01	2.86643	0.554577	5.16868	2.11166	0.532321	3.96688	1.40387	0.332395	4.22349	3.05523	0.666448	4.58436	2.30525	0.210547	10.9489
SPBC359.06	mug14	0.751679	0.553666	1.35764	4.96337	1.12001	4.43153	4.08762	0.770844	5.30278	3.48483	0.202828	17.1812	1.3966	0.453565	3.07916
SPAC6C3.02c	SPAC6C3.02c	4.035	0.552782	7.29945	4.6289	0.687589	6.73208	4.03944	0.523059	7.72272	4.05477	0.523327	7.74807	2.93484	0.351515	8.34911
SPCC548.04	SPCC548.04	3.08902	0.552763	5.58832	3.56965	0.670329	5.32521	2.77332	0.360107	7.70136	2.98668	0.977994	3.05389	2.53692	0.586458	4.32583
SPAC3H8.07c	SPAC3H8.07c	3.92648	0.552492	7.10685	3.95273	0.58337	6.77567	2.82396	0.959845	2.9421	3.74127	1.48704	2.51592	3.04775	0.619527	4.91948
SPBC577.04	SPBC577.04	2.60431	0.550406	4.73162	2.74907	1.09833	2.50295	1.01056	0.639809	1.57947	2.53404	0.276521	9.16401	2.1453	0.281805	7.61269
SPAC4G9.03	adk1	4.64566	0.550263	8.44262	4.48817	0.797249	5.62957	3.07555	1.44251	2.13208	4.16266	1.75218	2.37571	3.64444	0.783484	4.65158
SPAC6G10.11c	ubi3	5.60075	0.549548	10.1916	5.30519	0.773086	6.86236	4.55887	0.798202	5.71142	5.28859	0.149865	35.2892	4.43126	1.46889	3.01674
SPBC11B10.06	sws1	2.46172	0.548998	4.48402	2.77352	0.587019	4.72475	1.65368	0.269747	6.13047	2.65963	0.341933	7.77823	1.90065	0.277518	6.84875
SPAC24C9.16c	cox8	4.45778	0.548853	8.12198	4.68764	0.284961	16.4501	3.73851	0.202578	18.4547	4.03349	0.761926	5.2938	2.83149	0.542938	5.21513
SPCC622.10c	SPCC622.10c	2.39893	0.548517	4.37349	3.61795	0.213577	16.9398	2.27989	0.299809	7.60447	2.08488	1.61982	1.2871	1.74	0.758641	2.29358
SPAC2G11.10c	SPAC2G11.10c	2.55677	0.548174	4.66416	3.24397	0.655438	4.94931	1.57832	0.248634	6.34794	2.16876	0.579063	3.74529	1.97941	0.488622	4.051
SPBC2A9.03	SPBC2A9.03	1.79635	0.547656	3.28008	2.18471	0.421851	5.17886	1.38434	0.461877	2.99721	1.64847	0.724797	2.27438	1.6183	0.357452	4.52733
SPAC2C4.10c	SPAC2C4.10c	2.92997	0.547592	5.35065	3.90714	0.162412	24.0569	1.97076	0.847979	2.32407	3.12286	0.69923	4.46615	2.89663	0.37034	7.82154
SPAC1851.04c	SPAC1851.04c	2.49543	0.546581	4.56554	2.84485	0.374546	7.59546	1.99385	0.454132	4.39047	1.91762	1.8403	1.04201	2.14788	1.24851	1.72035
SPBC1105.07c	SPBC1105.07c	3.46316	0.546576	6.3361	3.06368	0.487379	6.28603	1.76803	0.264324	6.68888	2.87788	0.570255	5.04666	2.83715	0.422444	6.71605
SPAC823.14	SPAC823.14	4.045	0.546547	7.40101	4.14889	1.73045	2.39757	2.07824	1.045	1.98875	3.71336	0.599757	6.19143	2.99289	0.59093	5.06471
SPCC1620.02	wtf23	1.57969	0.546468	2.89072	3.25479	0.0190054	171.257	3.51093	0.0940476	37.3314	2.95921	0.350592	8.44061	1.45061	0.354465	4.09239
SPBC56F2.05c	SPBC56F2.05c	2.12717	0.545997	3.89594	2.61632	0.310627	8.4227	1.31126	0.481314	2.72434	2.82255	0.548486	5.14607	1.52129	0.373944	4.06823
SPCC576.16c	wtf22	1.31041	0.545919	2.40038	3.36656	0.229148	14.6916	3.22741	0.342314	9.42822	2.40962	0.265605	9.07221	1.23377	0.339677	3.6322
SPBC17G9.05	rct1	2.64588	0.545559	4.84986	3.1426	0.328179	9.57588	3.03094	0.342179	8.85778	2.79137	1.32063	2.11367	2.28684	0.563256	4.06003
SPBC21D10.06c	map4	1.21754	0.543771	2.23906	3.9297	0.174498	22.52	2.66472	0.122818	21.6966	2.04266	0.190215	10.7387	0.927511	0.333563	2.78062
SPBC800.04c	rpl4301	4.62291	0.542416	8.52283	4.85525	0.667769	7.27085	4.04555	0.564684	7.16428	4.11344	0.14262	28.842	3.67895	0.94184	3.90613
SPAC30D11.01c	SPAC30D11.01c	1.6754	0.54228	3.08954	2.44077	0.129998	18.7755	1.31807	0.494093	2.66766	2.41624	0.31141	7.75902	1.26246	0.493474	2.55831
SPAC2F3.17c	lsm6	4.01613	0.542233	7.40665	4.06143	0.422726	9.60772	2.81286	0.581989	4.83319	3.71984	1.13345	3.28186	3.42678	0.73719	4.64843
SPBP8B7.27	mug30	1.37839	0.541677	2.54467	2.17787	0.78767	2.76496	2.90607	0.54031	5.37852	2.76668	0.424205	6.52203	1.2984	0.690369	1.88073
SPBC119.04	mei3	0.332544	0.540979	0.614708	0.883153	0.150155	5.88162	0.68128	0.148699	4.5816	1.24491	0.224834	5.53703	0.438167	0.23886	1.83441
SPAC1F3.07c	rsc58	3.26991	0.540918	6.0451	3.71644	0.505239	7.3558	2.41514	0.372414	6.4851	3.0495	0.561112	5.43474	2.37778	0.467957	5.08119
SPBC839.07	ibp1	3.10431	0.540888	5.73929	2.96626	0.757669	3.91499	1.14902	0.833229	1.379	2.99967	1.03353	2.90236	2.39839	0.369187	6.4964
SPBC215.02	bob1	3.9362	0.54004	7.28872	4.04865	0.409049	9.89771	2.7479	0.342647	8.01961	3.54469	0.572108	6.19584	3.37795	0.475619	7.10223
SPBC646.06c	agn2	2.57427	0.54	4.76717	4.77132	0.26666	17.8929	4.48415	0.649322	6.9059	3.5554	0.260465	13.6502	1.70059	0.293237	5.79936
SPAC4D7.10c	spt20	2.67672	0.539795	4.95877	3.12208	0.63325	4.93025	1.73153	0.148226	11.6817	2.70646	0.480647	5.63086	2.18163	0.53301	4.09304
SPBC17D1.07c	SPBC17D1.07c	1.0547	0.539657	1.95439	3.506	0.400761	8.74835	3.75402	0.21645	17.3436	1.18197	0.241457	4.89518	1.2101	0.618188	1.95749
SPAC222.10c	byr4	2.60913	0.539495	4.83625	3.50444	0.177777	19.7126	1.9309	0.46058	4.19233	2.3815	0.960861	2.47851	2.04714	0.548531	3.73204
SPBC887.16	SPBC887.16	0.545732	0.53918	1.01215	0.374691	0.637771	0.5875	0.743161	0.484244	1.53468	0.41176	0.455197	0.904576	0.333923	0.399826	0.83517
SPBC685.08	SPBC685.08	2.38054	0.538472	4.42092	3.37232	0.27717	12.167	1.61071	0.215129	7.48717	1.70231	0.543318	3.13317	2.01493	0.434239	4.64015
SPCC1739.13	ssa2	4.75362	0.537043	8.85148	5.07413	1.35714	3.73885	4.12093	0.712191	5.78628	4.39678	0.173225	25.3819	3.38438	0.895845	3.77786
SPBC365.09c	SPBC365.09c	2.66163	0.536528	4.96085	3.52477	0.530109	6.64914	1.85867	0.864603	2.14974	2.68978	0.581185	4.62809	2.44708	0.692801	3.53216
SPAPB1E7.10	rpc17	3.14572	0.536005	5.86883	3.14137	1.10922	2.83206	1.95842	0.614075	3.18923	2.72575	1.11503	2.44454	2.80966	0.768735	3.65491
SPCC622.13c	tti1	1.7266	0.535688	3.22314	2.10502	0.262404	8.02205	1.16538	0.446927	2.60754	2.16543	0.996735	2.17252	1.61783	0.472528	3.42378
SPCC550.12	arp6	2.24577	0.53504	4.19739	2.85372	0.31142	9.16357	1.21487	0.0773598	15.7042	2.34394	0.393502	5.95661	1.95166	0.265682	7.34586
SPBC1271.14	SPBC1271.14	3.09313	0.534769	5.78405	3.39797	0.12518	27.1447	2.26436	0.511568	4.42632	2.99187	0.598666	4.99756	2.00721	0.401099	5.00429
SPBC16A3.12c	SPBC16A3.12c	2.95248	0.534225	5.52665	2.96695	0.33835	8.76888	2.41604	0.360612	6.69982	2.61144	1.04169	2.50692	2.23045	0.806237	2.7665
SPBC1539.07c	SPBC1539.07c	3.63017	0.533159	6.80881	4.23222	0.302936	13.9706	2.96288	0.35257	8.40365	3.32055	0.591322	5.61547	2.45201	0.170114	14.414
SPCC645.12c	SPCC645.12c	2.53788	0.532885	4.76252	2.96443	1.87165	1.58386	1.93595	2.02128	0.957785	2.10572	0.727994	2.89249	2.2555	0.411204	5.48512
SPBC354.08c	SPBC354.08c	0.734611	0.531484	1.38219	1.03142	0.419941	2.4561	1.23188	0.879167	1.40119	1.17929	0.956441	1.233	0.545462	0.30691	1.77727
SPBC3B9.14c	mrpl3	3.33605	0.530768	6.28533	3.4922	0.177555	19.6682	1.18327	0.287801	4.11143	2.78527	0.495861	5.61704	2.5481	0.367613	6.93147
SPAC2G11.08c	smn1	2.38608	0.530538	4.49747	3.21226	0.360287	8.91585	1.09759	0.390185	2.81299	2.26981	0.433191	5.23976	1.80442	0.224749	8.02857
SPBC29A3.13	SPBC29A3.13	2.21118	0.530388	4.169	2.18585	0.463846	4.71245	0.682466	0.190074	3.59053	1.95026	0.290243	6.71938	2.14305	0.272166	7.87407
SPBP35G2.08c	air1	2.84398	0.528542	5.3808	2.80338	0.305685	9.17081	1.24464	0.318676	3.90568	2.62063	0.705397	3.71511	2.38308	0.295285	8.07044
SPAC343.20	SPAC343.20	1.38598	0.528058	2.62467	0.641976	0.342545	1.87413	1.81702	0.134371	13.5224	2.12244	0.49072	4.32515	1.05128	0.361374	2.90911
SPAC20G4.04c	hus1	2.00553	0.527127	3.80465	2.46821	0.447147	5.5199	0.575229	0.252195	2.28089	1.78745	0.810034	2.20663	1.47412	0.349686	4.21557
SPAC3G6.10c	SPAC3G6.10c	2.54659	0.525303	4.84785	2.59368	0.275455	9.41598	1.21762	0.705513	1.72586	1.97869	0.440561	4.49128	2.27145	0.421129	5.3937
SPAC1952.04c	SPAC1952.04c	2.23514	0.524574	4.26087	2.67612	0.504889	5.30041	1.93515	0.477085	4.05619	3.13033	0.646642	4.8409	1.92878	0.439977	4.38382
SPBC3H7.11	SPBC3H7.11	3.10898	0.524427	5.92834	2.16548	1.28952	1.67929	1.56888	0.353104	4.44311	2.89744	0.473164	6.12354	2.60794	0.44069	5.91786
SPBC947.08c	SPBC947.08c	2.4301	0.524309	4.63486	2.91465	0.754526	3.86289	1.41734	0.490151	2.89164	2.52109	0.606581	4.15623	2.09974	0.33076	6.34823
SPBC28F2.07	sfr1	1.69315	0.523888	3.2319	3.49218	0.383987	9.09453	1.1525	0.113264	10.1753	1.70276	0.556883	3.05767	1.28165	0.417164	3.07229
SPBP8B7.07c	set6	2.47224	0.523839	4.71946	3.24944	0.35567	9.1361	1.24695	0.469864	2.65386	2.113	0.443394	4.76553	2.13123	0.377078	5.65194
SPCC285.08	ret2	4.02828	0.523465	7.69542	4.43521	0.699394	6.3415	3.77545	1.05683	3.57243	3.77981	1.97982	1.90917	3.15409	0.823794	3.82874
SPAC3F10.05c	mug113	3.13383	0.523042	5.99155	3.68541	0.813042	4.53286	4.22492	0.694794	6.08083	3.27212	1.00955	3.24118	2.5189	0.520766	4.83691
SPAC10F6.07c	mug94	1.81144	0.522856	3.46452	3.85942	0.435024	8.87175	3.41802	0.445658	7.66961	2.1292	1.95461	1.08932	2.19218	0.780315	2.80936
SPAC8C9.12c	SPAC8C9.12c	3.42157	0.522702	6.54594	3.17436	1.1873	2.67361	1.57254	1.01562	1.54835	3.03644	0.774819	3.91891	2.20586	0.676603	3.26019
SPAC3F10.02c	trk1	2.55058	0.5222	4.88431	2.63169	0.423287	6.21726	1.44554	0.241336	5.98972	2.20268	1.13274	1.94456	1.98908	0.542202	3.66852
SPBP8B7.08c	SPBP8B7.08c	3.06609	0.521779	5.87623	3.34663	0.753198	4.44323	1.38674	0.568392	2.43976	2.49	0.6112	4.07394	2.80375	0.54068	5.18559
SPBC32F12.07c	SPBC32F12.07c	2.85475	0.521163	5.47765	3.38187	0.31497	10.7371	2.15391	0.709585	3.03546	2.72758	0.999738	2.72829	2.55395	0.46741	5.46405
SPCC74.01	sly1	3.32295	0.520783	6.38068	4.03223	0.223368	18.0519	3.16265	0.388217	8.1466	3.20847	1.70668	1.87995	2.56325	0.654535	3.91614
SPBC24C6.10c	SPBC24C6.10c	2.08172	0.520613	3.9986	2.07312	0.584864	3.54462	0.917139	0.945435	0.970071	1.98465	0.853924	2.32415	1.6263	0.703196	2.31273
SPAC2G11.15c	tgs1	2.88473	0.520597	5.54119	3.1165	0.410672	7.58878	1.48882	0.262701	5.66735	2.46379	1.07601	2.28975	2.60239	0.639987	4.06632
SPBC1683.02	SPBC1683.02	1.95093	0.519965	3.75204	1.26872	0.255828	4.95926	1.02792	0.119371	8.61111	0.756598	0.317228	2.38503	1.14515	0.334268	3.42583
SPBC18H10.21c	SPBC18H10.21c	0.794416	0.519921	1.52796	0.615315	0.207423	2.96647	0.377861	0.139601	2.70673	1.08997	0.753565	1.44642	0.726243	0.501612	1.44782
SPAC3G9.16c	bet5	2.76273	0.519308	5.32003	3.22403	0.615549	5.23766	1.34189	0.286952	4.67634	2.60476	0.65067	4.0032	2.5411	0.348799	7.28527
SPCC13B11.02c	SPCC13B11.02c	0.327314	0.518454	0.631328	0.140216	0.205588	0.682024	0.171639	0.197815	0.867673	0.242304	0.815526	0.297114	0.151176	0.287386	0.526038
SPCC584.14	mug160	2.42823	0.518174	4.68613	3.27137	0.749342	4.36566	3.06513	0.149411	20.5148	2.05424	0.875407	2.34661	1.88201	0.661096	2.84679
SPCC338.04	cid2	3.03241	0.517627	5.85829	4.53067	0.224141	20.2135	4.33172	0.535674	8.08649	2.97824	0.710455	4.19202	2.63077	0.422197	6.23115
SPAC2F7.09c	SPAC2F7.09c	2.08071	0.517232	4.02278	2.59208	0.346069	7.49006	1.23877	0.143515	8.63161	1.86578	0.465939	4.00435	1.80188	0.423349	4.25626
SPBC1711.09c	SPBC1711.09c	2.99788	0.516932	5.79937	3.36015	0.239104	14.0531	2.45529	0.317857	7.7245	2.91909	0.852373	3.42466	2.4503	0.624359	3.92451
SPAC26H5.06	pot1	2.09483	0.51587	4.06076	2.58517	0.663893	3.89395	1.40888	0.136529	10.3193	2.12256	1.0075	2.10675	1.93628	0.432974	4.47204
SPAC10F6.12c	mam4	2.8874	0.515869	5.59715	1.66477	1.15154	1.4457	0.715178	1.6398	0.436137	2.24976	1.03159	2.18086	2.39415	0.493906	4.84737
SPCC1739.02c	mrpl22	3.19233	0.515732	6.18991	3.57645	0.360578	9.91864	1.8448	1.54238	1.19608	3.16295	1.81345	1.74416	2.78067	0.966342	2.87752
SPAC589.05c	SPAC589.05c	2.54188	0.515411	4.93176	3.17994	0.808084	3.93516	1.57642	0.522751	3.01562	2.27155	0.686565	3.30857	2.07295	0.5682	3.64827
SPAC13F5.04c	SPAC13F5.04c	1.22821	0.515087	2.38446	2.08674	2.00872	1.03884	1.58279	2.54039	0.62305	1.23544	1.07364	1.15071	0.636165	0.617802	1.02972
SPAC824.07	SPAC824.07	3.57112	0.514114	6.94617	4.59884	0.868256	5.29665	3.88332	0.312436	12.4292	3.66412	0.745372	4.91583	3.13263	0.312719	10.0174
SPBP8B7.19	spt16	3.71916	0.513857	7.23774	3.61985	0.488865	7.40459	1.55257	1.27109	1.22145	3.00696	1.24426	2.41666	3.1097	0.405458	7.66959
SPAC22E12.04	ccs1	3.61138	0.513855	7.02801	2.05122	0.397586	5.15918	1.07327	0.279758	3.83642	3.42595	0.876594	3.90825	3.35949	0.454538	7.39101
SPBC1652.01	SPBC1652.01	1.93968	0.513823	3.77499	3.69114	1.06394	3.46932	2.6613	0.507774	5.24111	2.68539	0.58376	4.60017	1.44122	0.318567	4.52408
SPAC17A2.10c	SPAC17A2.10c	1.06907	0.513493	2.08196	1.39135	0.460633	3.02053	0.843896	0.226294	3.7292	1.62553	0.840521	1.93395	0.886311	0.674647	1.31374
SPBC31F10.09c	nut2	2.5264	0.513344	4.92146	3.0895	0.733815	4.21019	2.33034	0.397326	5.86506	2.17782	0.919755	2.36782	1.88743	0.254698	7.41044
SPBC24C6.11	cwf14	3.54913	0.51297	6.91879	3.62635	0.23192	15.6362	2.24667	0.0852419	26.3564	2.86944	0.584936	4.90557	2.74766	0.333823	8.23087
SPCC1906.03	wtf19	2.46572	0.512849	4.80788	4.46347	0.195051	22.8836	3.84339	0.417948	9.19587	3.26413	0.314141	10.3907	2.14748	0.35457	6.05657
SPAC57A7.13	SPAC57A7.13	2.4867	0.512273	4.85425	3.38103	0.304612	11.0995	2.66046	0.243093	10.9442	2.66321	0.703789	3.7841	2.19366	0.456516	4.80523
SPBC685.05	gpi15	1.77638	0.511826	3.47067	3.7752	0.374944	10.0687	2.50845	0.29773	8.42525	2.18823	0.408254	5.35998	1.52314	0.150593	10.1143
SPBC13G1.12	did2	3.16892	0.511206	6.19891	4.09253	0.148893	27.4864	3.45477	0.082031	42.1154	3.18986	0.362936	8.78903	2.43679	0.487955	4.99389
SPAC12B10.08c	SPAC12B10.08c	1.33054	0.511105	2.60327	2.19927	0.875634	2.51163	1.77197	0.67734	2.61607	1.3856	0.328994	4.21161	1.12074	0.334443	3.35108
SPAC3H1.08c	SPAC3H1.08c	3.05329	0.511004	5.97508	3.09969	0.155154	19.9782	1.58399	0.0806479	19.6408	2.8591	0.425825	6.71426	2.7496	0.282231	9.74235
SPAC17H9.19c	cdt2	2.27133	0.510745	4.44708	3.29304	0.320548	10.2732	2.46513	0.356559	6.91367	2.5887	0.404234	6.40395	1.91624	0.623501	3.07336
SPBC83.06c	SPBC83.06c	3.19773	0.510724	6.26118	3.59146	0.223719	16.0535	2.53876	0.146453	17.335	3.14302	0.275002	11.4291	2.61359	0.25428	10.2784
SPAC10F6.09c	psm3	2.57445	0.510314	5.04483	3.10765	0.528749	5.87736	1.25404	0.542954	2.30966	2.83412	0.319072	8.88239	2.30242	0.476577	4.83116
SPAC2F7.17	SPAC2F7.17	3.04681	0.50998	5.97437	2.79468	0.391048	7.14663	0.972314	0.428744	2.26782	2.64608	1.36444	1.93931	2.43277	0.634199	3.83597
SPAC29E6.07	SPAC29E6.07	0.664585	0.509209	1.30513	0.541526	0.191888	2.8221	1.56858	0.546046	2.87262	1.02674	0.65293	1.57252	0.619605	0.277453	2.23319
SPAC27E2.04c	mug155	0.865005	0.509186	1.6988	2.37107	0.420623	5.63705	2.32865	0.334802	6.95531	1.32549	0.711208	1.86371	1.16445	0.331142	3.51647
SPAC513.03	mfm2	1.19624	0.508973	2.3503	2.55807	0.127479	20.0665	2.47035	0.128386	19.2415	4.33258	0.101112	42.8494	3.58572	0.390865	9.17382
SPAC26F1.08c	SPAC26F1.08c	1.71966	0.508557	3.38144	2.03409	0.365811	5.5605	0.932961	0.404188	2.30824	1.40668	1.52373	0.92318	1.32778	0.638489	2.07957
SPBC1198.04c	zas1	1.92421	0.508513	3.784	1.90561	0.593799	3.20919	1.09308	0.351515	3.10962	1.51318	0.390462	3.87536	1.4468	0.540504	2.67676
SPAC20G4.07c	sts1	3.53226	0.508325	6.94884	2.87287	0.858057	3.34811	1.08011	0.464374	2.32594	3.02429	0.926097	3.26563	2.62846	0.771616	3.40644
SPBC337.06c	cwf15	2.92004	0.507946	5.74873	3.82293	0.993173	3.84921	3.02821	1.4772	2.04997	3.34588	0.178768	18.7163	2.99046	0.327672	9.12638
SPBC1D7.05	byr2	1.42129	0.506994	2.80336	2.97097	0.203203	14.6207	1.57279	0.0718035	21.9042	1.89957	0.383793	4.94947	1.11206	0.380944	2.91923
SPBC16A3.08c	SPBC16A3.08c	4.54958	0.506701	8.97883	4.67479	0.548135	8.52854	3.99151	0.629486	6.34091	4.13102	0.307803	13.421	3.50906	0.836164	4.19662
SPCC962.04	rps1201	4.45209	0.506358	8.79236	4.44179	0.863438	5.14431	3.62308	0.511812	7.07893	4.23122	0.178417	23.7153	3.21974	0.53484	6.02
SPBC8E4.02c	SPBC8E4.02c	2.33281	0.505124	4.61829	4.22378	0.536774	7.86881	2.78621	0.228513	12.1928	2.65	0.221239	11.978	1.61698	0.437368	3.69708
SPBC1A4.06c	SPBC1A4.06c	2.44436	0.505056	4.83978	2.61861	0.405337	6.46032	2.80886	0.141024	19.9176	2.64235	0.806144	3.27776	1.90426	0.472507	4.03011
SPAC8C9.04	SPAC8C9.04	3.68545	0.504749	7.30155	4.37938	1.15485	3.79216	3.91376	0.626684	6.24519	3.69545	0.682048	5.41816	2.42552	0.333991	7.26223
SPCC320.14	SPCC320.14	2.67321	0.504479	5.29896	2.84475	0.47737	5.95922	1.16742	0.188762	6.18459	2.42379	0.97214	2.49325	1.82918	0.503914	3.62995
SPAC11E3.14	SPAC11E3.14	2.37378	0.504033	4.70958	3.41246	0.109133	31.2689	2.71108	0.0799305	33.918	3.28591	0.201176	16.3335	2.14157	0.337658	6.34244
SPBC216.05	rad3	2.07249	0.503863	4.11321	2.06802	0.626387	3.3015	1.73888	0.194695	8.93133	1.72933	0.390228	4.43159	1.95582	0.293387	6.66635
SPAC688.14	SPAC688.14	2.78209	0.503823	5.52195	2.72685	0.152144	17.9228	1.48891	0.585964	2.54095	2.4135	0.392273	6.1526	2.5233	0.599486	4.20911
SPBP8B7.04	mug45	0.827673	0.503529	1.64374	3.39718	0.163083	20.831	1.45634	0.123392	11.8025	1.11128	0.0961373	11.5593	0.622961	0.187032	3.33077
SPBC21C3.16c	spt4	2.70791	0.503486	5.37833	3.04332	0.997538	3.05083	2.17843	0.78162	2.78707	2.42866	0.82716	2.93614	2.06582	0.363775	5.67883
SPCC1753.05	rsm1	2.45222	0.503424	4.87108	3.27402	0.872464	3.75261	2.10764	0.499937	4.21582	2.43451	0.615015	3.95845	2.09212	0.554083	3.77581
SPCC965.12	SPCC965.12	2.47704	0.502572	4.92873	2.17339	0.726817	2.99028	0.845913	0.215576	3.92397	2.8503	0.209265	13.6205	1.77836	0.396242	4.48807
SPAC5H10.12c	SPAC5H10.12c	3.08021	0.50249	6.12989	2.27317	0.414882	5.47907	0.940885	0.539844	1.74288	2.86702	0.301321	9.51485	2.44668	1.4905	1.64152
SPBC11B10.01	alg2	3.0239	0.502339	6.01964	3.77788	0.189527	19.9332	2.95451	0.259041	11.4055	2.79043	1.1225	2.4859	2.32137	0.680194	3.41281
SPBC106.02c	srx1	2.70396	0.502092	5.38539	2.5888	0.577279	4.48448	3.20637	0.511864	6.26411	3.86866	0.174799	22.132	2.67901	0.222164	12.0587
SPCC126.13c	SPCC126.13c	2.59146	0.502009	5.16217	2.12808	0.507568	4.19269	0.854058	0.159377	5.35874	2.34269	0.367385	6.37667	2.02946	0.300588	6.75166
SPAC664.09	ggt1	2.63284	0.501653	5.24833	2.87699	0.642128	4.4804	1.92625	0.607944	3.16847	2.29168	0.443698	5.16495	2.16299	0.485476	4.4554
SPAC23D3.14c	aah2	1.49719	0.501579	2.98496	4.38819	0.338386	12.968	3.782	0.259536	14.5721	1.78126	0.461598	3.85889	1.06418	0.421592	2.5242
SPAC10F6.02c	prp22	2.74379	0.501257	5.47381	2.22378	0.988583	2.24946	1.02269	0.72389	1.41276	2.48582	0.951262	2.61318	2.01276	0.428332	4.69905
SPBC1289.15	SPBC1289.15	1.77704	0.501051	3.54663	2.09871	0.147953	14.185	1.54575	0.0650256	23.7714	1.46829	0.0556083	26.4042	1.29847	0.287423	4.51765
SPAC17G6.16c	ysh1	3.31188	0.500954	6.61115	3.51377	0.67009	5.24374	1.60534	0.575624	2.78887	3.08081	0.566834	5.43512	2.84535	0.478829	5.94231
SPAC20G8.02	SPAC20G8.02	2.27221	0.499954	4.54484	3.13021	0.378415	8.27189	2.63334	0.165423	15.9188	2.11771	1.05163	2.01375	1.78863	0.537346	3.32864
SPAC6B12.06c	SPAC6B12.06c	2.35627	0.499159	4.72049	2.99616	1.18191	2.53502	2.96968	0.332561	8.92973	2.34353	1.09732	2.13569	2.51915	0.498091	5.0576
SPBC14C8.08c	SPBC14C8.08c	1.61895	0.498973	3.24457	2.75656	0.395748	6.96545	1.212	0.339179	3.57333	1.92082	0.866579	2.21655	1.71288	0.483938	3.53946
SPBC19G7.03c	rps3002	5.0278	0.498947	10.0768	5.31396	0.610474	8.70464	4.68458	0.699746	6.69468	4.65081	0.535849	8.67933	3.54786	0.836568	4.24097
SPBC839.11c	hut1	3.07635	0.498921	6.16601	3.22146	0.339049	9.50147	2.91882	0.136692	21.3532	2.67607	0.391225	6.84025	2.48472	0.265074	9.37367
SPCC830.02	wtf24	1.28974	0.4986	2.58672	2.2278	0.248551	8.96315	2.74171	0.123004	22.2896	2.17021	0.698232	3.10815	1.10354	0.300558	3.67163
SPAC1751.02c	rsm19	3.87929	0.49857	7.78083	4.25777	0.413848	10.2883	3.60318	0.300254	12.0004	3.6325	0.487136	7.45684	3.18458	0.308732	10.315
SPAC8C9.19	SPAC8C9.19	2.36492	0.498548	4.74362	3.43604	0.138372	24.832	1.8366	0.41236	4.45389	1.8044	0.922219	1.95659	1.94703	0.268406	7.25405
SPAC16A10.06c	nse2	2.4766	0.498064	4.97246	3.25114	0.473594	6.86481	1.98923	0.339574	5.85801	2.45047	0.669643	3.65936	2.20413	0.396938	5.55283
SPBC26H8.11c	SPBC26H8.11c	3.09343	0.498035	6.21127	1.85735	1.56215	1.18897	0.38187	0.321019	1.18955	3.06322	0.5152	5.94568	2.04277	0.632748	3.22841
SPBPB2B2.12c	SPBPB2B2.12c	0.552583	0.497154	1.11149	3.2303	0.433381	7.45372	2.79513	0.311481	8.97369	1.26619	0.847569	1.4939	1.45166	0.46112	3.14811
SPAC1F7.10	SPAC1F7.10	2.19021	0.497017	4.40672	2.51926	1.80039	1.39928	0.624792	2.67924	0.233197	1.99532	0.404972	4.92706	1.16129	0.140916	8.24102
SPBC8D2.17	SPBC8D2.17	3.21634	0.496814	6.47393	3.65119	0.77741	4.69661	1.40226	0.703862	1.99223	3.02558	1.34019	2.25757	2.57418	0.272708	9.43931
SPAC589.11	mug82	1.11966	0.496515	2.25504	2.75802	1.67948	1.64219	2.0656	2.11219	0.977944	1.03936	0.898377	1.15693	1.50664	0.3676	4.09858
SPBP22H7.07	prp5	3.22261	0.496424	6.49165	3.48132	1.57646	2.20832	2.13196	2.56175	0.832227	2.91547	1.41503	2.06036	2.49577	0.395954	6.30317
SPBC27.01c	SPBC27.01c	4.23795	0.496183	8.5411	3.79112	1.48692	2.54965	2.0248	0.803354	2.52044	3.7588	1.00674	3.73364	3.41233	0.516419	6.60769
SPBC15D4.08c	SPBC15D4.08c	1.65998	0.495079	3.35296	2.76458	0.645735	4.28129	1.45053	0.152902	9.48663	1.22045	0.763529	1.59843	1.12173	0.504363	2.22405
SPBC887.06c	snx3	2.71056	0.49494	5.47655	3.10043	0.181088	17.1211	1.8488	0.124038	14.9051	2.54037	0.332173	7.64772	2.2263	0.494158	4.50524
SPCC4B3.16	tip41	2.35485	0.494885	4.75838	2.91322	0.477416	6.10205	1.12125	0.682055	1.64394	2.40823	0.933047	2.58104	2.03988	0.421319	4.84165
SPBC2G2.01c	liz1	2.42913	0.494831	4.90901	2.96811	0.652005	4.55228	1.7006	0.884695	1.92224	2.32718	0.692807	3.35905	1.98387	0.536409	3.69842
SPBC713.05	SPBC713.05	2.32139	0.494802	4.69156	2.67396	0.657503	4.06685	1.32704	0.186072	7.13185	1.71703	0.495807	3.4631	1.79091	0.291002	6.15427
SPBC1921.07c	sgf29	3.44928	0.493775	6.98553	3.59018	0.639616	5.61302	1.6201	0.4793	3.38015	3.13285	0.643554	4.86805	2.7536	0.581857	4.73244
SPCC1620.13	SPCC1620.13	1.752	0.493381	3.551	2.36164	0.697423	3.38624	0.975485	0.918445	1.0621	1.25418	1.572	0.797826	1.20415	0.638365	1.8863
SPAC637.11	rpm2	1.99742	0.493267	4.04937	2.12447	0.228636	9.29192	0.874029	0.616002	1.41887	2.23408	1.06986	2.0882	1.66643	0.635638	2.62166
SPBC776.14	plh1	3.18867	0.493091	6.46669	3.31907	0.442155	7.50659	1.3783	0.259852	5.3042	2.35654	0.460903	5.11287	2.65899	0.376591	7.06069
SPBP4H10.09	rsv1	0.358443	0.491487	0.729304	2.7913	0.248283	11.2424	2.7327	0.278887	9.79859	2.09997	1.22734	1.711	0.254421	0.648274	0.392459
SPAC19B12.10	sst2	1.89699	0.491153	3.86232	3.38447	0.112043	30.2068	2.28566	0.0832552	27.4537	2.47624	0.728087	3.40102	1.60587	0.879618	1.82564
SPBC1709.01	chs2	1.60083	0.490883	3.26113	2.65274	0.206416	12.8514	2.14229	0.288282	7.43123	2.56026	0.310203	8.2535	1.8129	0.400932	4.52172
SPBC1734.12c	alg12	3.12197	0.490782	6.36122	3.70584	0.200043	18.5252	2.71581	0.210991	12.8717	3.03945	0.37064	8.20054	2.37488	0.244225	9.72416
SPAC13G6.13	SPAC13G6.13	0.730889	0.490711	1.48945	0.245886	1.08318	0.227004	0.10508	0.466149	0.225421	0.490315	0.664084	0.738333	0.498542	0.453852	1.09847
SPAC3C7.10	pex13	3.33079	0.490639	6.78867	3.34927	0.408337	8.20222	1.68404	0.643517	2.61694	2.87244	1.38398	2.07549	3.26649	0.698512	4.67636
SPBC365.20c	SPBC365.20c	1.99243	0.489632	4.06923	3.39412	1.67889	2.02164	2.15111	1.21072	1.77673	2.06149	1.07372	1.91996	1.74499	0.562263	3.10352
SPBC1703.11	SPBC1703.11	2.87179	0.48955	5.86617	2.93157	0.779875	3.75903	1.19977	0.47677	2.51646	2.59246	0.842406	3.07745	2.51905	0.423375	5.94993
SPAC20H4.01	SPAC20H4.01	3.33494	0.489298	6.81576	3.26345	1.53414	2.12722	2.3383	1.95104	1.19849	2.85369	1.17015	2.43874	2.63202	0.681137	3.86415
SPBC31F10.17c	SPBC31F10.17c	2.92605	0.488998	5.98377	3.74015	0.615187	6.07969	3.19666	0.402738	7.93731	3.73209	0.460743	8.10015	2.79748	0.326158	8.57709
SPAC2C4.04c	SPAC2C4.04c	3.40758	0.488714	6.97255	2.51145	0.221871	11.3194	2.45053	0.122803	19.955	3.21208	0.682288	4.70781	3.2612	0.317449	10.2731
SPAC637.08	SPAC637.08	3.63013	0.48683	7.45666	3.04492	1.25325	2.42962	0.82118	3.2998	0.248858	3.26658	1.24484	2.62409	3.25567	0.614528	5.29783
SPAC27D7.08c	SPAC27D7.08c	2.54377	0.486821	5.22527	2.99223	0.426041	7.02333	1.37985	0.241647	5.7102	2.28618	1.00415	2.27673	2.08746	0.590624	3.53433
SPAC26F1.02	SPAC26F1.02	3.05066	0.486619	6.26908	3.84143	0.234354	16.3916	1.8001	0.167478	10.7483	3.01236	0.666702	4.5183	3.32716	0.510085	6.52276
SPAC31G5.15	SPAC31G5.15	2.15902	0.486304	4.43964	2.75175	0.627864	4.38271	2.61151	0.519792	5.02415	1.8043	1.09588	1.64644	1.73157	0.653471	2.6498
SPAC343.03	apc11	1.99511	0.486081	4.10447	3.86367	0.337464	11.4491	3.0076	0.317657	9.46808	2.04005	0.942121	2.16538	1.45183	0.460457	3.15301
SPAC1B3.11c	ypt4	1.78513	0.485747	3.67501	3.69223	0.821756	4.49309	1.77449	0.316512	5.60637	2.10067	0.611922	3.43291	1.46601	0.244844	5.98751
SPAC2F3.14c	SPAC2F3.14c	3.05774	0.485576	6.29713	4.03266	0.866717	4.6528	2.67938	0.672222	3.98585	3.22024	0.423618	7.60174	3.04007	0.56084	5.42056
SPAC19A8.14	SPAC19A8.14	3.20766	0.485167	6.61146	3.3466	0.778168	4.30062	2.48837	0.436493	5.70083	2.91617	0.738898	3.94665	2.42052	0.279385	8.66376
SPAC9.11	SPAC9.11	1.97646	0.484437	4.07991	3.01792	0.292885	10.3041	1.23746	0.232161	5.33017	2.11614	0.358977	5.89492	1.70292	0.321037	5.30443
SPCC1682.01	qcr9	4.26382	0.4839	8.81137	4.08841	0.318447	12.8386	2.99994	0.180063	16.6606	4.01339	0.601733	6.66971	3.35747	0.361191	9.29556
SPBC11G11.02c	end3	3.28303	0.483386	6.79174	2.58195	0.876384	2.94614	1.01797	0.967219	1.05247	3.11951	0.944507	3.30279	2.5998	0.468842	5.54516
SPCC1795.07	SPCC1795.07	2.90268	0.482908	6.01084	3.92073	0.331077	11.8424	3.0661	0.381809	8.03044	3.00796	1.04719	2.87241	2.1924	0.475846	4.60737
SPAC11E3.09	pyp3	2.15551	0.482503	4.46736	2.52537	0.507052	4.98049	1.39426	0.244317	5.70676	3.04703	0.47862	6.36629	2.17463	0.366213	5.93816
SPAC2F7.04	pmc2	3.25342	0.482207	6.74693	3.2237	0.364268	8.84982	1.1963	0.487498	2.45396	2.9037	1.72212	1.68612	2.71099	0.862695	3.14247
SPCC1442.13c	SPCC1442.13c	2.43965	0.482081	5.06067	2.06749	0.439095	4.70852	1.18897	1.01873	1.16711	2.50028	0.742474	3.3675	2.50941	0.396689	6.32587
SPAC12B10.04	SPAC12B10.04	3.11438	0.482075	6.46036	2.16558	0.716564	3.02218	1.25369	0.389155	3.22158	2.43312	0.997285	2.43974	2.61547	0.83674	3.12578
SPAC8C9.20	SPAC8C9.20	0.262128	0.481894	0.543954	0.639615	0.694998	0.920312	0.228469	0.316179	0.722596	0.523894	0.476928	1.09848	0.261533	0.291575	0.896965
SPAC3G6.06c	rad2	2.90367	0.481815	6.02653	2.20347	0.625504	3.52271	1.04868	1.26164	0.831203	2.34699	1.11483	2.10524	2.35496	0.299358	7.8667
SPBC428.18	cdt1	2.27051	0.481748	4.71306	0.713767	0.756007	0.944128	0.473536	0.144298	3.28166	2.23519	1.02202	2.18703	1.98872	0.579018	3.43464
SPBC1105.10	rav1	2.13117	0.481575	4.42543	2.71383	0.259621	10.453	1.79015	0.147769	12.1145	1.62329	0.526706	3.08197	1.78613	0.295732	6.03968
SPAC3G6.13c	rpl4101	6.09411	0.481008	12.6694	6.66273	1.26071	5.28489	5.51102	0.637264	8.64793	5.74236	0.231913	24.7609	5.28359	1.54524	3.41926
SPBC29A10.08	gas2	4.38788	0.479492	9.1511	4.00179	2.38591	1.67726	2.18537	2.11158	1.03495	4.35156	0.360673	12.0651	3.37691	0.43113	7.83269
SPAC328.08c	SPAC328.08c	1.87477	0.478769	3.91581	2.83366	0.542896	5.21954	2.18539	0.139986	15.6114	2.01332	0.704279	2.85869	1.36941	0.511767	2.67585
SPCC24B10.04	SPCC24B10.04	3.4288	0.478666	7.16325	2.95901	0.253308	11.6815	1.78972	0.169775	10.5417	3.22557	0.404442	7.97535	3.00544	0.372594	8.06627
SPBC215.14c	vps20	2.38244	0.47808	4.98335	4.07063	0.252652	16.1116	2.75366	0.446219	6.1711	2.69923	0.379388	7.11468	1.82598	0.207256	8.81024
SPAC1952.06c	SPAC1952.06c	2.54004	0.478024	5.31363	2.39689	0.190237	12.5995	1.63106	0.0589805	27.6542	2.21065	0.533021	4.14739	2.06061	0.652729	3.15691
SPAC644.16	SPAC644.16	3.57545	0.478023	7.47966	4.10898	0.757089	5.42734	2.09292	0.438914	4.76841	3.05806	0.864524	3.53727	2.30405	0.34484	6.6815
SPAC13C5.05c	SPAC13C5.05c	2.69272	0.477375	5.64067	4.3656	0.219918	19.851	4.03005	0.487571	8.26557	3.02908	0.502777	6.02471	2.17518	0.244006	8.91445
SPAC2G11.02	urb2	2.83126	0.477358	5.9311	1.22543	0.528688	2.31786	0.59135	0.346015	1.70903	1.87465	0.503988	3.71963	2.4191	0.466896	5.18125
SPBC14F5.10c	SPBC14F5.10c	2.1953	0.476688	4.60531	2.95318	0.395475	7.46742	3.16129	0.100607	31.422	2.92976	0.468785	6.2497	2.11217	0.38151	5.53635
SPAC22F3.05c	alp41	2.19658	0.476263	4.61211	2.41769	2.23584	1.08133	1.00174	1.71141	0.58533	1.33737	1.53043	0.873854	1.87093	0.365488	5.11899
SPCC663.10	SPCC663.10	3.68434	0.476097	7.73864	2.2813	2.65594	0.85894	1.51593	1.60061	0.947095	3.09817	1.01265	3.05946	2.94603	0.58808	5.00957
SPAC8C9.11	SPAC8C9.11	1.13465	0.475708	2.38517	1.42864	0.266381	5.36314	0.610108	0.177389	3.43938	1.90981	0.684542	2.78991	1.05319	0.394207	2.67166
SPAC15A10.07	SPAC15A10.07	2.81706	0.475402	5.92564	2.65487	0.179223	14.8132	2.7689	0.45056	6.14546	2.85546	0.495667	5.76084	2.52584	0.238754	10.5792
SPCC1919.06c	wtf25	2.06097	0.474381	4.34455	2.54769	0.193194	13.1873	2.62747	0.174107	15.0912	2.1711	0.330776	6.56366	1.49422	0.30246	4.94024
SPCC736.05	wtf7	1.71187	0.474276	3.60944	2.7255	0.677233	4.02446	3.64907	0.173745	21.0024	2.63715	1.0931	2.41255	1.54612	0.47627	3.2463
SPCC338.18	SPCC338.18	0.701187	0.474212	1.47864	3.26988	0.165192	19.7944	1.26238	0.264157	4.77891	3.51486	0.305154	11.5183	2.42526	0.154559	15.6915
SPAC12B10.09	SPAC12B10.09	2.61255	0.474083	5.51075	1.19454	1.20242	0.993446	0.614786	0.379878	1.61838	2.04401	0.372122	5.49284	1.85091	0.510898	3.62286
SPAC3A11.02	cps3	2.93224	0.473979	6.18644	4.26373	0.297785	14.3182	3.92007	0.214806	18.2494	2.93197	0.519754	5.64107	2.16056	0.311728	6.93093
SPAC3A12.12	atp11	2.9011	0.472898	6.13473	2.7534	0.217268	12.6728	1.12594	0.364186	3.09166	2.9406	0.970596	3.02968	2.93573	0.909503	3.22783
SPAC8E11.08c	SPAC8E11.08c	0.341941	0.472809	0.723212	0.122713	0.125987	0.974015	0.129614	0.17505	0.74044	0.293396	1.49985	0.195618	0.619244	0.81193	0.762681
SPCC1840.04	SPCC1840.04	3.07122	0.47278	6.49609	3.84155	0.431506	8.90264	2.04067	0.375892	5.42887	2.93725	0.821966	3.57344	2.25225	0.322811	6.977
SPCC70.10	SPCC70.10	2.38498	0.472319	5.04951	3.86585	0.223141	17.3247	3.2213	0.153956	20.9234	3.24134	0.208276	15.5627	1.90174	0.219318	8.67115
SPBC649.05	cut12	2.11731	0.47221	4.48383	3.81943	0.388138	9.84038	2.79668	0.181082	15.4443	2.57348	0.525503	4.89717	1.75592	0.493571	3.55758
SPBC27.04	SPBC27.04	2.98888	0.471906	6.33364	3.09545	1.02807	3.01094	2.63426	0.77521	3.39813	3.91371	0.126717	30.8855	2.7357	0.538067	5.08431
SPBC1604.03c	SPBC1604.03c	2.93656	0.471656	6.22606	2.57256	0.609353	4.2218	1.32889	0.228576	5.81378	2.77785	0.317665	8.74458	2.09259	0.392378	5.33309
SPAC167.02	ptb1	2.66507	0.47139	5.65365	3.34577	0.444833	7.52141	2.51687	0.350094	7.18912	2.19157	1.2695	1.72632	2.15421	0.611812	3.52103
SPCC613.11c	meu23	1.57816	0.470543	3.35392	4.73921	0.411761	11.5096	3.13001	0.22448	13.9434	2.13995	0.714688	2.99425	1.349	0.328522	4.10627
SPBC16C6.08c	qcr6	4.14155	0.470088	8.81016	4.27807	0.648328	6.59861	3.46434	0.463673	7.47151	3.99636	0.344937	11.5858	3.7476	0.614374	6.09987
SPAC31A2.14	SPAC31A2.14	2.76995	0.469815	5.89583	3.19293	0.513797	6.21438	1.78688	0.326251	5.477	2.52553	0.578073	4.36887	2.10182	0.335359	6.26736
SPBC27.02c	ask1	2.10283	0.46895	4.48412	4.05977	0.166235	24.4218	3.07681	0.0589695	52.1763	2.86846	0.125716	22.8171	1.76671	0.262241	6.73698
SPBC8E4.04	SPBC8E4.04	3.65026	0.468613	7.78949	4.42991	0.464092	9.54533	2.70079	0.46627	5.79233	3.20004	0.316994	10.0949	2.97265	0.327101	9.08785
SPCC1020.03	SPCC1020.03	2.60202	0.468595	5.5528	3.46968	0.245828	14.1142	2.24503	0.507155	4.42671	2.72868	0.700827	3.89351	1.35364	0.562174	2.40786
SPAC4A8.08c	vas1	2.55714	0.46843	5.45895	3.05792	0.226749	13.4859	1.3192	0.105024	12.5609	2.29027	0.610889	3.74908	2.15858	0.641867	3.36297
SPAC824.06	tim14	3.74981	0.468382	8.00587	3.39825	0.420789	8.07591	2.35147	0.955135	2.46192	3.29722	0.734628	4.48829	2.98148	0.290319	10.2697
SPCC4E9.01c	rec11	0.706951	0.468258	1.50975	3.83718	0.161312	23.7873	1.28266	0.2129	6.02471	1.4987	0.447446	3.34945	0.713737	0.478191	1.49258
SPAC4G8.09	SPAC4G8.09	2.62878	0.467959	5.61755	2.28086	0.878998	2.59484	0.950097	0.385703	2.46329	2.35096	0.608673	3.86243	2.46045	0.466135	5.27841
SPCC830.09c	SPCC830.09c	2.48742	0.466992	5.32648	2.39598	0.173222	13.8318	1.06222	0.294767	3.60359	2.16312	0.722072	2.99571	2.46164	0.356513	6.90478
SPBC2D10.18	abc1	3.19323	0.466846	6.84001	3.02599	0.300067	10.0844	1.46644	0.549102	2.67062	2.98683	0.738271	4.0457	2.93043	0.468767	6.25135
SPBC19G7.04	SPBC19G7.04	2.31944	0.466757	4.96927	3.07436	0.217686	14.1229	3.23531	0.250535	12.9136	3.54025	0.230665	15.348	2.08037	0.255779	8.13349
SPAC17A5.10	SPAC17A5.10	2.00963	0.466706	4.30598	3.68789	0.18951	19.4602	1.62704	0.109649	14.8386	2.3684	0.242412	9.77015	1.46286	0.223209	6.55374
SPAC27E2.02	SPAC27E2.02	3.14684	0.466628	6.7438	3.2047	0.790434	4.05435	1.50895	0.436162	3.45962	3.04532	2.33885	1.30206	2.9087	0.570348	5.09987
SPAC17A5.07c	ulp2	2.67229	0.466481	5.72861	2.96595	0.362333	8.18571	1.79516	0.208062	8.628	2.59686	0.565392	4.59302	2.21611	0.403358	5.49416
SPCC126.14	prp18	2.11413	0.4663	4.53384	2.30469	0.4324	5.33	0.905545	0.213896	4.23358	1.83018	0.305487	5.991	1.90861	0.300269	6.35635
SPBC409.04c	mis12	3.03702	0.466014	6.51701	3.70121	0.397798	9.30425	2.8503	0.533387	5.34378	2.54675	0.72316	3.5217	2.6112	0.312012	8.36892
SPCC777.08c	bit61	2.85674	0.465686	6.13448	2.97744	1.12954	2.63597	1.0461	1.19375	0.876314	2.72929	1.20787	2.25958	2.36478	0.74863	3.15881
SPAC10F6.05c	ubc6	3.01101	0.465671	6.46595	3.74821	0.486357	7.7067	3.29014	0.753355	4.36732	2.83167	0.945137	2.99605	2.59144	0.445682	5.81454
SPBC28F2.08c	SPBC28F2.08c	2.60199	0.464681	5.59953	2.1799	1.02518	2.12637	1.4817	0.298235	4.96823	2.43303	0.642579	3.78635	2.18718	0.370659	5.9008
SPCC613.07	SPCC613.07	2.5936	0.463932	5.59048	2.81482	0.212348	13.2557	1.29953	0.0797711	16.2908	2.31036	0.663294	3.48316	2.13568	0.620872	3.4398
SPAC1D4.01	SPAC1D4.01	2.63698	0.463851	5.68497	2.7043	0.281169	9.61807	1.74472	0.171025	10.2016	2.95966	0.650446	4.5502	2.83927	0.402753	7.04967
SPBC30D10.15	SPBC30D10.15	3.44441	0.463775	7.42689	2.64149	0.454226	5.81537	1.33538	0.190221	7.02015	3.23037	0.389481	8.29405	3.19929	0.366573	8.72754
SPBC115.02c	SPBC115.02c	2.56566	0.46359	5.53434	3.41186	0.417956	8.1632	1.8272	0.211812	8.62655	2.94261	0.728132	4.04131	2.07111	0.521156	3.97407
SPAC1486.04c	alm1	3.13677	0.463533	6.76709	2.54497	0.770273	3.30399	1.5832	0.560698	2.82363	2.65201	0.42971	6.17163	2.82575	0.336241	8.40395
SPAC14C4.03	mek1	0.579903	0.463507	1.25112	2.96826	0.262957	11.288	0.634752	0.230392	2.7551	0.691465	0.367657	1.88073	0.641608	0.49579	1.29411
SPAC3G9.01	nsk1	2.64746	0.463262	5.71482	3.19977	0.163845	19.5293	0.966608	0.467081	2.06946	2.45121	0.323412	7.57923	2.4488	0.354335	6.91097
SPCC576.19c	SPCC576.19c	1.99057	0.462789	4.30126	2.70025	1.05986	2.54774	0.856143	2.99718	0.285649	1.15279	0.441591	2.61053	1.3987	0.279074	5.01194
SPBPB2B2.13	SPBPB2B2.13	2.51282	0.462093	5.43791	4.14111	0.19194	21.5751	3.59413	0.391604	9.17795	2.51886	0.445588	5.65289	2.73134	0.320061	8.53383
SPAC22F3.13	tsc1	2.95268	0.461765	6.39435	3.73234	0.176419	21.1561	2.80514	0.27823	10.0821	2.56495	0.899652	2.85105	2.19993	0.57819	3.80485
SPAC1782.03	SPAC1782.03	2.09064	0.461172	4.53332	3.06141	0.218812	13.9911	1.41389	0.127595	11.0811	2.27936	0.394886	5.77218	2.04855	0.300887	6.80838
SPCC1672.03c	SPCC1672.03c	3.27756	0.460529	7.11695	3.08324	0.359422	8.57833	1.52185	0.578038	2.63278	3.41916	0.421266	8.11639	1.92978	0.670224	2.87931
SPBC660.05	SPBC660.05	0.992239	0.460522	2.1546	2.83337	0.253663	11.1698	1.90963	0.168028	11.3649	3.39557	0.327486	10.3686	0.900353	0.241063	3.73492
SPAC1B3.17	clr2	2.46939	0.460159	5.36638	2.11756	0.141078	15.0099	0.786128	0.284475	2.76344	2.04505	1.25608	1.62812	1.98907	0.596387	3.3352
SPCC1919.15	brl1	2.97537	0.459863	6.47013	1.7584	1.64478	1.06908	1.0733	1.51659	0.707704	2.40223	1.32708	1.81017	2.59739	1.10032	2.36058
SPBC16G5.07c	SPBC16G5.07c	2.96726	0.459434	6.45851	2.91984	0.41144	7.09665	1.74225	0.3597	4.84362	3.13927	0.891659	3.5207	2.36684	0.389706	6.07342
SPCC622.02	SPCC622.02	2.24959	0.459369	4.89712	2.48177	1.38746	1.78872	1.58142	0.395185	4.00173	3.04762	0.320869	9.49803	1.85259	0.478199	3.8741
SPAC637.03	SPAC637.03	2.03133	0.459226	4.42338	4.36947	0.229726	19.0204	3.70396	0.219028	16.9109	3.84238	0.0688292	55.8249	2.2411	0.31774	7.05326
SPAC222.05c	mss1	2.4056	0.458952	5.24151	3.09531	0.281018	11.0146	2.16437	0.0755114	28.6628	2.37243	0.633982	3.74211	2.06867	0.574933	3.5981
SPBC26H8.12	SPBC26H8.12	3.03359	0.458709	6.61332	3.64794	0.259655	14.0492	1.87063	0.262668	7.12166	2.98739	0.683173	4.37282	2.34479	0.280087	8.37166
SPAC19B12.05c	fcp1	3.41574	0.458654	7.44732	3.78211	0.231051	16.3692	1.90742	0.541901	3.51986	3.03546	1.10452	2.74821	2.72858	0.293602	9.29347
SPAC14C4.10c	SPAC14C4.10c	1.79558	0.458238	3.91844	3.50134	0.144796	24.1812	2.83451	0.0781066	36.2903	2.19336	0.847132	2.58916	1.44871	0.334368	4.33268
SPAC926.04c	hsp90	4.8097	0.458196	10.497	5.02342	1.26125	3.9829	4.13423	0.861789	4.79727	4.38205	0.120023	36.5101	3.72327	1.05587	3.52625
SPAC17A5.11	rec12	1.32051	0.458028	2.88304	2.47381	0.939898	2.632	0.764216	0.644512	1.18573	1.06716	0.57778	1.84701	0.959795	0.321857	2.98206
SPAC16A10.01	SPAC16A10.01	1.38887	0.457812	3.03372	2.91802	0.367113	7.94857	1.52884	0.0857928	17.8202	2.62296	0.15887	16.5101	1.50907	0.294602	5.12239
SPAC20H4.07	rhp57	2.95434	0.457708	6.45463	3.25094	0.654219	4.96919	2.85137	0.131707	21.6493	2.74492	0.298593	9.19282	2.27799	0.393245	5.79278
SPCC285.15c	rps2802	4.82665	0.457348	10.5536	4.66411	3.26874	1.42688	3.21506	2.85746	1.12515	4.40455	1.05092	4.19116	3.7187	0.801019	4.64246
SPAC26F1.01	sec74	2.10588	0.457223	4.60581	2.98093	0.270052	11.0384	2.74328	0.115013	23.8519	2.22427	0.454174	4.89739	1.60612	0.487755	3.29288
SPBC1A4.01	apc10	1.9042	0.45721	4.16484	4.17845	0.737881	5.66277	3.47101	0.573966	6.04741	3.33817	0.246414	13.547	1.59582	0.201675	7.91283
SPAC1687.12c	coq4	3.39967	0.456855	7.44147	3.74917	0.664283	5.64394	2.03498	0.46706	4.357	3.13463	0.960945	3.26203	2.59089	0.524276	4.94184
SPBC409.19c	SPBC409.19c	3.05801	0.456728	6.69547	3.57016	0.584531	6.10773	2.45576	0.605819	4.05362	2.54657	1.69779	1.49993	2.28641	0.532922	4.29034
SPAC4H3.07c	SPAC4H3.07c	3.59986	0.456482	7.88609	3.50811	0.280439	12.5094	2.45733	0.277821	8.84498	2.93984	0.524215	5.60808	2.82052	0.455053	6.19821
SPBC1773.02c	SPBC1773.02c	3.1578	0.456296	6.92051	4.03866	0.301103	13.4129	2.84538	0.0996056	28.5665	3.44322	0.160791	21.4142	2.5669	0.293354	8.75017
SPBC947.05c	SPBC947.05c	1.45952	0.455956	3.20102	1.19054	1.8567	0.641216	1.06131	1.02488	1.03554	2.59815	0.435504	5.96584	1.07117	0.374909	2.85715
SPBC146.08c	SPBC146.08c	3.79163	0.455597	8.32235	3.90842	0.298431	13.0966	2.313	0.413479	5.59399	3.17041	0.446953	7.09337	3.41769	0.390752	8.74646
SPBC31F10.12	SPBC31F10.12	3.79999	0.455393	8.3444	3.52095	0.443467	7.93959	1.98467	0.375648	5.28333	3.42658	0.641262	5.3435	3.16782	0.479999	6.59964
SPAC31G5.17c	rps1001	4.33382	0.455351	9.51755	4.24858	0.27245	15.594	3.38797	0.153964	22.0049	3.98481	0.389293	10.236	2.94039	0.322306	9.12297
SPAC1687.10	mcp1	2.43079	0.45533	5.33853	3.25073	0.202365	16.0637	2.6237	0.0915492	28.6589	2.88517	0.177968	16.2117	2.33269	0.434485	5.36886
SPAPB1A10.11c	SPAPB1A10.11c	2.47035	0.455146	5.4276	2.23282	0.32909	6.78482	0.945842	0.154089	6.13829	2.02834	0.850703	2.38431	2.22739	0.596208	3.73593
SPBC30B4.01c	wsc1	2.69791	0.455085	5.92837	2.42844	0.272942	8.89727	1.71874	0.248158	6.92597	2.62578	0.692439	3.79207	1.76699	1.85546	0.952317
SPCC1906.04	wtf20	1.4772	0.455082	3.24602	3.37877	0.101685	33.228	3.11455	0.100502	30.9898	2.12655	0.230151	9.2398	1.55844	0.0561531	27.7534
SPCC1672.04c	SPCC1672.04c	2.87885	0.454663	6.33183	3.98929	1.26232	3.16029	2.67973	0.228862	11.7089	3.2624	0.744292	4.38322	3.22993	0.256059	12.614
SPCC594.06c	SPCC594.06c	2.32369	0.454625	5.11121	3.2552	0.453688	7.17498	1.85103	0.11304	16.375	2.58888	0.60158	4.30347	1.70585	0.41618	4.09884
SPAC1952.03	SPAC1952.03	2.77624	0.454253	6.11167	3.55931	0.32896	10.8199	3.09983	0.38527	8.04587	2.55699	1.97006	1.29792	2.39818	0.714032	3.35864
SPBC3E7.10	fma1	3.7161	0.454065	8.18409	3.3476	1.06072	3.15596	1.30468	0.963098	1.35467	3.32646	1.11804	2.97525	2.76107	0.676153	4.0835
SPCC63.13	SPCC63.13	1.53559	0.453831	3.38361	2.27448	0.297538	7.64433	1.9381	0.169612	11.4267	2.75722	1.43224	1.92511	0.992855	0.260943	3.80487
SPAC23C4.14	alg1	2.79899	0.453506	6.17189	3.56689	0.315316	11.3121	2.85812	0.168954	16.9165	2.41382	0.642831	3.75499	2.16442	0.578635	3.74056
SPAC15A10.15	sgo2	2.75098	0.453333	6.06834	3.12715	0.402094	7.77715	1.56574	0.213541	7.33228	2.67735	0.643395	4.16128	2.30385	0.460402	5.00398
SPBC428.12c	SPBC428.12c	3.37609	0.452363	7.46322	3.90207	0.220812	17.6715	2.63201	0.215368	12.221	3.36275	1.38142	2.43427	2.80562	0.867861	3.2328
SPAC1486.08	SPAC1486.08	3.53596	0.452254	7.81854	3.68494	0.557394	6.61101	2.35798	0.221055	10.667	3.30742	0.377542	8.7604	3.16175	0.291132	10.8602
SPAC4G8.08	SPAC4G8.08	2.70302	0.451846	5.98217	2.51149	0.223101	11.2572	1.11452	0.0855787	13.0234	2.56731	0.335534	7.65139	1.99968	0.34841	5.73944
SPBPB21E7.06	SPBPB21E7.06	0.30884	0.450886	0.684963	0.130664	0.200005	0.653302	0.598583	0.16146	3.7073	0.201782	0.109487	1.84298	0.168263	0.126479	1.33037
SPAC5D6.08c	mes1	2.44139	0.450526	5.41897	4.87528	0.265824	18.3402	4.2446	0.456572	9.29667	3.30227	0.212433	15.545	2.02945	0.272697	7.44212
SPAC694.04c	SPAC694.04c	3.85956	0.450197	8.57306	3.62943	1.38052	2.62903	1.57688	1.13477	1.3896	3.69043	0.39239	9.405	2.91064	0.387043	7.52021
SPAC13G7.01c	erg7	3.25218	0.449888	7.22888	2.98491	0.33924	8.79882	2.29431	0.116411	19.7087	2.92656	0.561538	5.21169	2.6228	0.21327	12.298
SPAC17C9.02c	lys7	2.21545	0.449631	4.92726	2.5083	2.40012	1.04508	1.27866	2.28894	0.558626	1.80918	1.23711	1.46242	1.40851	0.447807	3.14535
SPAC23A1.19c	SPAC23A1.19c	2.47316	0.449598	5.50083	1.90558	0.827399	2.3031	0.89092	0.224878	3.96178	2.46925	0.546489	4.5184	2.20587	0.32314	6.82637
SPAC23H4.08	SPAC23H4.08	2.47796	0.44914	5.51713	3.225	0.264644	12.1862	2.26173	0.178169	12.6943	2.39618	0.206446	11.6068	1.92832	0.259748	7.4238
SPCC285.14	SPCC285.14	2.14598	0.449091	4.7785	3.38837	0.218628	15.4984	2.51184	0.151098	16.6239	2.20301	0.693687	3.1758	1.70216	0.363138	4.68736
SPAP8A3.11c	SPAP8A3.11c	2.30283	0.449023	5.12854	2.83142	0.472542	5.9919	1.57555	0.344713	4.57062	1.69215	0.717714	2.35769	1.70193	0.578647	2.94122
SPBC16G5.12c	top3	2.12355	0.448552	4.73424	2.76774	0.543506	5.09238	0.615544	0.783636	0.785497	1.97607	0.420758	4.69645	1.57499	0.931707	1.69044
SPBC1685.14c	SPBC1685.14c	2.40866	0.448525	5.37019	3.27218	0.149887	21.8309	2.84559	0.0878768	32.3816	2.81565	0.419836	6.70654	1.54042	0.423211	3.63985
SPAC27E2.06c	SPAC27E2.06c	2.32262	0.448196	5.18215	3.47783	0.304761	11.4117	1.83732	0.209276	8.77942	2.27414	1.53336	1.48311	1.75076	0.492023	3.55828
SPAC27D7.07c	smd1	3.77057	0.447653	8.42298	4.11183	0.533098	7.71308	2.47098	0.212815	11.6109	3.49158	0.393436	8.87459	3.20605	0.295307	10.8567
SPAC5H10.01	SPAC5H10.01	3.93423	0.447066	8.80012	1.82767	1.43906	1.27004	0.792044	2.09261	0.378495	2.62289	0.647088	4.05338	1.13707	0.533142	2.13277
SPBP35G2.09	usp103	3.25952	0.446901	7.29361	3.82107	1.08659	3.51658	1.76476	0.409837	4.306	2.91686	0.658048	4.43259	2.5177	0.341007	7.38315
SPBC23G7.14	SPBC23G7.14	2.55582	0.446292	5.72679	3.1579	0.153083	20.6287	2.28786	0.350983	6.51844	2.69394	0.514634	5.23468	2.35528	0.129378	18.2046
SPCC16A11.03c	SPCC16A11.03c	2.76695	0.445924	6.20499	2.78473	0.419399	6.63982	1.76802	0.271922	6.50194	2.5518	1.05822	2.4114	2.29308	0.657255	3.48888
SPAC17G8.05	med20	3.17368	0.445745	7.11994	3.75285	0.257778	14.5585	2.71061	0.168982	16.0408	2.55057	1.03059	2.47487	2.50128	0.610319	4.09832
SPCC74.09	mug24	0.698889	0.444496	1.57232	1.12235	0.612044	1.83377	4.28167	0.748637	5.71929	3.7507	0.132375	28.334	0.892311	0.276734	3.22444
SPBC11C11.11c	SPBC11C11.11c	2.09242	0.444052	4.71211	2.46752	0.432112	5.71038	1.94711	0.480896	4.04893	1.93524	0.39937	4.84574	1.85051	0.247441	7.47856
SPBC3E7.11c	SPBC3E7.11c	3.34646	0.443615	7.5436	3.644	0.462476	7.87934	2.14475	1.23466	1.73713	2.8674	0.700165	4.09533	2.70317	0.375255	7.20355
SPCC825.02	SPCC825.02	3.90448	0.443051	8.81271	3.78674	0.382685	9.89519	2.19922	0.422512	5.20512	3.5803	0.763855	4.68714	3.2687	0.288748	11.3203
SPAC607.02c	SPAC607.02c	3.72341	0.442788	8.40903	4.12202	0.396719	10.3903	2.61984	0.424915	6.16557	3.59771	1.21918	2.95092	3.85118	0.611322	6.29975
SPCC622.19	jmj4	2.83351	0.442743	6.39989	2.84039	1.64009	1.73185	1.01418	1.48435	0.683253	2.15102	1.6389	1.31248	1.96777	0.581673	3.38296
SPBC660.06	SPBC660.06	3.37436	0.442447	7.62659	4.45073	0.551018	8.07729	3.14575	0.895864	3.51141	3.87538	0.325638	11.9009	2.39566	0.375399	6.38164
SPAC19G12.13c	poz1	2.63679	0.44242	5.95994	2.34733	0.471081	4.98286	1.0796	0.280761	3.84526	2.54747	0.603576	4.22063	2.23743	0.29405	7.60901
SPAC227.02c	SPAC227.02c	3.2715	0.442088	7.40012	3.00618	0.434141	6.92444	1.91994	0.331889	5.7849	2.86676	0.681052	4.20931	2.83424	0.283807	9.9865
SPAC6F12.14	cut23	2.44642	0.441747	5.53806	3.86079	0.368722	10.4707	3.29552	0.262061	12.5754	2.72144	0.581284	4.68178	2.13392	0.454718	4.69284
SPBC1604.20c	tea2	1.9	0.441591	4.30263	1.62918	2.34817	0.69381	0.615206	1.82407	0.337272	1.10073	1.21893	0.903033	1.59521	0.400823	3.97983
SPCPB1C11.02	SPCPB1C11.02	1.17362	0.44117	2.66024	0.683828	0.380582	1.79679	0.342347	0.160668	2.13077	2.19697	0.244145	8.99863	0.957431	0.26497	3.61336
SPBC29A10.11c	vps902	3.00844	0.440989	6.82203	3.6111	0.35765	10.0967	2.75446	1.64848	1.67091	2.91981	0.418638	6.97455	2.54849	0.328396	7.76041
SPAC23H4.05c	SPAC23H4.05c	0.472968	0.440927	1.07267	0.262797	0.318239	0.825785	0.145403	0.138867	1.04707	0.394829	0.349076	1.13107	0.235234	0.188496	1.24795
SPAC1002.21	SPAC1002.21	0.161306	0.440215	0.366425	0.0427893	0.670852	0.0637835	0.0313545	0.825948	0.0379618	0.219477	0.898308	0.244323	0.0798312	0.405959	0.196648
SPAPJ760.02c	app1	3.10195	0.439858	7.05217	3.90124	0.417425	9.34595	2.87518	1.30499	2.20321	2.77947	0.559478	4.96797	2.36516	0.317972	7.43827
SPAC13G7.07	arb2	2.14787	0.439458	4.88754	2.56792	0.32002	8.02424	0.739454	0.264149	2.79938	1.86414	0.646492	2.88347	1.82244	0.404558	4.50475
SPBC800.06	brx1	3.90357	0.438985	8.89225	3.77	0.441295	8.54303	2.43331	0.769218	3.16336	3.6478	0.75593	4.82558	3.46607	0.387894	8.93563
SPAC1F3.04c	SPAC1F3.04c	3.4955	0.438635	7.96903	3.43695	0.820692	4.18787	2.13335	0.692665	3.07992	3.22472	1.23763	2.60556	3.00535	0.609812	4.92832
SPAC56F8.11	spc3	3.65642	0.438459	8.33926	3.98096	0.540819	7.36098	1.79126	2.41741	0.740982	3.45284	0.448495	7.69872	2.8646	0.289791	9.88505
SPBC18E5.13	SPBC18E5.13	2.8248	0.437999	6.44933	3.54941	0.581741	6.10136	2.4554	0.317338	7.73747	2.57341	0.751838	3.42283	2.44565	0.530887	4.60672
SPBP4H10.04	ppb1	3.2846	0.437666	7.50481	3.41788	0.367377	9.30346	1.97112	0.388144	5.07833	3.04131	0.690273	4.40595	2.84711	0.261923	10.87
SPBC1709.17	SPBC1709.17	3.31756	0.437582	7.58157	3.27577	0.564276	5.80527	2.15597	0.294164	7.32916	3.13542	0.293694	10.6758	2.36571	0.254773	9.28556
SPCC5E4.06	smc6	2.66117	0.437453	6.08332	2.17885	0.992407	2.19553	0.984082	0.591365	1.66409	2.40752	0.62611	3.84521	2.21624	0.324705	6.82538
SPBC342.06c	rtt109	2.76573	0.437375	6.32348	1.88102	0.853627	2.20357	1.0195	0.247451	4.11999	2.22973	0.528263	4.22086	2.48781	0.41808	5.95056
SPCC777.03c	SPCC777.03c	1.39799	0.437236	3.19734	2.12865	0.566312	3.75879	0.999925	0.109327	9.14615	2.85247	0.215564	13.2326	1.37425	0.365209	3.76291
SPBC902.06	mto2	2.80681	0.437097	6.42146	2.91075	0.571748	5.09097	0.823186	0.280592	2.93375	2.54873	0.250299	10.1827	1.86242	0.242177	7.69032
SPCC11E10.09c	SPCC11E10.09c	1.7793	0.436802	4.07348	4.40429	0.33563	13.1225	4.35427	0.673538	6.46477	3.49124	0.267001	13.0758	1.38558	0.419876	3.29997
SPAC31A2.13c	sft1	3.491	0.436476	7.99814	3.85971	0.374912	10.295	2.3158	0.360675	6.42074	3.16987	0.48901	6.48223	3.21767	0.378412	8.50308
SPAC13G7.10	mug152	2.60568	0.43606	5.97551	3.9578	0.305143	12.9703	3.11126	0.347425	8.9552	2.49124	0.660797	3.77005	2.11043	0.375956	5.61352
SPBC18H10.06c	swd2	2.19696	0.435924	5.03979	2.50713	0.623124	4.02348	1.45888	0.349419	4.17516	1.9874	0.529619	3.7525	1.70012	0.23608	7.20148
SPAC13C5.07	rad32	2.32154	0.435866	5.32626	2.57294	0.639728	4.02194	0.837695	0.364733	2.29673	2.09775	0.402519	5.21155	1.86331	0.461099	4.04102
SPBC29B5.02c	isp4	3.10453	0.435829	7.12328	2.8464	0.545369	5.21923	1.49264	0.237476	6.28543	3.66637	0.493381	7.43113	1.33838	0.513551	2.60613
SPBC119.06	sco1	3.33746	0.435791	7.65839	3.05288	0.444624	6.86622	3.30479	0.143389	23.0477	3.24975	0.381578	8.51661	2.80457	0.496639	5.6471
SPCC622.15c	SPCC622.15c	2.12029	0.435628	4.8672	3.40569	0.360572	9.44525	1.411	0.588997	2.3956	2.82937	0.651864	4.34042	1.80494	0.635985	2.83802
SPBC8D2.15	SPBC8D2.15	3.78243	0.43551	8.68506	3.248	0.3646	8.90841	2.69075	0.292192	9.20883	3.40344	0.986771	3.44907	3.09719	0.474438	6.52813
SPAC19B12.11c	SPAC19B12.11c	3.78691	0.435449	8.69657	3.42946	1.13817	3.01315	2.8768	0.841008	3.42066	3.96599	1.24931	3.17453	3.25734	0.574946	5.66546
SPACUNK4.19	mug153	0.834434	0.434969	1.91837	1.07333	1.1884	0.903176	1.47207	1.18079	1.24668	1.34375	1.24553	1.07886	0.733822	0.447901	1.63836
SPCC548.02c	wtf3	0.721989	0.434622	1.66119	2.02867	0.295676	6.86114	2.49866	0.392711	6.36259	1.64917	0.146002	11.2955	0.760032	0.167469	4.53834
SPCC1450.03	SPCC1450.03	3.45868	0.434488	7.96035	3.58967	1.39847	2.56686	2.13189	2.47036	0.862987	3.29895	1.26958	2.59846	2.73058	0.625292	4.3669
SPAC25H1.05	meu29	3.15719	0.434166	7.27185	4.62665	0.287045	16.1182	3.84313	0.349207	11.0053	3.30569	0.534628	6.18315	2.63401	0.361373	7.28891
SPBC887.08	SPBC887.08	3.1703	0.433947	7.30574	2.78372	0.384401	7.24171	1.61365	0.56248	2.8688	2.79565	0.81861	3.41512	2.46467	0.33325	7.39586
SPCC962.05	ast1	1.72962	0.433574	3.98921	1.01509	0.404478	2.50962	0.707324	0.147848	4.78413	1.42387	0.781024	1.82308	1.326	0.35694	3.7149
SPAC23C4.04c	SPAC23C4.04c	1.33936	0.433469	3.08985	1.07293	0.241369	4.44521	0.467153	0.195121	2.39417	1.17219	0.30196	3.88195	0.743864	0.269386	2.76133
SPBC14C8.11c	SPBC14C8.11c	1.5918	0.433413	3.67271	2.81704	0.812663	3.46643	2.04554	0.543186	3.76582	2.78287	1.24166	2.24124	1.4412	0.914536	1.57588
SPAC1296.03c	sxa2	1.37906	0.433109	3.18409	2.55748	0.211386	12.0986	1.63495	0.102746	15.9126	1.46658	0.468851	3.12803	1.18067	0.282668	4.17689
SPBC776.15c	SPBC776.15c	3.68946	0.432802	8.52459	4.65046	0.420819	11.051	3.58227	0.279356	12.8233	3.70678	0.501828	7.38656	2.84385	0.31672	8.97906
SPAC8C9.06c	SPAC8C9.06c	2.57511	0.432655	5.95187	3.25363	0.145401	22.377	1.68746	0.0905462	18.6365	2.87187	0.766814	3.7452	2.62629	0.436439	6.01755
SPCC24B10.12	SPCC24B10.12	2.54795	0.432461	5.89174	2.0235	0.171669	11.7872	1.35598	0.0998041	13.5864	2.23034	0.356159	6.26221	2.54353	0.40369	6.3007
SPAC323.01c	SPAC323.01c	2.38279	0.432151	5.5138	2.40868	0.461062	5.22419	0.809864	0.765196	1.05837	2.27038	1.42353	1.59489	1.8504	0.378229	4.89227
SPBC557.02c	SPBC557.02c	2.96646	0.431812	6.8698	3.05657	0.334566	9.13593	1.84138	0.265633	6.93204	3.01291	0.227028	13.2711	2.68013	0.216671	12.3696
SPCC1393.07c	mug4	0.661289	0.431771	1.53157	4.52603	0.164716	27.4778	3.26421	0.119034	27.4225	1.81955	0.119241	15.2594	0.721406	0.364428	1.97956
SPAC19A8.10	rfp1	2.41418	0.431508	5.59474	3.55572	0.417948	8.50755	3.00663	0.342936	8.76732	2.8639	0.715279	4.0039	2.0054	0.38294	5.23685
SPCC1223.12c	meu10	0.357818	0.43145	0.829338	5.17974	1.10566	4.68476	4.41612	1.44247	3.06149	2.19618	0.395793	5.5488	0.340604	0.260843	1.30578
SPAC589.09	SPAC589.09	2.82783	0.431305	6.55644	3.63342	0.400227	9.07839	3.05605	0.244851	12.4813	2.39944	0.818415	2.93182	2.35057	0.35342	6.65092
SPBC530.11c	SPBC530.11c	3.02565	0.430959	7.02074	3.02616	0.608012	4.97714	1.38625	0.38589	3.59235	2.82292	0.793362	3.55817	2.11992	0.42658	4.96956
SPCP31B10.02	SPCP31B10.02	2.67659	0.430552	6.21664	3.17585	0.319879	9.9283	1.61097	0.164533	9.79116	2.97597	0.674118	4.41461	2.26942	0.25643	8.85007
SPBC14C8.07c	cdc18	2.38318	0.430533	5.53541	1.79702	0.431493	4.16465	1.03915	0.130578	7.95808	2.75762	0.236765	11.6471	2.16985	0.249841	8.68492
SPBC3B8.07c	dsd1	3.02216	0.430384	7.02201	3.41309	0.1945	17.548	2.87875	0.106925	26.9231	3.33977	0.0923391	36.1685	2.20348	0.183532	12.006
SPCC417.09c	SPCC417.09c	1.94102	0.430026	4.51373	2.54942	0.424253	6.0092	1.16167	0.303498	3.82762	2.47211	0.558656	4.4251	1.55699	0.30014	5.18754
SPAC22G7.05	SPAC22G7.05	3.7194	0.429451	8.66084	2.60411	1.00973	2.57901	1.97599	0.483805	4.08428	3.51613	0.682581	5.15123	3.60606	0.601027	5.99984
SPBC19C2.03	rpc10	3.73405	0.429397	8.69603	3.06487	0.275951	11.1066	1.88893	0.241342	7.82675	3.35495	0.574145	5.84338	3.10232	0.272931	11.3667
SPBC146.07	prp2	3.47063	0.429095	8.08826	3.51724	0.595516	5.90621	1.86705	0.45259	4.12525	3.22277	0.473368	6.80817	2.79899	0.496031	5.64276
SPBC3B9.17	isa2	2.79425	0.428894	6.51502	4.32524	0.369574	11.7033	3.1146	0.257748	12.0839	3.54329	0.194589	18.2091	2.34423	0.209722	11.1778
SPAC664.05	rpl13	4.43453	0.428733	10.3433	4.67749	0.854505	5.47392	3.93637	1.07951	3.64645	4.07366	0.176352	23.0997	2.95609	1.16063	2.54696
SPCC24B10.11c	SPCC24B10.11c	3.41335	0.428717	7.96177	3.17793	0.425317	7.47193	1.44314	1.54631	0.933279	3.20825	0.642311	4.99485	2.70582	0.274152	9.86978
SPCC162.06c	SPCC162.06c	2.74635	0.428706	6.40613	3.99572	0.695706	5.74341	2.53731	0.66813	3.79763	2.93584	1.3385	2.19339	2.18156	0.480121	4.54377
SPAC12B10.05	SPAC12B10.05	2.98374	0.428175	6.9685	2.87362	0.264517	10.8636	1.79766	0.160533	11.1981	2.46766	0.544567	4.53141	2.40499	0.310813	7.73775
SPBC119.07	ppk19	1.9697	0.428011	4.60199	3.02666	0.144585	20.9334	1.59606	0.529908	3.01196	2.21816	0.900736	2.46261	1.60553	0.346497	4.63361
SPAP11E10.01	SPAP11E10.01	3.0382	0.427981	7.09892	2.65058	1.39307	1.90269	1.172	0.397733	2.9467	2.53202	0.685448	3.69397	2.33088	0.273336	8.52752
SPCC1620.07c	SPCC1620.07c	2.58871	0.427766	6.05169	3.34364	0.543581	6.15113	2.74666	2.04121	1.34561	2.60318	0.582929	4.4657	2.3218	0.21252	10.9251
SPBC4F6.16c	ero11	3.6403	0.427616	8.513	3.78994	0.266375	14.2278	1.67637	0.182829	9.1691	3.36937	0.681928	4.94095	3.35198	0.535879	6.25511
SPCC330.03c	SPCC330.03c	1.66308	0.427458	3.89063	2.93594	0.45957	6.38846	0.615278	0.509892	1.20668	1.95708	0.578234	3.38459	1.73937	0.292614	5.94426
SPAC13G6.09	SPAC13G6.09	3.14083	0.427428	7.34822	3.33095	0.398024	8.36872	1.5928	0.289078	5.50992	2.49188	1.02724	2.42581	2.95646	0.277963	10.6362
SPBC17D11.04c	SPBC17D11.04c	2.59604	0.427298	6.07547	2.79093	0.52436	5.32255	1.14952	0.295185	3.89423	2.14104	0.370583	5.7775	2.09596	0.459499	4.5614
SPBC20F10.01	gar1	4.25584	0.426995	9.96696	3.60969	0.169333	21.3171	2.73993	0.147028	18.6355	3.95161	0.263094	15.0198	3.7758	0.207268	18.217
SPBC11B10.04c	mrps28	3.63543	0.426984	8.51421	3.58507	0.350255	10.2356	2.3337	0.323989	7.20303	3.341	0.330574	10.1066	3.23184	0.391791	8.24888
SPAC27D7.02c	SPAC27D7.02c	3.00604	0.426872	7.04201	2.09249	1.18735	1.76232	1.37118	0.511503	2.68068	2.87268	0.879814	3.2651	2.45993	0.638852	3.85055
SPAC16C9.07	ppk5	2.9701	0.426713	6.96043	3.67194	0.464671	7.90222	2.95042	0.882129	3.34465	2.85592	0.330998	8.62821	2.6724	0.402745	6.63544
SPBPJ4664.02	SPBPJ4664.02	2.64647	0.42661	6.2035	2.20634	0.111636	19.7636	1.15235	0.0719454	16.017	2.23129	0.098991	22.5403	1.4533	0.498775	2.91374
SPAC688.10	rev3	1.45721	0.426282	3.41842	2.4553	0.335684	7.31432	1.26077	0.0968366	13.0195	1.5628	0.179635	8.69988	1.29932	0.476722	2.72552
SPBC685.04c	aps2	3.48099	0.426189	8.1677	3.57704	0.748429	4.7794	1.7657	2.27713	0.775407	3.15513	2.49019	1.26703	3.04811	0.779633	3.90968
SPCC1281.02c	spf30	2.20283	0.426058	5.17026	2.26968	0.370258	6.13001	1.48209	0.187178	7.91811	2.07871	0.750787	2.76871	1.91068	0.426609	4.47876
SPCC777.06c	SPCC777.06c	3.36548	0.425736	7.9051	3.68165	0.313434	11.7462	1.55428	0.576783	2.69474	3.08806	1.81141	1.70479	2.99541	1.22181	2.45162
SPCC965.04c	SPCC965.04c	3.12291	0.425525	7.33896	3.34521	1.30503	2.56332	2.11716	1.25488	1.68713	3.3268	1.01281	3.28472	2.23329	0.829851	2.69119
SPAPJ695.01c	SPAPJ695.01c	0.300575	0.425502	0.7064	1.16664	0.342638	3.40488	0.275764	0.389924	0.707225	0.482493	0.401845	1.20069	0.172671	0.170924	1.01022
SPBC646.11	cct6	4.00579	0.425391	9.41672	3.87716	0.408702	9.4865	3.03952	0.233146	13.037	3.58291	0.820139	4.36866	3.12108	0.376131	8.29783
SPBP19A11.02c	SPBP19A11.02c	2.47389	0.425384	5.81566	3.65377	0.157002	23.2722	4.08801	0.299779	13.6367	3.28176	0.103928	31.5773	1.50485	0.201833	7.45592
SPAC9E9.05	SPAC9E9.05	1.82152	0.425383	4.28207	2.23673	0.292723	7.6411	1.14724	0.116607	9.83848	1.73939	0.953749	1.82374	1.68223	0.259493	6.48274
SPAC8C9.16c	mug63	1.94572	0.425141	4.57666	5.21201	0.653049	7.98104	4.47265	0.817369	5.47201	3.74375	0.303293	12.3437	2.46447	0.218281	11.2903
SPBC609.04	caf5	1.71402	0.424886	4.03406	3.05611	0.424201	7.2044	2.87176	0.0945403	30.3761	2.12634	0.273406	7.77724	2.33546	0.153775	15.1875
SPAC22A12.05	rpc11	3.4833	0.424767	8.20048	3.24777	0.328037	9.90062	2.26021	1.83908	1.22899	3.47809	0.809098	4.29872	2.58669	0.499488	5.17869
SPAC16E8.10c	SPAC16E8.10c	3.51092	0.424705	8.26674	3.66138	0.451015	8.11807	2.35818	0.79562	2.96395	3.27771	0.967906	3.3864	2.96371	0.566691	5.22985
SPCC364.01	SPCC364.01	2.69068	0.424623	6.33664	2.51142	0.380984	6.59193	1.00574	0.228298	4.40537	2.61051	1.12614	2.31811	2.34709	0.58367	4.02127
SPAC23G3.03	sib2	2.86674	0.424508	6.75309	3.68399	0.981175	3.75467	2.63587	0.318976	8.26354	2.54768	0.555103	4.58957	1.77359	0.248715	7.13101
SPAPB1E7.12	rps602	4.53354	0.424454	10.6809	4.43135	0.525209	8.43732	3.21308	0.438347	7.32999	4.18336	0.158181	26.4466	3.27552	1.09219	2.99904
SPCC1919.08c	mrpl33	3.264	0.42428	7.69303	2.9945	0.281534	10.6363	1.57242	0.222712	7.06033	2.75588	0.582132	4.73411	2.7798	0.318166	8.73693
SPAC6F6.08c	cdc16	2.11219	0.424066	4.9808	2.9614	0.155441	19.0516	2.36508	0.125907	18.7844	2.16118	0.617433	3.50027	1.6133	0.587886	2.74423
SPBC29A3.07c	SPBC29A3.07c	2.95776	0.423667	6.98133	3.31084	0.325436	10.1735	1.36293	0.22934	5.94282	3.19175	0.26387	12.0959	2.66043	0.31341	8.48864
SPAC1687.08	SPAC1687.08	2.71425	0.423624	6.40723	2.94682	1.57017	1.87675	1.68912	2.03416	0.830377	3.26362	1.88467	1.73167	2.70191	0.569099	4.7477
SPBC18E5.03c	sim4	2.67939	0.423377	6.32861	1.80709	0.866047	2.0866	0.537114	0.683871	0.785403	2.64173	0.290091	9.10657	2.38854	0.280589	8.51261
SPCC663.07c	SPCC663.07c	1.7852	0.423142	4.21892	2.24494	1.22899	1.82665	1.8846	0.391966	4.80807	2.72556	0.19467	14.0009	1.95061	0.442208	4.41106
SPBC651.04	SPBC651.04	2.20584	0.422352	5.22276	1.81478	0.445232	4.07603	1.64324	0.184086	8.9265	2.67944	0.104925	25.5368	2.02519	0.221156	9.1573
SPAC22A12.17c	SPAC22A12.17c	0.932734	0.422306	2.20867	4.14018	0.313343	13.2129	3.24844	0.0991029	32.7784	3.94424	0.131861	29.9122	2.42489	0.17206	14.0933
SPAC23C11.04c	pnk1	1.69197	0.422239	4.00714	2.38821	0.225127	10.6083	2.5032	0.258938	9.66718	1.15828	0.763884	1.51631	1.43764	0.444931	3.23114
SPAC644.08	SPAC644.08	3.20986	0.422085	7.60476	3.61445	2.11449	1.70937	1.18167	2.94381	0.40141	3.18826	0.797651	3.99706	2.82855	0.38538	7.33965
SPAC1039.08	SPAC1039.08	2.05666	0.421327	4.8814	2.78843	0.852735	3.26998	1.88898	0.693049	2.7256	2.15417	0.309726	6.95508	1.11371	0.17121	6.50493
SPCC23B6.05c	ssb3	2.42123	0.421265	5.74753	1.83586	0.285825	6.423	1.145	0.148002	7.7364	2.14591	0.268617	7.98876	1.80396	0.260789	6.91732
SPAC26F1.14c	aif1	2.29482	0.421247	5.4477	4.65791	0.363925	12.7991	3.9533	0.407996	9.68955	3.5629	0.548265	6.49851	2.2077	0.294492	7.49666
SPBC115.01c	rrp46	3.28168	0.42105	7.79404	2.93675	0.351096	8.36454	1.14056	0.134202	8.49885	2.91129	0.454456	6.4061	2.86998	0.413668	6.93788
SPCC777.15	SPCC777.15	2.25835	0.42099	5.36437	3.66316	0.262478	13.9561	1.65813	0.190507	8.70379	2.31002	0.633761	3.64494	1.72244	0.439516	3.91895
SPBC1677.02	dpm3	4.36675	0.420779	10.3778	4.515	0.226512	19.9327	3.37751	0.215195	15.6951	3.95373	0.658284	6.00613	3.23733	0.512275	6.31951
SPAP8A3.09c	paa1	3.93158	0.420604	9.34747	4.12743	0.359227	11.4898	3.29945	0.35654	9.25409	3.43157	1.23199	2.78538	3.09125	0.527592	5.85915
SPBC4B4.02c	nca2	2.55024	0.420573	6.06373	2.90076	0.606941	4.77932	1.46694	0.236896	6.19233	2.4389	0.489565	4.98177	2.22983	0.240807	9.25982
SPAC5D6.06c	SPAC5D6.06c	2.61815	0.4204	6.22777	3.30497	0.580964	5.68876	1.77127	1.42796	1.24042	2.65805	1.46835	1.81023	2.33549	0.81999	2.84819
SPAC3H1.13	ppk13	2.65562	0.420285	6.31863	3.34892	0.42147	7.94581	2.21804	0.356086	6.22892	2.78937	0.491346	5.67699	2.15535	0.32987	6.53395
SPBC29A3.08	pof4	1.95268	0.419879	4.65058	2.87427	0.209466	13.7219	1.86806	0.428094	4.36367	2.99125	0.190649	15.6898	1.85272	0.156003	11.8762
SPBC1105.01	rrp12	2.92886	0.419815	6.97653	2.24746	0.470468	4.77708	1.11086	0.287596	3.86257	2.44922	0.404165	6.05995	2.40703	0.249046	9.665
SPAC17H9.07	SPAC17H9.07	4.2806	0.419546	10.2029	4.63144	0.590661	7.8411	3.51232	0.698451	5.02873	3.81322	0.332222	11.4779	3.5909	0.337713	10.633
SPAC2E1P5.02c	mug109	1.67617	0.418913	4.00123	4.28663	0.533377	8.03678	4.12792	0.373608	11.0488	2.63298	0.828314	3.17873	1.45894	0.372515	3.91646
SPCC1020.12c	SPCC1020.12c	2.31793	0.418241	5.5421	2.39956	0.193091	12.4271	1.41486	0.0781548	18.1033	2.39388	0.3929	6.09286	2.12813	0.29029	7.33104
SPAC29A4.17c	SPAC29A4.17c	1.86585	0.418202	4.4616	4.04989	0.199588	20.2912	2.5682	1.04835	2.44977	3.21947	1.89231	1.70134	1.26347	1.08105	1.16875
SPBC215.13	SPBC215.13	2.81977	0.418153	6.74338	2.4867	0.246511	10.0876	1.97689	0.175633	11.2558	2.83515	0.229771	12.339	1.93141	0.304685	6.33904
SPCP20C8.02c	SPCP20C8.02c	0.993516	0.418137	2.37605	0.228279	0.185769	1.22883	0.0530793	0.0328289	1.61685	0.585285	0.608584	0.961716	1.24805	0.337526	3.69763
SPAC3G9.12	peg1	2.35314	0.417912	5.63071	2.7176	0.293384	9.26293	1.64433	0.185387	8.86972	2.04474	0.275778	7.41445	2.0638	0.317363	6.50296
SPBC1347.12	arp1	0.66001	0.417865	1.57948	3.16969	0.42638	7.43395	0.564074	0.286761	1.96705	0.813056	0.591466	1.37465	0.527513	0.326693	1.6147
SPBP4H10.18c	SPBP4H10.18c	3.51835	0.417843	8.42026	3.50424	0.198635	17.6416	2.38308	0.185724	12.8313	3.0288	0.313565	9.65924	3.00969	0.268677	11.2019
SPAC56F8.02	SPAC56F8.02	2.16595	0.417551	5.18728	1.78335	0.38122	4.67801	1.50173	0.14397	10.4309	1.88196	0.479806	3.92233	1.70723	0.33376	5.11515
SPAC16A10.04	rho4	2.56094	0.417493	6.13409	3.419	0.238164	14.3556	3.08465	0.235105	13.1203	3.36064	0.393735	8.53528	2.08933	0.622509	3.3563
SPBC1271.01c	pof13	1.51861	0.417178	3.64021	2.84473	0.166562	17.0791	1.72302	0.488203	3.52931	1.56432	0.983402	1.59072	1.4494	0.341682	4.24194
SPBC359.04c	SPBC359.04c	0.761904	0.416764	1.82814	0.135871	0.123735	1.09808	0.064538	0.0268322	2.40524	0.244649	0.0311491	7.85411	0.312864	0.205022	1.526
SPAC11G7.04	ubi1	5.08682	0.416442	12.215	5.01113	0.571536	8.76783	4.0163	0.543935	7.38377	4.71453	0.171336	27.5163	4.11804	1.51633	2.71579
SPBC530.04	mod5	2.60249	0.416407	6.24987	1.94123	1.08073	1.79621	0.915842	0.384003	2.38499	2.29614	0.416574	5.51195	1.74127	0.376798	4.62124
SPCC4G3.16	SPCC4G3.16	1.87868	0.416051	4.51551	1.55714	0.650181	2.39493	0.680976	0.357526	1.90469	1.69459	0.740155	2.2895	1.4987	0.292086	5.13101
SPCC4G3.03	SPCC4G3.03	1.01773	0.415532	2.44922	3.13302	0.145867	21.4787	3.14878	0.0957924	32.8709	2.6293	0.835573	3.14671	0.719381	0.547647	1.31359
SPBC83.01	ucp8	3.31106	0.415189	7.97484	3.7414	0.273261	13.6917	2.46094	0.390956	6.29465	3.0592	0.627483	4.87535	2.3908	0.273661	8.73637
SPBC16A3.16	SPBC16A3.16	3.49822	0.415137	8.42666	3.96553	0.412152	9.62153	2.13548	0.27936	7.64419	3.17419	0.136412	23.2691	3.33917	0.226934	14.7143
SPCC31H12.02c	mug73	1.42213	0.41513	3.42575	3.96262	0.497617	7.96319	3.85096	0.264547	14.5568	1.88504	0.0986128	19.1155	0.814832	0.297986	2.73446
SPBC354.04	SPBC354.04	3.3296	0.41494	8.02429	3.35083	0.25999	12.8883	2.17256	0.321632	6.7548	3.23697	0.651731	4.96673	2.93215	0.329194	8.90705
SPBC16E9.16c	lsd90	1.20284	0.414809	2.89976	5.06959	0.917708	5.52419	3.03312	0.901771	3.36352	4.37532	0.289395	15.1189	2.60768	0.292813	8.90562
SPAC3A11.06	mvp1	2.02517	0.41421	4.88923	3.41812	0.167113	20.4539	1.9664	0.49401	3.98049	2.62124	0.871713	3.007	1.83249	0.323054	5.67239
SPAC17A5.18c	rec25	0.891673	0.414184	2.15284	3.95911	0.252728	15.6655	0.964306	0.100438	9.60097	1.05701	0.396368	2.66674	0.680546	0.194529	3.49844
SPBPB7E8.02	SPBPB7E8.02	2.68845	0.413509	6.50154	3.48325	0.193857	17.9681	2.63872	1.05025	2.51247	3.062	1.78663	1.71384	2.07329	0.34987	5.9259
SPAC9.05	mfh1	2.20621	0.413481	5.33569	3.12422	0.306977	10.1774	2.25835	0.215235	10.4925	2.18104	0.41488	5.25705	2.01038	0.374079	5.37422
SPAC144.01	SPAC144.01	3.67577	0.412918	8.90194	3.78206	0.434211	8.71019	2.40928	0.378392	6.36716	3.35181	0.321121	10.4378	3.88549	0.297154	13.0757
SPAC12G12.05c	taf9	3.46806	0.412863	8.40003	3.69298	1.14423	3.22747	2.67268	2.37583	1.12495	3.07114	1.68928	1.81801	2.64213	1.16527	2.26739
SPAC14C4.12c	SPAC14C4.12c	2.95993	0.412525	7.17514	2.52497	0.323031	7.8165	1.41478	0.232756	6.0784	2.58891	0.548207	4.7225	1.89441	0.313581	6.04121
SPAC1834.10c	SPAC1834.10c	3.01339	0.411852	7.31668	3.25407	0.400998	8.11493	1.68467	0.35212	4.78435	2.43947	0.69596	3.50518	2.37605	0.369453	6.43128
SPBC3E7.14	smf1	3.89222	0.411668	9.45474	3.70587	0.430023	8.61784	2.64296	2.28466	1.15683	3.36554	1.04787	3.21179	2.86784	0.981856	2.92083
SPAC630.03	arp3	3.8782	0.411162	9.43228	3.28537	1.70003	1.93254	2.46462	1.16941	2.10757	3.45511	1.62459	2.12676	3.10188	0.550654	5.63309
SPBC25B2.11	pof2	2.04691	0.410959	4.98083	3.64853	0.257902	14.147	3.54343	0.205678	17.2281	2.22204	0.405695	5.47711	1.89224	0.252687	7.48846
SPBC4B4.06	vps25	2.19476	0.41094	5.34084	2.56252	0.292885	8.74923	1.87266	0.149007	12.5675	2.10724	0.202232	10.4199	2.18343	0.235684	9.26423
SPBP35G2.12	SPBP35G2.12	3.14466	0.41092	7.65272	4.12449	0.198283	20.801	3.83384	0.319248	12.009	3.50799	0.246253	14.2455	2.66375	0.207733	12.8229
SPBC887.03c	noc3	3.4524	0.410876	8.40253	3.12445	0.372726	8.38268	1.79281	0.357509	5.01473	2.9001	0.681076	4.25812	3.02047	0.680946	4.4357
SPAC22G7.09c	nup45	3.39256	0.410471	8.26502	3.4409	0.331309	10.3858	1.85417	0.446588	4.15185	3.16133	0.598413	5.28285	2.54594	0.424304	6.00028
SPBC947.04	SPBC947.04	2.86565	0.410308	6.98414	1.63781	0.181616	9.01797	0.733457	0.0802304	9.14189	1.85343	0.19067	9.72065	1.35059	0.320598	4.21271
SPBC16G5.04	mrpl23	3.5743	0.410293	8.71158	3.88037	0.283639	13.6807	3.09728	0.260245	11.9014	3.55327	0.528116	6.72819	3.03774	0.317551	9.56613
SPAC10F6.10	SPAC10F6.10	2.75944	0.41024	6.72641	1.962	0.451723	4.34338	1.19523	0.703518	1.69894	2.90039	0.849054	3.41603	2.93757	0.393122	7.47241
SPBC25B2.04c	SPBC25B2.04c	2.49442	0.410186	6.0812	2.64737	0.345698	7.65806	1.57591	0.200306	7.8675	2.17838	0.373875	5.8265	2.08719	0.149653	13.9469
SPBC336.04	cdc6	2.92939	0.409795	7.14845	3.42765	0.482765	7.10005	2.29631	0.477371	4.81033	2.45523	0.446134	5.50334	2.39056	0.269902	8.85716
SPAC1610.01	SPAC1610.01	2.61124	0.409424	6.37783	3.14952	0.760375	4.14206	2.10916	0.515507	4.09143	2.31847	0.507708	4.56655	2.15517	0.352694	6.11059
SPAC8E11.01c	SPAC8E11.01c	2.59811	0.409382	6.34642	3.21036	1.18224	2.71548	1.28238	0.489631	2.61907	2.23062	1.06818	2.08824	1.72753	0.648165	2.66526
SPBC3B9.07c	rpa43	4.18757	0.409188	10.2339	3.80845	0.863896	4.40846	1.90622	0.882854	2.15916	3.65395	0.425698	8.58342	3.44111	0.45019	7.64368
SPCC1442.09	trp3	4.04984	0.409023	9.90127	2.48185	0.754828	3.28797	1.74397	0.670885	2.59951	3.66013	1.01425	3.60872	3.15768	0.404519	7.806
SPAC607.06c	SPAC607.06c	2.48376	0.408841	6.07513	3.52159	0.131883	26.7024	1.20729	0.234792	5.14195	2.06505	0.351473	5.87543	2.07166	0.210028	9.86369
SPBC1685.05	SPBC1685.05	1.66816	0.408643	4.0822	3.29617	1.2839	2.5673	2.52952	1.06868	2.36695	3.12038	0.332714	9.37855	1.70209	0.333604	5.10212
SPBC336.08	spc24	2.04514	0.408577	5.00551	3.31894	0.242254	13.7002	1.13576	0.297583	3.81662	1.92856	0.398634	4.83793	1.59191	0.347521	4.58075
SPBC16A3.09c	ufd1	3.16217	0.40845	7.74189	4.20756	0.232503	18.0968	3.01764	0.511156	5.90356	3.21547	0.398183	8.07535	2.63944	0.323612	8.1562
SPAC3G6.08	erv1	2.8656	0.408437	7.01602	2.72888	0.202226	13.4942	1.21464	0.104077	11.6705	2.19962	0.574552	3.8284	2.55561	0.259173	9.86065
SPAC13C5.02	dre4	2.69696	0.408411	6.60355	2.85595	1.15682	2.4688	1.12992	0.218234	5.17756	2.29659	0.557377	4.12035	2.56423	0.342743	7.4815
SPBC21C3.12c	SPBC21C3.12c	3.71014	0.407767	9.09867	4.10109	0.231286	17.7317	2.96228	0.150426	19.6926	3.496	0.369566	9.45974	3.12532	0.173745	17.988
SPAC630.12	SPAC630.12	2.98504	0.407553	7.3243	2.70216	0.219625	12.3035	1.22188	0.151839	8.04722	2.62136	0.811006	3.23223	2.50121	0.570018	4.38794
SPCC364.02c	bis1	2.02945	0.407399	4.98149	3.67807	0.232803	15.7991	2.83814	0.165045	17.1962	2.5096	0.421184	5.95843	1.79045	0.251172	7.12838
SPAPB1E7.06c	eme1	1.82113	0.406418	4.48094	3.57263	0.170628	20.9381	1.96606	0.120312	16.3413	2.17895	0.179425	12.1441	1.47645	0.263519	5.60282
SPAC3G9.03	rpl2301	4.25298	0.406372	10.4657	3.96086	0.42257	9.37328	3.03256	0.392273	7.73073	3.8317	0.260901	14.6864	2.91285	0.666272	4.37186
SPBC776.12c	hsk1	2.108	0.40613	5.19045	2.5577	0.227865	11.2246	2.32075	0.154332	15.0373	1.92328	0.237269	8.10588	1.74437	0.160996	10.8348
SPAC7D4.05	SPAC7D4.05	2.77949	0.406107	6.84423	3.34425	0.396774	8.42861	1.86336	0.404866	4.60242	2.2713	0.732738	3.09975	2.4746	0.42308	5.84901
SPBC18H10.17c	SPBC18H10.17c	3.45542	0.406087	8.50907	3.78443	0.21293	17.7731	2.27187	0.335387	6.77387	3.23512	0.600874	5.38403	3.04353	0.522621	5.82358
SPAC31A2.11c	cuf1	2.79878	0.405973	6.89401	3.54731	0.180643	19.6371	1.80683	0.0788173	22.9243	2.54366	0.216787	11.7334	2.24529	0.23197	9.67922
SPAC1F8.06	fta5	1.82317	0.405971	4.49088	1.13425	2.38349	0.475877	0.497057	0.888402	0.559496	1.48086	1.17933	1.25568	1.38191	0.712056	1.94073
SPAC977.16c	dak2	0.499769	0.40591	1.23123	4.58677	0.400616	11.4493	2.25322	0.392074	5.74692	2.98213	0.235855	12.6439	1.08495	0.283956	3.82084
SPAC683.02c	SPAC683.02c	2.66925	0.405885	6.57638	2.40457	1.23688	1.94407	1.37042	0.896942	1.52788	2.76001	0.437838	6.30373	2.5122	0.337149	7.45132
SPAPB8E5.02c	rpn502	4.19262	0.405648	10.3356	4.62489	0.58171	7.9505	3.87197	0.314873	12.2969	4.00497	0.889529	4.50235	3.92669	0.43666	8.99255
SPCC757.10	vph2	2.80334	0.405613	6.91138	3.56829	0.229034	15.5798	2.08098	0.350615	5.93522	2.75635	1.17098	2.3539	2.31272	0.691931	3.34241
SPAC1039.01	SPAC1039.01	2.29253	0.40517	5.6582	1.94487	0.814176	2.38876	0.649003	0.515286	1.2595	2.99996	0.163173	18.3852	1.09172	0.227109	4.80701
SPAPB1E7.05	gde1	2.76668	0.405155	6.82868	3.62657	0.889691	4.07621	2.81516	0.268941	10.4676	2.68147	0.607412	4.41458	2.08058	0.300676	6.91967
SPAC26H5.03	cac2	2.42434	0.404943	5.98687	2.92459	0.231653	12.6249	2.4231	0.433132	5.59437	2.19918	0.674059	3.26259	1.93746	0.404146	4.79397
SPAC11G7.05c	SPAC11G7.05c	2.27971	0.40452	5.63558	3.63585	0.198311	18.3341	3.5292	0.18282	19.3042	2.51679	0.920216	2.735	2.00516	0.268246	7.47509
SPAC3H8.04	SPAC3H8.04	3.05155	0.404378	7.5463	3.07629	0.155423	19.793	2.75354	0.450464	6.11268	3.05995	0.666477	4.59124	3.02253	0.380628	7.94088
SPAP19A11.05c	mrp7	3.24402	0.404315	8.02351	3.93141	0.243117	16.1709	1.94984	0.160982	12.1122	3.23987	0.448227	7.22818	2.85457	0.436812	6.535
SPAC144.08	SPAC144.08	2.84203	0.403887	7.03671	3.27928	0.191545	17.1201	2.02633	0.354155	5.72159	2.52515	1.29716	1.94668	2.66766	0.485672	5.49272
SPBC29A10.14	rec8	0.49383	0.403776	1.22303	3.59565	0.231932	15.503	0.604634	0.102993	5.87065	0.72285	0.39536	1.82833	0.443283	0.339968	1.3039
SPBC24C6.03	SPBC24C6.03	3.00531	0.403751	7.44348	3.41103	0.239519	14.2412	1.66349	0.128179	12.9779	2.554	1.34014	1.90578	2.47345	0.422415	5.85549
SPBC16E9.18	SPBC16E9.18	3.01932	0.403414	7.48441	3.35001	0.644946	5.19424	3.12251	1.05231	2.9673	2.69288	0.684452	3.93435	2.3415	0.445464	5.25631
SPAC1A6.02	SPAC1A6.02	3.31947	0.40316	8.23363	2.72774	0.722785	3.77393	1.17051	0.581105	2.01427	2.86933	1.2688	2.26145	2.76956	0.470866	5.88185
SPBC20F10.07	SPBC20F10.07	2.90566	0.402762	7.21432	3.00525	0.20895	14.3827	2.40278	0.195472	12.2922	2.69782	0.506851	5.32271	2.39583	0.344016	6.9643
SPAC11E3.08c	nse6	1.98361	0.402647	4.92643	2.99391	0.26946	11.1108	1.59601	0.159153	10.0282	1.90107	0.601666	3.15967	1.90119	0.477847	3.97866
SPBC26H8.02c	sec9	3.53351	0.402501	8.77888	4.69653	0.651087	7.21337	4.33237	0.727257	5.95713	3.57972	0.332987	10.7503	2.90618	0.271682	10.697
SPAC977.07c	SPAC977.07c	0.685321	0.402473	1.70277	0.405481	0.0570441	7.10821	0.556858	0.228277	2.43939	0.341458	0.188467	1.81177	0.298073	0.27711	1.07565
SPBC19C2.05	ran1	2.74268	0.402242	6.81849	3.83891	0.139538	27.5115	1.81705	0.0916599	19.8238	3.26827	0.158079	20.6749	2.10231	0.269091	7.81265
SPAC10F6.11c	SPAC10F6.11c	2.9281	0.402211	7.28	4.10208	0.258659	15.859	3.51689	0.611885	5.74763	3.09151	0.599314	5.15841	2.47079	0.372164	6.63899
SPAC1D4.14	tho2	2.82505	0.401939	7.02855	1.88669	0.812138	2.32311	1.3673	0.656058	2.08411	2.15202	0.604319	3.56107	2.51288	0.400813	6.26945
SPCC1494.08c	SPCC1494.08c	2.84617	0.401806	7.08345	3.57603	0.243886	14.6627	2.16787	0.11402	19.0131	2.88446	0.526188	5.4818	2.20958	0.298608	7.39961
SPAC31A2.09c	apm4	2.64662	0.401797	6.58696	2.51525	0.412053	6.1042	1.30148	0.234203	5.55704	2.25435	0.608765	3.70315	2.23378	0.314661	7.09899
SPCC18B5.03	wee1	2.26779	0.401687	5.64568	2.55023	0.16875	15.1125	1.81596	0.114553	15.8526	2.41148	0.131082	18.3968	1.58332	0.218372	7.25056
SPAC806.02c	SPAC806.02c	3.12104	0.401673	7.7701	3.04829	0.17865	17.0629	2.36269	0.147409	16.0281	2.97243	0.752927	3.94783	2.46368	0.320907	7.67725
SPAC15A10.12c	SPAC15A10.12c	3.13338	0.401574	7.80275	3.51195	0.19318	18.1797	2.18117	0.177081	12.3174	2.8031	1.06379	2.63502	2.50203	0.363345	6.88609
SPCC550.07	SPCC550.07	1.45829	0.401481	3.63226	2.12016	0.314849	6.73392	1.08846	0.0954024	11.4092	1.78707	0.606009	2.94891	0.861421	0.308206	2.79495
SPCC1259.09c	SPCC1259.09c	3.67437	0.401317	9.15579	3.68027	0.245412	14.9963	2.33302	0.353796	6.59425	3.5741	1.01324	3.52741	2.8265	0.349465	8.08808
SPBC119.13c	prp31	2.72476	0.401198	6.79155	3.33226	0.272079	12.2474	1.71276	0.784647	2.18284	2.74294	0.964301	2.84449	2.30841	0.276864	8.33773
SPAC23A1.14c	SPAC23A1.14c	3.22583	0.401129	8.04188	4.75647	0.440254	10.8039	4.12877	0.63752	6.4763	3.59506	0.412028	8.72527	2.20425	0.514899	4.28093
SPAC4H3.10c	pyk1	4.749	0.401016	11.8424	4.87236	0.464117	10.4981	3.84168	0.44579	8.61769	4.37617	0.127248	34.3909	3.43195	1.05355	3.25751
SPAC4F8.02c	mrpl40	3.4619	0.400661	8.64047	3.7508	0.248146	15.1153	2.20963	0.296508	7.45217	3.17522	0.345723	9.18429	2.86617	0.276845	10.353
SPBC25D12.02c	dnt1	3.23477	0.400586	8.07508	2.71631	0.491793	5.52329	1.38172	0.220479	6.2669	2.93799	0.521353	5.63533	2.59638	0.391108	6.63852
SPBC8D2.05c	sfi1	2.21831	0.400564	5.53796	2.51108	0.158134	15.8794	1.43994	0.113772	12.6564	2.08427	0.60584	3.44029	1.7881	0.406116	4.40293
SPBC11B10.08	SPBC11B10.08	2.83655	0.400268	7.08662	3.64396	0.341139	10.6817	1.82857	0.249773	7.32092	2.88267	0.397322	7.25526	1.93283	0.249067	7.76027
SPBC725.17c	rrn11	2.69913	0.400149	6.74531	3.21885	0.531293	6.05852	1.34738	0.253118	5.32315	2.43501	0.500019	4.86984	1.96044	0.227128	8.63144
SPAC22H10.10	alp21	2.29672	0.400117	5.74012	2.67803	0.261125	10.2557	1.06401	0.195994	5.42877	1.73374	0.547174	3.16854	1.94029	0.316621	6.12812
SPAC1B3.06c	SPAC1B3.06c	2.88382	0.399883	7.21167	3.54899	1.56568	2.26673	1.58402	2.08875	0.758355	3.74026	0.726228	5.15026	3.06597	0.280569	10.9277
SPBC13E7.11	SPBC13E7.11	2.42501	0.399752	6.06628	2.94119	0.204078	14.4121	2.27926	0.0864172	26.375	2.5786	0.211021	12.2197	2.08177	0.160785	12.9475
SPAC19A8.05c	sst4	2.13419	0.399704	5.33944	3.79555	0.401321	9.45763	2.27364	0.296287	7.67376	2.82973	0.770192	3.67406	1.91318	0.505503	3.78471
SPAC1687.05	pli1	3.06413	0.399539	7.66916	3.76201	0.168008	22.3918	2.68056	0.170757	15.6981	2.76821	0.509034	5.43815	2.57197	0.233474	11.0161
SPAC30D11.07	nth1	1.73873	0.399473	4.35256	1.36404	0.280132	4.86927	0.651648	0.129637	5.02671	1.90483	0.390433	4.87876	1.40158	0.241263	5.80935
SPAC11H11.03c	SPAC11H11.03c	2.78238	0.399252	6.96899	3.16281	0.589586	5.36446	1.77213	0.736441	2.40635	2.62058	0.412881	6.34705	2.22689	0.243607	9.14132
SPAPB1A10.05	SPAPB1A10.05	2.58218	0.399218	6.4681	2.40114	0.211921	11.3304	1.30946	0.298183	4.39145	2.49589	0.62138	4.01668	2.47297	0.267199	9.25516
SPAC17A2.12	SPAC17A2.12	2.32166	0.398264	5.82947	3.17452	0.233568	13.5914	1.73939	0.118595	14.6666	2.5755	0.544232	4.73235	1.8494	0.253436	7.29729
SPBC1703.15c	vps33	2.96994	0.398121	7.45989	3.12037	0.198049	15.7555	1.95622	0.206593	9.46894	2.60804	0.587008	4.44294	2.50532	0.31437	7.96931
SPAC19A8.12	dcp2	2.92653	0.397793	7.35692	3.24982	0.44004	7.38527	1.60714	1.21699	1.32059	2.48511	0.643782	3.86017	2.30964	0.476376	4.84836
SPAC8C9.17c	spc34	2.49468	0.397172	6.28111	3.22441	0.699494	4.60963	2.54738	0.663793	3.83762	2.74442	0.629813	4.35751	2.48974	0.347471	7.16533
SPCC777.12c	SPCC777.12c	3.76638	0.397125	9.48411	2.70576	0.698122	3.87577	1.61897	0.478023	3.38681	3.42544	0.604691	5.66478	3.1998	0.360069	8.88663
SPAC1B1.01	SPAC1B1.01	3.00487	0.397004	7.56886	3.39055	0.23026	14.7248	2.74899	0.138816	19.8031	3.22044	0.372572	8.64382	1.89408	0.191756	9.87754
SPBC3B8.08	SPBC3B8.08	3.15994	0.396891	7.96174	3.2407	0.631126	5.1348	1.60459	0.295292	5.43391	2.33728	0.763219	3.0624	2.00354	0.349064	5.73974
SPAC20G4.01	SPAC20G4.01	3.18655	0.396816	8.03029	3.29463	0.231256	14.2467	2.07712	0.1997	10.4012	2.91991	0.678919	4.30082	2.27248	0.24309	9.34827
SPAC9.08c	SPAC9.08c	2.41205	0.39679	6.0789	3.60983	0.256267	14.0862	1.98457	0.150594	13.1783	2.66074	0.912005	2.91746	1.94417	0.21657	8.9771
SPCC126.11c	SPCC126.11c	4.08232	0.396643	10.2922	3.99796	0.468183	8.53932	2.70402	0.264465	10.2245	3.74568	0.642873	5.82647	3.09915	0.456321	6.79161
SPBC1A4.10c	pmc1	2.7526	0.396635	6.93988	2.47492	0.526781	4.69819	1.04603	0.279916	3.73695	2.42853	0.893845	2.71695	2.19432	0.341716	6.42149
SPBC19C2.01	cdc28	2.818	0.396587	7.10564	2.24197	0.72417	3.09592	0.903813	0.388192	2.32826	2.49017	0.6956	3.57989	2.40248	0.348231	6.89911
SPBC15D4.05	SPBC15D4.05	2.7377	0.39643	6.90588	2.6366	1.00924	2.61246	1.93403	0.257679	7.50557	2.59835	0.454617	5.71547	2.14979	0.346344	6.20709
SPAC11H11.05c	fta6	3.39923	0.396311	8.57718	3.61474	0.335346	10.7791	2.06887	1.7372	1.19092	3.24807	1.00098	3.24488	2.70199	0.554732	4.87082
SPBC23E6.06c	SPBC23E6.06c	4.13585	0.395971	10.4448	3.43415	0.349742	9.81908	2.04361	0.301058	6.78809	3.78341	0.539818	7.00868	3.06028	0.323298	9.46581
SPBC1734.03	SPBC1734.03	3.31795	0.395872	8.38138	3.37502	1.05154	3.2096	2.65165	0.610183	4.34567	2.76987	0.906949	3.05405	2.48935	0.442968	5.61971
SPAC959.06c	SPAC959.06c	1.30749	0.395697	3.30428	2.19691	1.74799	1.25682	3.24397	1.49491	2.17001	1.1587	1.68347	0.688279	1.04648	0.649644	1.61086
SPCC16A11.06c	gpi10	1.88895	0.395496	4.77615	2.03826	0.323646	6.29782	0.542734	0.149954	3.61933	1.67974	0.285817	5.87696	1.48892	0.483664	3.07841
SPAC31G5.18c	SPAC31G5.18c	2.57622	0.395279	6.51749	3.67588	0.204814	17.9474	2.86972	0.131511	21.8212	3.27359	0.453632	7.21639	2.51381	0.257759	9.75255
SPAC5H10.08c	pan6	3.454	0.395176	8.74042	3.366	0.925771	3.63589	1.91206	0.252703	7.56642	2.65811	0.228201	11.6481	2.68292	0.18077	14.8416
SPAC2G11.13	atg22	1.9156	0.394756	4.85261	4.0717	0.144195	28.2374	2.88912	0.483916	5.97029	2.45399	0.523467	4.68795	1.53353	0.496047	3.0915
SPAC4F10.19c	SPAC4F10.19c	2.18609	0.394489	5.54159	2.0375	0.44242	4.60536	1.30788	0.470428	2.78019	2.45156	0.889437	2.7563	1.76764	0.448236	3.94354
SPAC25B8.14	mal2	2.37103	0.394371	6.01219	2.84097	0.437112	6.49939	1.24954	0.221631	5.63792	2.27924	0.742161	3.07109	1.97397	0.355321	5.55546
SPAC17C9.05c	pmc3	2.27232	0.394296	5.76298	2.21981	0.364118	6.09641	0.981477	0.263417	3.72594	2.41433	1.22545	1.97016	2.1093	0.516742	4.08191
SPAC5D6.02c	mug165	1.47566	0.393945	3.74586	3.37591	0.0890236	37.9215	2.44186	0.271465	8.99511	1.78868	1.04081	1.71854	1.05972	0.437182	2.42399
SPBC1539.06	SPBC1539.06	4.8875	0.393858	12.4093	4.71159	1.05829	4.45206	3.64412	0.631445	5.77109	4.54388	0.709539	6.40398	3.97651	1.12833	3.52423
SPAC1783.02c	vps66	2.582	0.393746	6.55753	2.76551	0.492627	5.61381	1.44368	0.5721	2.52348	2.24247	1.02512	2.18751	1.95508	0.533786	3.66268
SPBC3D6.09	dpb4	3.04731	0.393738	7.73944	3.28836	0.184714	17.8024	1.88973	0.142152	13.2937	2.95055	0.299639	9.84701	2.52083	0.210861	11.955
SPCC550.10	meu8	1.67748	0.393533	4.26262	2.72857	0.265461	10.2786	1.13561	0.2662	4.26601	2.00936	0.948649	2.11813	0.92118	1.08461	0.849321
SPCC24B10.19c	SPCC24B10.19c	2.53109	0.393498	6.43229	3.38711	0.130977	25.8604	1.83322	0.0904334	20.2715	2.64585	0.19374	13.6567	2.28841	0.172182	13.2906
SPBC17D1.04	acr1	2.63628	0.393276	6.70339	3.39068	0.688723	4.92314	2.09631	0.446039	4.69984	2.32019	0.605204	3.83373	2.24613	0.231792	9.69026
SPAC4G9.06c	chz1	3.61341	0.393	9.19442	2.62567	3.93664	0.666983	0.493286	4.0878	0.120673	2.97067	1.88222	1.57827	2.7984	0.341231	8.2009
SPAC4H3.02c	SPAC4H3.02c	2.18565	0.39279	5.56442	2.73721	0.1429	19.1548	1.81666	0.0565083	32.1486	2.17782	0.278043	7.83269	2.21339	0.33095	6.68799
SPBC16A3.01	spn3	3.28597	0.392557	8.37068	3.01001	0.313068	9.61455	2.12911	0.54303	3.9208	2.96529	1.19726	2.47673	2.58297	0.413993	6.23917
SPCC790.03	SPCC790.03	2.70112	0.392538	6.88115	2.37091	0.337746	7.01982	0.658202	0.465491	1.41399	2.03783	0.496931	4.10083	1.57316	0.375805	4.18611
SPAC11D3.05	mfs2	1.36412	0.392454	3.47589	1.53517	1.39122	1.10347	0.575549	1.45461	0.395672	0.995971	0.174922	5.6938	1.07336	0.322016	3.33324
SPAC644.11c	SPAC644.11c	2.9784	0.392423	7.58977	3.18921	0.433437	7.35796	1.53061	1.31234	1.16632	2.64073	0.411329	6.41999	2.35549	0.353581	6.66181
SPAC13F5.01c	msh1	1.98258	0.392207	5.05493	3.05258	0.196037	15.5715	1.49106	0.137737	10.8254	1.65768	0.682083	2.43032	1.95783	0.34017	5.75543
SPAC30.03c	tsn1	3.38708	0.391892	8.64288	3.59079	0.187702	19.1303	3.18904	0.30002	10.6294	3.02398	0.880216	3.4355	2.97693	1.18388	2.51455
SPAC9E9.15	SPAC9E9.15	2.77072	0.391798	7.07181	3.09002	0.740773	4.17134	2.28943	0.876539	2.61189	3.2386	0.491558	6.58845	2.34167	0.250568	9.34542
SPBC2F12.11c	rep2	3.33029	0.391254	8.51184	1.24556	0.305397	4.0785	1.86593	0.28696	6.5024	3.40768	0.298261	11.4252	2.50742	0.195921	12.7981
SPAC105.01c	SPAC105.01c	1.8911	0.391106	4.83528	2.87559	1.01907	2.82177	1.51925	1.13187	1.34225	1.81841	0.801585	2.26852	1.47139	0.647463	2.27255
SPCC965.08c	alr1	1.36538	0.391007	3.49196	2.37327	0.999111	2.37538	2.7782	0.452203	6.1437	1.71723	0.376301	4.56344	1.2303	0.411928	2.98668
SPBC1105.14	rsv2	1.88162	0.390563	4.81772	3.78194	0.155048	24.3921	3.17319	0.111534	28.4503	3.55248	0.14279	24.8791	1.94344	0.216011	8.99695
SPCC613.08	SPCC613.08	3.35702	0.390349	8.60004	3.20373	0.292034	10.9704	1.61817	0.107578	15.0419	2.88974	0.584487	4.94406	2.60017	0.622621	4.17616
SPBC365.15	alp4	2.47501	0.390099	6.34456	3.09346	0.135032	22.9091	3.15941	0.0974324	32.4267	2.13605	0.496481	4.30237	2.01539	0.24768	8.13707
SPAC5D6.05	2011-09-11	3.52365	0.390007	9.03482	3.76684	1.01708	3.7036	2.25631	1.05572	2.13722	3.00551	0.357542	8.40603	2.85748	0.202367	14.1203
SPAC27F1.10	SPAC27F1.10	0.20432	0.38963	0.524394	0.49697	0.345354	1.43902	0.104637	0.196447	0.532649	0.408192	0.438712	0.930432	0.187319	0.438382	0.427296
SPAC15E1.05c	SPAC15E1.05c	3.16739	0.388732	8.148	3.86361	0.395177	9.77689	2.69109	0.503512	5.34465	2.77905	1.22628	2.26625	2.44971	0.516969	4.7386
SPBC1706.03	fzo1	2.66205	0.38843	6.85336	3.61932	0.172964	20.9253	2.77756	0.0966056	28.7515	2.6463	0.435081	6.08232	2.41415	0.536492	4.49987
SPAC23C11.12	hcn1	2.70077	0.388303	6.95532	4.32888	0.215972	20.0437	3.32908	0.752346	4.42493	2.90635	0.491305	5.91557	2.62535	0.518351	5.0648
SPCC338.08	ctp1	3.03085	0.38803	7.81087	4.76805	0.293443	16.2486	3.79537	0.449743	8.43897	3.74036	0.838443	4.46108	2.85754	0.355402	8.0403
SPAC4F8.05c	mrpl28	3.13055	0.387838	8.07181	3.12398	0.280914	11.1208	1.59606	0.56932	2.80344	2.95915	0.637669	4.64057	2.98392	0.378569	7.88211
SPAC29B12.07	sec16	2.99251	0.387631	7.71998	3.70576	0.311254	11.9059	3.23473	0.156677	20.6458	2.70363	0.446311	6.05773	2.44618	0.270155	9.05473
SPAC1002.06c	bqt2	0.436145	0.387394	1.12584	3.37583	0.576697	5.85374	0.710634	0.147382	4.82173	0.916491	0.727577	1.25965	0.280489	0.345713	0.811334
SPBP22H7.09c	mis15	1.80242	0.387372	4.65294	2.57129	0.205862	12.4904	0.99913	0.114422	8.73196	1.50478	0.200772	7.49497	1.26063	0.228701	5.51215
SPAC1F7.05	cdc22	4.0913	0.386753	10.5786	3.81551	0.302261	12.6233	2.54758	0.0919441	27.7079	4.05913	0.218475	18.5794	3.07003	0.426902	7.19141
SPBC18E5.08	SPBC18E5.08	1.9137	0.386687	4.94896	2.06412	0.725453	2.84529	1.31826	0.18812	7.00754	1.72023	0.275357	6.24726	1.59336	0.219486	7.2595
SPBC1718.06	msp1	3.2237	0.386366	8.34365	4.07567	0.20627	19.7589	3.03499	0.776723	3.90744	3.19141	0.564667	5.65185	2.75226	0.364422	7.55239
SPBC16C6.07c	rpt1	4.0201	0.386206	10.4092	4.33819	0.571404	7.59217	3.41018	0.594528	5.73595	3.56897	0.86574	4.12245	3.47617	0.284996	12.1973
SPAC630.04c	SPAC630.04c	2.05618	0.386098	5.32554	3.98217	0.235445	16.9133	3.00492	0.273006	11.0068	3.23122	0.56316	5.73766	1.71799	0.309843	5.54472
SPAC31A2.02	trm112	3.68378	0.386053	9.54215	2.60601	0.9132	2.85371	1.94792	0.964586	2.01943	3.01138	1.06842	2.81854	3.09145	0.457463	6.75781
SPAC18G6.12c	SPAC18G6.12c	2.05553	0.385908	5.32649	3.37773	0.225623	14.9707	2.89558	0.0672133	43.0804	2.32359	0.190247	12.2136	1.58363	0.189855	8.34123
SPAC19G12.07c	rsd1	2.4592	0.38569	6.37611	2.65357	0.53064	5.0007	2.0341	0.151253	13.4483	2.63974	0.330468	7.98791	1.99486	0.333545	5.98078
SPAC22G7.02	kap111	2.56528	0.385598	6.65273	2.39483	0.452755	5.28946	2.10755	1.17363	1.79576	2.42258	0.548226	4.41894	2.0877	0.49402	4.22595
SPCC576.12c	SPCC576.12c	2.51406	0.385575	6.52027	2.41895	0.371392	6.5132	2.31574	0.27336	8.47137	2.43006	0.186835	13.0064	2.64139	0.317483	8.31979
SPBC1105.15c	htd2	1.91932	0.385089	4.98409	2.2886	0.260163	8.79677	0.834108	0.141869	5.87941	1.85813	0.306378	6.06483	1.48093	0.239997	6.17063
SPAC4D7.09	tif223	3.82142	0.384991	9.92599	2.6855	0.208841	12.8591	1.70427	0.171262	9.95121	3.2924	0.888958	3.70366	3.03171	0.463762	6.53722
SPBP23A10.14c	ell1	2.6876	0.384951	6.98167	3.96705	0.155903	25.4457	2.6351	0.0767258	34.3443	3.09311	0.0951677	32.5017	2.38195	0.185334	12.8522
SPAC23E2.03c	ste7	2.25709	0.384673	5.86755	2.7324	0.229253	11.9187	1.63545	0.234825	6.96455	2.8814	0.27668	10.4142	1.43205	0.369797	3.87253
SPCC126.04c	SPCC126.04c	2.77146	0.384309	7.21153	3.74445	0.256083	14.622	1.99367	0.181807	10.9658	3.05109	0.648131	4.70752	2.18233	0.358741	6.0833
SPAC23C11.02c	rps23	4.59859	0.384295	11.9663	4.5488	0.710935	6.39833	3.6943	0.683457	5.40531	4.25279	0.367147	11.5833	3.47598	0.984908	3.52924
SPAC3C7.09	set8	1.83094	0.384031	4.7677	2.96585	0.456683	6.49433	1.33213	0.150238	8.8668	1.7436	0.785784	2.21893	1.87899	0.454686	4.1325
SPBC21C3.11	ubx4	2.77958	0.383784	7.24258	3.46008	0.137174	25.224	2.00148	0.0983314	20.3544	2.82659	0.255254	11.0737	2.38805	0.188272	12.684
SPAC23H3.08c	bub3	2.04215	0.383736	5.32176	2.45844	1.11244	2.20996	1.23307	0.84023	1.46754	1.90269	0.520408	3.65615	1.90338	0.442366	4.30273
SPBC21.02	SPBC21.02	2.35289	0.38367	6.13258	2.66455	0.245235	10.8653	1.90158	0.126297	15.0564	1.74658	0.398797	4.37963	1.89936	0.472032	4.02381
SPBC543.03c	pku80	2.43501	0.383467	6.34997	2.90406	0.451717	6.42893	1.38392	0.32257	4.29029	2.14454	0.416447	5.14962	2.0464	0.282287	7.24936
SPCC1840.01c	mog1	3.36906	0.383465	8.78584	3.49882	0.807888	4.33083	2.49082	0.514187	4.84419	3.12958	0.468132	6.68525	2.57874	0.328079	7.8601
SPAC12B10.02c	SPAC12B10.02c	3.66951	0.383445	9.56985	3.82355	0.517199	7.39281	3.23485	0.322173	10.0407	3.26264	0.787817	4.14137	3.10793	0.361325	8.60148
SPBPB21E7.08	SPBPB21E7.08	1.94693	0.383285	5.07958	0.80681	0.232337	3.47259	0.768593	0.284819	2.69853	2.27287	0.278918	8.1489	1.43664	0.238128	6.03305
SPBC17G9.02c	SPBC17G9.02c	3.13718	0.382643	8.1987	2.94424	0.293309	10.038	2.06189	0.125651	16.4097	2.83503	0.55438	5.11388	2.63017	0.396044	6.6411
SPBC13G1.04c	SPBC13G1.04c	2.56314	0.382553	6.70009	2.61519	1.30428	2.00508	1.36118	1.27572	1.06699	2.16457	0.772297	2.80277	1.88774	0.36232	5.21015
SPBC14C8.01c	cut2	2.667	0.382443	6.9736	4.41783	0.25132	17.5785	3.96299	0.233714	16.9566	3.67351	0.186593	19.6873	2.01784	0.210504	9.58576
SPAC1556.01c	rad50	2.1714	0.382378	5.67868	2.64117	0.373242	7.07629	0.716347	0.158316	4.52481	2.03611	0.40291	5.05352	1.92128	0.34179	5.62123
SPCC1795.06	map2	0.568921	0.38227	1.48827	2.53309	0.133944	18.9116	1.02234	0.118938	8.59555	1.74264	0.150281	11.5959	0.641312	0.280716	2.28456
SPBP8B7.26	SPBP8B7.26	2.95863	0.382028	7.74455	3.81146	0.202125	18.857	2.71441	2.16996	1.2509	3.14155	0.781561	4.01959	2.1624	0.194622	11.1107
SPAC4C5.03	SPAC4C5.03	3.21758	0.381638	8.43097	3.89974	0.488665	7.9804	2.78596	0.153601	18.1376	3.39963	0.40906	8.31083	2.71007	0.279143	9.70856
SPBP23A10.16	sdh4	3.70318	0.38151	9.70663	4.31041	0.253447	17.0071	3.58474	0.292509	12.2551	3.62976	0.258464	14.0436	2.95287	0.292634	10.0906
SPBC23G7.08c	rga7	3.25139	0.381194	8.52949	3.28979	0.140647	23.3904	2.3375	0.069711	33.5313	3.13586	0.136308	23.0057	2.54889	0.214695	11.8722
SPAC6B12.18	SPAC6B12.18	4.19105	0.38119	10.9947	3.49114	0.29341	11.8985	1.64203	0.984216	1.66836	4.05689	1.19463	3.39594	3.70201	2.04009	1.81463
SPAC4F10.02	SPAC4F10.02	3.08005	0.381153	8.08089	3.93992	0.177485	22.1986	2.85352	0.27581	10.346	2.9414	1.27887	2.3	2.52994	0.811356	3.11817
SPBC2D10.05	exg3	3.18164	0.381045	8.34977	3.40831	1.45085	2.34918	2.03623	2.85882	0.712261	3.03841	0.83148	3.65422	2.44332	0.189555	12.8898
SPCC550.02c	cwf5	2.56826	0.381001	6.74082	3.25055	0.609455	5.33354	1.26573	0.533759	2.37135	2.54463	0.295466	8.61226	2.15411	0.330946	6.50896
SPAC9.02c	SPAC9.02c	3.74218	0.380975	9.82264	2.9255	0.523626	5.58701	2.03219	0.362663	5.60353	3.18621	1.1065	2.87955	3.00204	0.348963	8.60275
SPAC19A8.06	SPAC19A8.06	3.13201	0.380964	8.22128	3.86104	0.123141	31.3548	2.79802	0.114381	24.4622	2.87858	0.445806	6.45704	2.57022	0.261782	9.81817
SPAC824.04	SPAC824.04	3.23551	0.380853	8.49542	4.04197	0.328702	12.2968	2.37458	0.423621	5.60545	3.48955	0.155133	22.4939	2.30755	0.266068	8.67276
SPBC17D1.02	SPBC17D1.02	2.71517	0.38083	7.12961	2.42613	0.700172	3.46504	0.972784	0.229741	4.23427	2.21781	0.346974	6.39187	2.24144	0.365247	6.13678
SPBC1347.13c	SPBC1347.13c	2.55051	0.380828	6.69729	2.71793	1.0232	2.65629	1.31049	0.264949	4.9462	1.84884	0.302185	6.11824	2.0431	0.269738	7.57439
SPCC1494.10	SPCC1494.10	2.60838	0.380756	6.85054	2.84101	0.17928	15.8468	1.37732	0.107819	12.7744	2.28339	0.811917	2.81234	1.84904	0.239408	7.7234
SPBC20F10.04c	nse4	3.1895	0.380594	8.38032	3.37703	0.167512	20.16	1.49732	0.116881	12.8106	3.07659	0.223877	13.7423	2.711	0.246472	10.9992
SPBC30B4.03c	SPBC30B4.03c	2.8353	0.380553	7.45047	2.79146	0.153928	18.1349	2.23902	0.0829983	26.9767	2.7309	0.369189	7.39703	2.1033	0.232409	9.05
SPAC24H6.06	sld3	2.0911	0.380542	5.49504	3.33434	0.510111	6.53649	2.82349	0.456449	6.18577	2.53759	0.606895	4.18127	1.84329	0.402676	4.57759
SPAC3A12.08	SPAC3A12.08	2.11801	0.380088	5.57244	3.934	0.298585	13.1755	2.09886	0.342262	6.1323	2.57159	0.594158	4.32813	1.83178	0.35584	5.14774
SPAC144.02	SPAC144.02	2.84888	0.379751	7.50197	3.79246	0.250461	15.1419	1.95341	0.288854	6.76261	2.32965	1.0945	2.1285	2.07415	0.35251	5.88395
SPCC645.09	mrpl37	2.57508	0.37971	6.78169	1.9942	0.125837	15.8475	1.08237	0.0807351	13.4064	2.29446	0.2305	9.95426	1.96573	0.194896	10.086
SPBC36.01c	SPBC36.01c	1.7048	0.379532	4.49184	2.19182	1.21015	1.8112	1.48978	0.306843	4.85519	1.93897	0.204635	9.47526	1.01783	0.462594	2.20027
SPCC10H11.02	cwf23	2.07809	0.37903	5.48266	2.2722	0.229026	9.92115	0.985067	0.178571	5.51638	2.72949	1.10441	2.47145	2.26471	0.26808	8.4479
SPAC5D6.10c	mug116	0.381384	0.379024	1.00623	0.864865	0.99955	0.865255	1.61583	1.96537	0.822149	0.692955	0.406876	1.70311	0.288285	0.3415	0.844175
SPBC146.04	SPBC146.04	2.46985	0.378812	6.52	3.53548	0.179096	19.7407	1.92585	0.290166	6.63705	2.14342	0.569467	3.7639	1.86212	0.217835	8.54831
SPBC28F2.06c	mdm12	2.06674	0.37839	5.46194	2.08284	0.557221	3.73791	0.85396	0.148753	5.74079	1.49478	0.451463	3.31096	1.55636	0.33148	4.69517
SPCC1223.10c	eaf1	2.2807	0.378385	6.02747	3.79466	0.161004	23.5687	2.07811	0.169863	12.234	3.21276	0.884377	3.6328	2.02512	0.466045	4.34533
SPBC336.07	sfc3	1.65164	0.37827	4.36629	1.80672	0.333927	5.41052	0.899162	0.253835	3.54231	1.38956	0.626239	2.2189	1.27146	0.552622	2.30078
SPBC25B2.08	SPBC25B2.08	2.8544	0.377995	7.55144	2.68052	0.42796	6.26347	1.57147	0.0938622	16.7424	3.26264	0.0273853	119.138	2.05402	0.345039	5.95301
SPCC24B10.03	SPCC24B10.03	1.95177	0.37788	5.16505	3.05143	0.446504	6.83405	1.34571	0.218749	6.15185	2.37579	0.448072	5.30225	1.73382	0.253075	6.851
SPCC1827.04	SPCC1827.04	2.75672	0.377724	7.29823	2.91971	0.220444	13.2446	1.52052	0.194365	7.82303	2.40523	0.488779	4.9209	2.577	0.303211	8.49903
SPCC4B3.11c	SPCC4B3.11c	3.06209	0.377676	8.10771	3.0175	0.260662	11.5763	1.35878	0.17288	7.85968	2.46586	0.406603	6.06455	2.4191	0.318643	7.59187
SPBC902.02c	ctf18	2.49529	0.377477	6.61045	2.2492	0.328083	6.85557	0.897757	0.0821948	10.9223	2.26206	0.516875	4.37641	2.18718	0.344008	6.35792
SPAC1071.09c	SPAC1071.09c	2.88406	0.377431	7.6413	2.57134	0.683565	3.76166	1.21744	0.2443	4.98337	2.72934	0.546287	4.99617	2.47483	0.36154	6.84524
SPBC1E8.02	SPBC1E8.02	2.75908	0.376972	7.31905	2.96808	0.316167	9.3877	1.90076	0.575695	3.30168	2.67668	0.448597	5.96678	1.78364	0.274788	6.49095
SPBP4H10.20	nhm1	3.23639	0.376849	8.58802	2.26365	0.471934	4.79653	0.657011	0.699165	0.939709	2.55073	0.572704	4.45384	2.84914	0.294349	9.67947
SPAC6F12.15c	cut9	2.33208	0.376732	6.19028	3.90239	0.225119	17.3348	3.1211	0.180361	17.3047	2.37066	0.197469	12.0052	1.92319	0.3812	5.0451
SPBC30B4.04c	sol1	2.90836	0.376369	7.7274	2.87744	0.172652	16.6661	1.72444	0.11654	14.797	2.65589	0.285592	9.29957	2.21963	0.203334	10.9162
SPAC30D11.02c	SPAC30D11.02c	0.370656	0.37611	0.9855	2.19116	1.26306	1.73481	2.52902	2.00447	1.26169	0.551082	0.31593	1.74431	0.255237	0.256521	0.994995
SPAC110.02	pds5	2.06298	0.376095	5.48525	2.0615	0.190329	10.8313	0.967888	0.0871113	11.1109	1.66259	0.371007	4.48128	1.76676	0.543605	3.25007
SPCC126.07c	SPCC126.07c	2.01843	0.375957	5.36877	3.7383	0.254703	14.6771	2.53379	0.322611	7.85401	2.68426	1.17307	2.28824	1.42339	0.490758	2.90038
SPAPB1A10.13	SPAPB1A10.13	2.92695	0.37574	7.78981	4.21364	1.11087	3.7931	2.91198	1.16242	2.5051	2.54574	0.464094	5.4854	1.71579	0.182679	9.39234
SPAC3H8.08c	SPAC3H8.08c	2.26565	0.375557	6.03278	1.42994	0.936441	1.527	1.15143	0.354279	3.25005	2.17134	0.775782	2.7989	2.30798	0.358626	6.43562
SPAC2F3.16	SPAC2F3.16	2.9695	0.37555	7.90707	3.95998	0.141754	27.9356	2.0766	0.150502	13.7978	3.14107	0.774585	4.05516	2.46178	0.197187	12.4845
SPAPJ691.02	SPAPJ691.02	1.26297	0.375531	3.36316	3.48384	0.183692	18.9657	2.5298	0.158437	15.9673	2.23407	0.254096	8.79223	1.81233	0.207734	8.72429
SPAC688.13	scn1	1.60763	0.375153	4.28526	2.65948	0.325249	8.17673	1.71072	0.0898302	19.0439	2.21673	0.255665	8.67043	1.66168	0.187804	8.84794
SPBC36.02c	SPBC36.02c	1.63755	0.37497	4.36714	2.29999	0.94092	2.4444	1.28461	0.373597	3.43849	2.95719	0.156827	18.8564	1.2621	0.363338	3.47361
SPAC22G7.08	ppk8	1.883	0.374831	5.0236	2.46951	0.243064	10.1599	2.87929	0.207155	13.8992	2.54913	0.567866	4.48897	1.96296	0.252955	7.76009
SPCC1223.15c	spc19	2.35713	0.374485	6.29433	3.18586	0.183438	17.3675	3.14947	0.0777887	40.4875	2.26503	0.390996	5.79297	1.94894	0.268762	7.25156
SPBC1685.08	SPBC1685.08	2.61221	0.374388	6.97727	2.70933	0.262635	10.316	1.69984	0.136709	12.434	2.90277	1.94959	1.48891	2.21988	0.326804	6.7927
SPAC56E4.06c	ggt2	2.68275	0.373908	7.17488	2.63773	1.17277	2.24915	2.11737	0.801283	2.64247	2.64297	1.091	2.42251	1.77109	0.572842	3.09176
SPAC2C4.14c	ppk11	3.03819	0.373856	8.12663	2.89498	0.257401	11.2469	1.20362	0.383201	3.14095	2.63734	0.842885	3.12895	2.39713	0.517797	4.62947
SPAC22F3.03c	rdh54	1.34271	0.37369	3.59312	3.06288	1.56424	1.95807	1.24127	1.82993	0.678316	1.16857	0.777442	1.5031	1.2206	0.775364	1.57422
SPBC3E7.04c	SPBC3E7.04c	2.06063	0.373491	5.51721	2.98494	1.20277	2.48173	2.64129	0.918581	2.87541	1.50584	0.940981	1.60028	1.74173	0.464037	3.75342
SPBC29A3.04	rpl8	4.78672	0.373452	12.8175	4.94139	0.57531	8.58909	4.14889	0.523395	7.92687	4.46802	0.116043	38.5032	3.66912	1.17055	3.13454
SPAC8F11.09c	nnt1	3.23851	0.37336	8.67396	2.53702	1.14615	2.21351	1.27346	1.13076	1.1262	2.89331	0.386174	7.49224	2.72189	0.201703	13.4945
SPCC553.01c	SPCC553.01c	1.90213	0.373137	5.09766	2.67894	0.124323	21.5482	1.29531	0.136571	9.48451	2.12832	0.30975	6.87108	1.5142	0.275883	5.48857
SPAC922.06	SPAC922.06	2.6881	0.373085	7.20506	2.49653	0.468493	5.32886	1.02876	0.41203	2.4968	2.01712	0.169234	11.9191	1.34662	0.371844	3.62146
SPCC622.06c	SPCC622.06c	2.60978	0.372403	7.00795	2.99215	0.548621	5.45395	0.917945	0.364085	2.52123	2.46729	0.593906	4.15434	2.33149	0.385146	6.05352
SPAC6G9.15c	SPAC6G9.15c	2.44443	0.372348	6.56492	2.43893	0.368805	6.61308	1.20753	0.561166	2.15182	2.20741	1.48303	1.48844	1.84016	0.90816	2.02625
SPBC32H8.02c	nep2	2.49173	0.372272	6.69331	3.71131	0.164422	22.5719	3.8345	0.217255	17.6497	3.44053	0.266262	12.9216	1.96065	0.30231	6.48557
SPBC2D10.15c	SPBC2D10.15c	2.79212	0.372265	7.50035	2.63571	1.20141	2.19385	1.66829	0.940108	1.77457	2.45366	0.557591	4.40046	2.35121	0.26124	9.00019
SPAPB1A10.07c	SPAPB1A10.07c	2.40074	0.372201	6.45013	3.60186	0.563322	6.39396	2.31194	1.60623	1.43936	2.54763	0.746193	3.41417	1.69685	0.601043	2.82317
SPAC10F6.14c	SPAC10F6.14c	3.32189	0.372141	8.92642	3.54903	0.270229	13.1334	1.8022	0.191811	9.39567	3.0837	0.388804	7.93124	2.68611	0.366445	7.33018
SPBC16A3.11	eso1	2.54517	0.371753	6.8464	2.53712	0.373101	6.80008	1.01205	0.406795	2.48787	2.15457	0.348077	6.18993	1.99278	0.267484	7.45009
SPCC970.02	SPCC970.02	2.02279	0.371687	5.4422	2.25677	0.306298	7.3679	3.45302	0.188735	18.2956	2.42088	0.591115	4.09544	1.55367	0.390595	3.97771
SPAC9G1.10c	SPAC9G1.10c	2.59268	0.371625	6.97659	3.88512	0.276192	14.0667	2.82919	0.221554	12.7697	2.60236	0.457539	5.68773	2.07664	0.35766	5.80619
SPBC32F12.15	tfb5	3.41467	0.371536	9.19069	3.16645	1.66203	1.90517	2.42262	1.18918	2.03723	3.34229	0.631432	5.2932	2.84155	0.344348	8.25197
SPBC1861.02	abp2	1.6144	0.371466	4.34602	1.93017	0.222327	8.68166	0.619082	0.11655	5.31172	1.99418	0.120762	16.5132	1.32369	0.252235	5.24784
SPAC25G10.04c	rec10	1.22844	0.371458	3.30707	3.67211	0.149508	24.5613	0.942978	0.101138	9.32371	1.67408	0.746798	2.24168	1.32205	0.534822	2.47194
SPCC965.09	SPCC965.09	2.06468	0.371457	5.55832	2.1818	0.368592	5.91928	0.608407	0.0813396	7.47984	1.95507	0.281746	6.9391	1.82596	0.158184	11.5433
SPBC1773.06c	SPBC1773.06c	1.38944	0.371318	3.74193	2.76547	0.542656	5.09618	3.61596	0.443004	8.16236	2.93204	0.235075	12.4728	1.67055	0.228548	7.3094
SPCC191.09c	gst1	0.505783	0.371238	1.36242	0.636988	0.386226	1.64926	0.105175	0.136941	0.76803	1.59757	0.314379	5.08166	0.567855	0.155994	3.64023
SPAC23A1.17	SPAC23A1.17	3.07888	0.371114	8.29631	3.13277	0.291756	10.7376	1.67699	0.302964	5.53529	3.05644	0.339799	8.99484	2.15934	0.241837	8.92891
SPCC16C4.01	sif2	2.55437	0.370985	6.88537	3.11658	0.601074	5.18501	2.37878	0.423698	5.61433	2.47643	0.689382	3.59224	2.0018	0.318767	6.27982
SPAC1805.01c	ppk6	2.96658	0.370844	7.99954	2.7881	0.243785	11.4367	1.32569	0.212654	6.23405	2.57703	0.955873	2.69599	2.48141	0.593706	4.17953
SPAC2G11.05c	SPAC2G11.05c	1.65835	0.370819	4.47212	2.7758	0.17709	15.6745	1.20915	0.168107	7.19275	1.51424	0.199596	7.58652	1.65093	0.399732	4.13009
SPBC15D4.11c	SPBC15D4.11c	1.95056	0.370343	5.26691	3.1237	0.403448	7.74251	1.87343	0.139971	13.3844	1.70547	0.222114	7.67836	1.90378	0.334825	5.68588
SPAC139.02c	oac1	3.9204	0.370265	10.5881	2.95072	0.788612	3.74166	1.93739	0.680753	2.84595	3.59178	0.501861	7.15693	2.99915	0.345866	8.67142
SPAC26A3.17c	SPAC26A3.17c	3.32142	0.370231	8.97121	1.99646	0.532809	3.74704	1.05634	0.314757	3.35605	2.80293	0.99595	2.81433	2.60862	0.324404	8.04128
SPAP11E10.02c	mam3	2.02251	0.370096	5.46482	2.65334	0.118424	22.4054	1.28679	0.0637716	20.1781	1.89945	0.136444	13.9211	1.29818	0.244843	5.30209
SPAC15E1.03	rpl42	5.12915	0.369894	13.8665	5.23487	0.595452	8.79142	4.33108	0.765528	5.65765	4.59583	0.134285	34.2245	3.91269	1.00381	3.89783
SPBC17D1.03c	SPBC17D1.03c	3.55596	0.369754	9.61709	2.37531	0.315665	7.52477	1.42279	0.312924	4.54677	3.10919	0.395439	7.86264	3.06202	0.252007	12.1505
SPAC23A1.07	SPAC23A1.07	2.45458	0.369562	6.64186	2.58181	0.123985	20.8236	1.7739	0.0842166	21.0636	2.5546	0.409982	6.231	1.94718	0.153422	12.6917
SPBC649.03	rhp14	2.52578	0.369554	6.83468	3.4459	0.646656	5.3288	2.25401	0.43553	5.17533	2.73867	0.873973	3.13358	2.54126	0.321534	7.90356
SPBC6B1.04	mde4	2.47374	0.369475	6.69528	3.2102	0.144571	22.2051	2.56233	0.126668	20.2286	2.52045	0.222351	11.3355	2.4027	0.351495	6.83565
SPAPB1A10.02	SPAPB1A10.02	1.7851	0.369238	4.83456	2.67848	0.329417	8.13098	1.35906	0.388995	3.49376	1.80659	0.445443	4.0557	1.71112	0.428242	3.99569
SPAC27F1.03c	uch1	3.02897	0.368495	8.21984	3.24088	0.50822	6.37691	2.37937	0.271621	8.75988	2.89734	0.802238	3.61157	2.5255	0.559913	4.51052
SPAC13G7.03	SPAC13G7.03	2.86701	0.368444	7.78142	3.10838	0.479673	6.48019	1.82311	0.391761	4.65363	2.9411	0.594787	4.94479	2.53936	0.295278	8.59991
SPCC285.04	SPCC285.04	2.90442	0.368222	7.8877	3.57156	0.149791	23.8437	1.70014	0.0702698	24.1945	3.53494	0.0970738	36.415	2.22793	0.18733	11.8931
SPAC17G8.07	yaf9	3.37852	0.36822	9.17528	3.7566	0.255533	14.701	2.20636	0.101976	21.636	3.11493	0.425016	7.32898	2.67514	0.287147	9.31627
SPAC4F8.01	did4	3.31045	0.368131	8.99258	4.33854	0.400516	10.8324	3.78602	0.530287	7.13956	3.32148	0.3363	9.87654	2.5886	0.195114	13.2671
SPBC1198.03c	SPBC1198.03c	2.65179	0.367933	7.20726	2.77925	0.22479	12.3638	0.801665	0.225986	3.5474	2.02936	0.152348	13.3206	2.31963	0.197915	11.7203
SPCC1393.02c	SPCC1393.02c	2.85263	0.367926	7.75327	4.20706	0.200594	20.973	3.27944	0.149514	21.9341	3.29368	0.192753	17.0876	2.23115	0.18633	11.9742
SPAC1687.23c	SPAC1687.23c	0.156017	0.367604	0.424414	0.213324	0.619445	0.344379	0.0996916	0.352456	0.282848	0.447925	0.802532	0.55814	0.168024	0.43871	0.382996
SPCC1259.10	pgp1	2.73589	0.36756	7.4434	3.244	0.273833	11.8466	2.48554	0.236497	10.5098	3.037	0.605204	5.01813	2.62743	0.372654	7.05058
SPAC1002.02	mug31	2.88969	0.36753	7.86245	4.16179	0.25237	16.4908	2.63755	0.162087	16.2724	2.79377	0.983072	2.84188	2.43221	0.455829	5.33579
SPCC1183.05c	lig4	1.77234	0.367452	4.82333	2.85303	0.258378	11.0421	1.80305	0.0801487	22.4963	1.9116	0.605243	3.15841	1.4444	0.564765	2.55753
SPAC6G9.16c	SPAC6G9.16c	2.20968	0.367059	6.01995	3.74835	0.297651	12.5931	2.56876	0.107271	23.9466	2.35718	0.331959	7.10082	1.77084	0.243568	7.27043
SPBC27B12.02	SPBC27B12.02	2.70486	0.366715	7.37593	2.0773	0.163424	12.7111	0.480605	0.161793	2.97049	1.99984	0.695933	2.87361	2.02645	0.193505	10.4723
SPAC23H4.04	SPAC23H4.04	2.87415	0.366698	7.83791	2.34368	0.758554	3.08966	0.844921	1.05425	0.801442	2.62155	1.15269	2.27428	2.61293	0.387468	6.74361
SPCC777.10c	ubc12	2.37527	0.366451	6.48181	3.14516	0.162036	19.4102	1.7598	0.174052	10.1108	3.05003	0.313774	9.72048	1.98166	0.231987	8.54212
SPBC428.15	SPBC428.15	3.11242	0.366355	8.49563	2.57983	0.638466	4.04067	1.04017	0.566788	1.8352	2.62306	1.06601	2.46062	2.24398	0.246867	9.08984
SPAC27E2.05	cdc1	2.58555	0.366249	7.05954	3.31901	0.17202	19.2943	2.22039	0.237177	9.36174	2.92751	0.471563	6.2081	1.98148	0.220626	8.98117
SPBC1D7.02c	scr1	3.00715	0.366151	8.21288	3.70639	0.155556	23.8267	2.32017	0.0869998	26.6687	3.44305	0.836353	4.11675	2.13786	0.25293	8.45235
SPBC13G1.07	SPBC13G1.07	2.98034	0.366032	8.14229	3.09248	0.198411	15.5862	1.80206	0.608001	2.9639	2.36907	0.831146	2.85037	2.44354	0.415218	5.88496
SPBC19C2.10	SPBC19C2.10	2.38415	0.365687	6.51965	3.14527	0.207555	15.1539	2.08444	0.134447	15.5037	2.92848	0.504237	5.80775	2.15762	0.802303	2.68928
SPCC16A11.16c	SPCC16A11.16c	3.36513	0.365594	9.20455	4.39097	0.416391	10.5453	3.29608	0.254589	12.9467	3.49084	0.515555	6.77103	2.68731	0.562807	4.77483
SPBC30B4.07c	tfb4	2.56675	0.365353	7.02538	2.63422	0.138241	19.0552	1.16155	0.0887096	13.0938	2.25288	0.164136	13.7257	2.19963	0.192407	11.4321
SPBC18A7.02c	SPBC18A7.02c	2.89756	0.365006	7.93839	3.60016	0.394646	9.12252	2.62284	1.50965	1.73738	2.63225	0.429798	6.12437	2.39228	0.204839	11.6788
SPCC16A11.15c	SPCC16A11.15c	2.41466	0.364893	6.61746	4.90385	0.436656	11.2304	3.70343	0.16949	21.8504	4.09012	0.123769	33.0464	2.50829	0.264032	9.49995
SPAC644.09	SPAC644.09	3.09451	0.364584	8.48779	2.80383	0.695393	4.03201	1.76443	0.399648	4.41496	2.88232	0.382746	7.53063	2.53029	0.333604	7.5847
SPAC1805.07c	dad2	1.96548	0.364565	5.3913	2.70579	0.201146	13.4519	1.61604	0.158223	10.2137	1.88284	0.615703	3.05803	1.63739	0.287964	5.68608
SPAC343.13	SPAC343.13	2.2508	0.364421	6.17637	2.21601	0.246485	8.99043	1.73929	0.107676	16.153	2.17	0.68107	3.18616	1.48424	0.564658	2.62856
SPAC589.07c	SPAC589.07c	1.87958	0.364333	5.15895	3.11223	0.541214	5.75047	1.63112	2.61421	0.623943	2.20389	0.501304	4.3963	1.27432	1.10485	1.15339
SPBC30B4.06c	SPBC30B4.06c	2.59295	0.364103	7.12149	2.72793	0.295575	9.22923	1.13012	0.516643	2.18743	2.17315	0.210903	10.304	2.06768	0.151643	13.6352
SPAC1142.01	SPAC1142.01	3.06525	0.364093	8.41886	3.40648	0.456387	7.46402	2.42312	0.498939	4.85654	2.77142	0.875623	3.16508	2.48511	0.335326	7.41101
SPAC1565.04c	ste4	2.38432	0.36391	6.55194	3.29961	0.59473	5.54808	1.4983	0.202411	7.40224	2.82199	0.284786	9.90916	1.94499	0.357694	5.43758
SPCC320.05	SPCC320.05	2.68166	0.363806	7.37112	2.66649	0.675783	3.94578	1.33831	0.26835	4.98717	2.99989	0.437048	6.86398	2.13726	0.295828	7.22467
SPAC4G9.19	SPAC4G9.19	1.93584	0.363655	5.32328	3.48046	0.167335	20.7993	2.1628	0.116113	18.6266	2.523	0.401493	6.28406	1.65064	0.32031	5.15325
SPCC962.02c	bir1	2.397	0.363615	6.59212	3.27713	0.213013	15.3847	2.41972	0.357709	6.76448	3.11985	0.657536	4.74477	2.0203	0.350962	5.75648
SPAC15E1.07c	moa1	0.247236	0.363595	0.679976	3.5744	0.19595	18.2414	0.754454	0.15558	4.84931	0.750821	0.635672	1.18115	0.162229	0.323865	0.500916
SPBC359.02	alr2	0.361308	0.363398	0.994249	0.150632	0.117172	1.28557	0.127957	0.0757838	1.68845	0.0456304	0.121551	0.3754	0.169853	0.265866	0.638868
SPBC1685.10	rps27	4.92412	0.363351	13.5519	4.87224	0.451944	10.7806	4.14038	0.351834	11.768	4.56177	0.257262	17.732	3.33326	0.566163	5.88745
SPBC887.18c	hfi1	3.10032	0.36325	8.53495	3.39083	0.164118	20.661	1.92282	0.629216	3.0559	2.94071	0.713465	4.12173	2.63864	0.380892	6.92753
SPBC646.14c	orc5	2.49308	0.363003	6.86794	2.62041	0.300371	8.72391	1.42264	0.245777	5.78832	2.23582	0.410326	5.44888	2.17808	0.248394	8.76868
SPAC4H3.13	SPAC4H3.13	3.03878	0.362797	8.37599	3.85708	0.198948	19.3874	2.1374	1.0942	1.95339	3.21713	0.468895	6.86109	2.7	0.38632	6.98903
SPBC4B4.03	rsc1	3.21594	0.36257	8.86984	3.16766	0.8812	3.59471	2.04626	0.545622	3.75032	2.76195	0.804866	3.43157	2.37044	0.273013	8.68253
SPBC2G2.07c	mug178	3.19003	0.362499	8.8001	4.10085	0.21509	19.0658	3.49071	0.570392	6.11984	3.12047	0.110194	28.3179	2.59973	0.191135	13.6015
SPBC9B6.06	mrpl10	3.1925	0.362375	8.80994	3.74852	0.196543	19.0723	2.21946	0.213014	10.4193	3.34931	0.102718	32.607	2.58161	0.20817	12.4015
SPAPB2B4.06	SPAPB2B4.06	2.50142	0.362361	6.90313	2.96992	0.257532	11.5322	1.19759	0.286639	4.17804	2.27389	0.308959	7.35984	1.98255	0.265856	7.45721
SPAC589.10c	SPAC589.10c	5.51253	0.362271	15.2166	4.4463	0.495873	8.96661	3.69295	0.474992	7.77477	5.26197	0.0975912	53.9185	4.21983	1.27324	3.31424
SPBC1539.02	SPBC1539.02	2.05414	0.362211	5.67112	3.39176	0.172601	19.6509	3.02011	0.119064	25.3653	2.61469	0.235512	11.1022	2.45481	0.302311	8.12016
SPAC11D3.17	SPAC11D3.17	2.204	0.361935	6.08949	2.02613	0.793966	2.55191	1.80591	0.337026	5.35838	1.53848	0.23863	6.44713	1.07808	0.781796	1.37897
SPAC630.07c	SPAC630.07c	2.15901	0.36186	5.96641	2.2885	0.247678	9.23982	1.52313	0.0736636	20.6768	2.43451	0.209326	11.6302	1.64883	0.336827	4.89519
SPAC31G5.06	SPAC31G5.06	1.02581	0.361774	2.83551	1.57455	0.6257	2.51646	0.789131	0.219808	3.59009	0.941667	0.341848	2.75464	1.10981	0.564994	1.96429
SPBC24C6.07	cdc14	2.14819	0.361505	5.94236	3.37018	0.456199	7.38752	2.30679	0.676477	3.41001	2.14027	0.630601	3.39402	1.7141	0.318897	5.37509
SPAC24C9.13c	mrp10	3.86534	0.361367	10.6965	3.84585	0.407869	9.42912	1.81854	0.151775	11.9818	3.26735	0.413859	7.89484	3.32278	0.386914	8.5879
SPBP35G2.13c	swc2	2.35872	0.361174	6.53069	2.20674	0.255108	8.65022	1.25333	0.159979	7.83436	2.41014	0.275805	8.73855	2.21076	0.209908	10.532
SPBC582.10c	SPBC582.10c	2.1609	0.361138	5.9836	2.01153	0.314546	6.39504	0.850829	0.13197	6.44714	2.10389	0.431172	4.87948	2.00212	0.743711	2.69207
SPAC2F3.05c	SPAC2F3.05c	2.45777	0.361043	6.80742	3.48641	0.489007	7.12957	1.80733	0.204661	8.83084	3.46663	0.751566	4.61254	2.25147	0.388218	5.79949
SPBC20F10.08c	SPBC20F10.08c	2.67303	0.360948	7.40559	2.46537	0.156227	15.7807	1.09218	0.294059	3.71415	2.23543	0.300351	7.44272	2.36335	0.211486	11.175
SPAC3H5.04	aar2	2.60878	0.360873	7.22907	3.47661	0.131657	26.4066	2.49996	0.0899308	27.7987	2.64582	0.2044	12.9443	2.03571	0.143848	14.1518
SPAC458.07	tfa1	2.97983	0.360869	8.25737	2.58897	0.369081	7.01463	1.15269	0.1559	7.39375	2.782	0.705771	3.94179	2.58985	0.260314	9.94898
SPCC1682.09c	SPCC1682.09c	3.02209	0.360832	8.37534	1.60633	2.59975	0.617878	0.712535	2.61989	0.271971	2.37148	0.602633	3.93519	1.95723	0.44571	4.39126
SPCC24B10.15	SPCC24B10.15	2.61235	0.360824	7.23995	3.05214	0.200267	15.2404	1.00287	0.427904	2.34367	2.49899	1.21888	2.05024	1.95045	0.567124	3.4392
SPBC14C8.12	rpb8	4.4115	0.36069	12.2307	3.41107	0.869634	3.92242	2.41278	0.334755	7.20761	3.92927	0.317403	12.3794	3.54645	0.361269	9.81665
SPAC4G9.08c	rpc2	2.85467	0.360661	7.91512	3.08286	0.39544	7.79601	2.26577	0.697727	3.24736	2.72196	0.296068	9.19371	2.36488	0.186386	12.6881
SPBC1289.10c	SPBC1289.10c	2.88365	0.360654	7.99561	2.65071	0.160627	16.5023	1.78908	0.123088	14.535	2.55737	0.162261	15.7609	2.04489	0.19539	10.4657
SPAP14E8.02	SPAP14E8.02	3.74507	0.360526	10.3878	2.86729	0.225543	12.7128	0.922097	0.153592	6.00354	3.58568	0.114106	31.4241	3.14105	0.26037	12.0638
SPACUNK4.11c	SPACUNK4.11c	3.10165	0.360319	8.60807	2.38407	0.417716	5.7074	1.86602	0.425293	4.38761	2.68706	0.837217	3.20952	2.91014	0.298038	9.76435
SPCC1742.01	SPCC1742.01	1.72124	0.360283	4.77745	2.35134	0.0877741	26.7885	1.56139	0.06734	23.1867	2.26147	0.0726441	31.1308	1.13312	0.19158	5.91459
SPAC23A1.16c	SPAC23A1.16c	1.71544	0.360266	4.76159	2.8114	0.130249	21.5847	1.25853	1.40611	0.895042	1.98149	0.81777	2.42304	1.50738	0.316255	4.76633
SPAC1296.05c	SPAC1296.05c	3.24058	0.360226	8.99596	3.09188	0.526536	5.87211	1.51573	0.760772	1.99236	2.8089	0.714453	3.93154	2.5829	0.324315	7.96417
SPCC613.03	SPCC613.03	3.31744	0.360102	9.2125	2.73291	0.24259	11.2656	1.10336	0.153231	7.20061	2.92432	0.861977	3.39257	3.10942	0.748479	4.15432
SPAC1D4.09c	SPAC1D4.09c	3.46615	0.360075	9.62618	3.78839	0.191428	19.7901	1.93861	0.109578	17.6917	3.35404	0.401579	8.35211	3.12009	0.275808	11.3125
SPAC9.09	met26	4.76787	0.359889	13.2482	4.52637	0.44529	10.165	3.09781	0.500097	6.19442	4.33444	0.052235	82.9795	3.43336	0.549755	6.24526
SPBC354.01	gtp1	3.54698	0.359869	9.85633	3.39168	0.33563	10.1054	1.71088	0.238428	7.17569	2.95876	0.468368	6.31716	2.85881	0.209858	13.6226
SPBC18E5.15	SPBC18E5.15	0.82048	0.359522	2.28214	1.81548	0.905913	2.00403	0.596427	1.06372	0.560697	2.77048	0.377055	7.34768	1.1332	0.136033	8.33036
SPAC1B3.01c	SPAC1B3.01c	4.05101	0.359073	11.2819	4.15682	0.291705	14.2501	3.49418	1.08678	3.21516	3.88908	1.69547	2.29381	3.26954	0.519458	6.29413
SPAC3G9.04	ssu72	2.71311	0.358815	7.56131	3.35987	0.21357	15.7319	1.48203	0.172376	8.59765	2.62718	1.03559	2.53689	1.89909	0.366275	5.18488
SPBC3H7.01	spo14	3.72657	0.358404	10.3977	3.05687	1.06809	2.86199	1.87896	0.815549	2.30393	3.16472	1.60336	1.97381	2.86077	0.507778	5.63389
SPCC1322.03	SPCC1322.03	1.92343	0.358209	5.36958	2.14018	0.27336	7.82917	2.03425	0.115176	17.6621	1.81297	0.5933	3.05574	1.59139	0.235321	6.76266
SPBC651.10	nse5	2.67803	0.35816	7.4772	2.55885	0.172075	14.8705	0.908881	0.190614	4.76818	2.35095	0.519584	4.52468	2.16652	0.244446	8.863
SPAC30D11.08c	phf2	3.10082	0.357994	8.66165	3.63354	0.206965	17.5563	1.9477	0.111171	17.5199	3.17583	0.353653	8.98006	2.62905	0.243759	10.7854
SPBC30D10.02	SPBC30D10.02	3.62656	0.357981	10.1306	3.84015	0.202425	18.9707	2.70637	0.191185	14.1558	3.23625	0.248454	13.0256	3.2453	0.260271	12.4689
SPAC1F12.09	gpi17	2.68849	0.357913	7.51159	3.34684	0.203545	16.4428	1.22764	0.186316	6.58905	2.43234	0.690455	3.52281	2.43835	0.337962	7.21488
SPAC222.04c	ies6	3.66555	0.35774	10.2464	4.06024	0.173885	23.3502	2.49472	0.237818	10.4901	3.32848	0.302759	10.9938	3.32446	0.175554	18.937
SPBC16G5.13	SPBC16G5.13	2.908	0.357722	8.12922	1.82479	0.635053	2.87344	0.764089	0.236602	3.22943	2.45157	0.297381	8.24389	2.53202	0.20582	12.3021
SPBC336.10c	tif512	4.99685	0.357696	13.9695	4.98249	0.593401	8.39649	3.93523	0.341567	11.5211	4.57852	0.107203	42.7088	3.63906	1.01414	3.58833
SPAC57A10.05c	pof1	2.78877	0.357593	7.79874	3.76812	0.235493	16.001	2.75744	0.293531	9.39404	2.56269	0.772282	3.31833	1.69449	0.342172	4.95216
SPAC3F10.13	ucp6	2.75699	0.357209	7.71816	2.50028	0.491308	5.08902	1.53904	0.301597	5.10298	2.51221	1.94506	1.29158	2.32688	0.418047	5.56608
SPAC29B12.08	SPAC29B12.08	3.43288	0.357035	9.61497	3.43453	0.141925	24.1996	2.30519	0.213131	10.8158	2.82342	0.749479	3.76717	2.20852	0.230605	9.57707
SPCC1442.02	SPCC1442.02	2.05518	0.356728	5.7612	2.2381	0.667529	3.35282	0.615779	0.174054	3.53785	2.23721	0.426021	5.25139	1.78238	0.28167	6.3279
SPBC1289.02c	uap2	2.69532	0.356722	7.55581	3.42719	0.483519	7.08801	2.29127	0.362269	6.32478	2.71928	0.641204	4.2409	2.48594	0.23376	10.6346
SPBC4F6.12	pxl1	2.627	0.35669	7.36494	2.31232	0.664043	3.48218	2.75296	0.284614	9.67262	3.55493	0.162161	21.9223	2.11608	0.310235	6.82087
SPAC19G12.14	its3	2.81431	0.356638	7.89122	4.14537	0.189346	21.893	3.02001	0.36215	8.33912	2.95308	0.79889	3.69648	2.2213	0.36263	6.12551
SPAC222.15	meu13	0.505469	0.35657	1.41759	3.25704	0.502925	6.47621	0.604405	0.248113	2.43601	1.77268	0.396774	4.46774	0.738861	0.305833	2.4159
SPBC1773.03c	SPBC1773.03c	1.99461	0.356552	5.59416	3.57726	0.20781	17.2141	1.96756	0.10658	18.461	2.84088	0.452813	6.27384	1.90508	0.256428	7.42931
SPBC36.12c	git7	2.89482	0.356273	8.12527	3.4562	0.229365	15.0685	1.21489	0.116957	10.3875	2.90481	0.284325	10.2165	2.57531	0.19674	13.0899
SPBC146.01	med15	2.79112	0.356111	7.83779	3.56964	0.319265	11.1808	2.31298	0.492282	4.69848	2.76744	0.243282	11.3754	2.12496	0.303583	6.99962
SPAC1B1.04c	SPAC1B1.04c	2.8032	0.355957	7.8751	3.10701	0.116158	26.7481	2.2497	0.128613	17.4921	2.48528	0.300767	8.26314	2.07267	0.267778	7.74027
SPAC16C9.05	cph1	3.10866	0.355667	8.74037	3.2276	0.114191	28.2649	2.72372	0.073908	36.8528	3.07412	0.77201	3.98197	2.89351	0.969713	2.98388
SPACUNK4.13c	SPACUNK4.13c	2.12224	0.355578	5.96843	2.15247	2.61584	0.822861	0.696216	2.76697	0.251616	1.47099	2.11525	0.695422	1.79578	0.281642	6.37611
SPBP23A10.10	ppk32	2.80924	0.355298	7.90672	3.18112	0.198219	16.0485	1.37776	0.158956	8.66757	2.75727	0.532922	5.17387	2.16298	0.237924	9.09103
SPAC9G1.07	SPAC9G1.07	3.14147	0.354918	8.85125	3.27982	0.715518	4.58383	1.67593	0.849569	1.97268	2.85092	0.802803	3.55121	2.83168	0.535608	5.28685
SPBC887.13c	SPBC887.13c	2.6286	0.354909	7.40642	3.23869	0.494365	6.55121	1.70802	0.28655	5.96062	2.16114	0.366187	5.90172	1.89113	0.230694	8.1976
SPAP8A3.05	SPAP8A3.05	2.66869	0.354834	7.52096	3.16987	0.130241	24.3386	1.63625	0.0882863	18.5334	2.42563	1.25905	1.92655	2.56683	0.662143	3.87654
SPBC1604.14c	shk1	2.80526	0.35483	7.90593	2.02874	0.377649	5.37204	1.01111	0.595599	1.69764	2.59224	0.398321	6.50792	2.20754	0.300412	7.34839
SPAC1687.20c	mis6	1.7707	0.354753	4.99137	2.27848	0.165012	13.808	1.97369	0.487488	4.0487	1.43051	0.953794	1.49981	1.56386	0.283766	5.51109
SPAC23E2.02	lsd2	2.37071	0.354663	6.68439	3.29099	0.918204	3.58416	1.33266	0.719024	1.85344	2.20928	0.373719	5.91159	1.8004	0.435917	4.13014
SPBC1604.10	srb7	3.64055	0.354533	10.2686	3.13036	0.0647487	48.3463	2.07058	0.287974	7.19015	3.36347	0.0711546	47.2698	3.58759	0.149603	23.9808
SPAC56F8.06c	alg10	2.38997	0.354426	6.74321	2.16038	0.30409	7.10439	1.29564	0.239374	5.41263	2.10655	0.74725	2.81907	2.0754	0.608704	3.40955
SPAC12G12.14c	pfs2	2.8023	0.354376	7.9077	3.61645	0.196256	18.4272	1.33616	0.111374	11.997	2.58511	0.407872	6.33804	2.31314	0.292927	7.89664
SPCC364.05	vps3	1.89447	0.354315	5.34685	2.63679	0.158517	16.6342	0.78643	0.0911194	8.63076	1.73361	0.431495	4.01768	1.48502	0.360483	4.11953
SPAC16E8.04c	SPAC16E8.04c	3.67556	0.354218	10.3765	2.57892	0.907219	2.84267	1.23312	1.52106	0.8107	3.14839	1.0816	2.91087	3.04662	0.423145	7.19994
SPBC1289.09	tim21	3.62092	0.354217	10.2223	3.48528	0.338296	10.3025	2.60691	0.13923	18.7238	3.13068	0.317677	9.85493	2.95567	0.26907	10.9847
SPCC1223.06	tea1	2.51912	0.354015	7.11586	2.4533	0.140175	17.5017	1.01954	0.118441	8.608	2.05801	0.510008	4.03525	1.93936	0.321602	6.03032
SPBC16G5.15c	fkh2	2.52346	0.353873	7.13098	4.08452	0.224579	18.1875	2.75265	0.249214	11.0453	0.0331966	0.0798091	0.41595	2.2085	0.222595	9.92165
SPBC3B9.05	SPBC3B9.05	3.41967	0.353578	9.67161	3.23601	0.260713	12.4122	0.94879	0.407757	2.32685	2.86529	0.275417	10.4035	2.69375	0.274053	9.82928
SPAC3G9.07c	hos2	2.57859	0.353266	7.29928	3.46561	0.19786	17.5155	2.38891	0.26888	8.88466	2.45234	0.752027	3.26098	1.82061	0.27467	6.62836
SPAC18G6.04c	shm2	3.77735	0.353225	10.6939	3.42848	0.281616	12.1743	1.27607	0.451107	2.82876	3.32205	1.31134	2.53333	2.74078	0.443656	6.17771
SPAC1834.09	mug51	1.84202	0.352934	5.21917	3.30296	0.109996	30.0279	1.9485	0.557026	3.49805	2.28901	0.19357	11.8252	1.97385	0.243951	8.09117
SPAC25B8.06c	SPAC25B8.06c	2.72438	0.352927	7.7194	2.39571	0.256725	9.33183	0.841072	0.168825	4.98192	2.03048	0.521853	3.89091	2.11016	0.258854	8.15193
SPBC119.05c	SPBC119.05c	2.87045	0.352543	8.14213	4.45748	0.323005	13.8	3.56182	0.193262	18.43	3.6584	0.244685	14.9515	2.23985	0.158986	14.0883
SPCC757.08	SPCC757.08	2.91065	0.352178	8.26472	2.03914	0.440211	4.63218	0.724354	0.296239	2.44517	2.88229	0.727977	3.95931	2.40432	0.474385	5.0683
SPAC23C4.19	spt5	3.4496	0.352123	9.79657	3.06136	0.219945	13.9188	1.94556	0.180952	10.7518	3.2066	0.593326	5.40445	2.60675	0.219214	11.8914
SPAC1782.09c	clp1	2.44781	0.352113	6.95176	3.81959	0.150516	25.3767	3.21481	0.188694	17.0372	1.93181	0.338109	5.71356	1.73567	0.267595	6.48618
SPBC16C6.10	chp2	2.02194	0.351895	5.74586	2.83419	0.220698	12.842	1.23695	0.473702	2.61124	1.92741	0.298878	6.44882	1.85258	0.320834	5.77426
SPAC56F8.14c	mug115	1.52483	0.351375	4.33959	1.05181	0.257656	4.0822	0.502048	0.247276	2.03031	1.14918	0.145154	7.91699	1.00986	0.178441	5.65935
SPCC1840.05c	SPCC1840.05c	3.56411	0.351236	10.1473	4.42165	0.388321	11.3866	3.56502	0.261054	13.6563	3.22464	0.876581	3.67866	2.7903	0.596199	4.68016
SPAC24C9.12c	SPAC24C9.12c	4.65187	0.351226	13.2447	4.48168	0.330354	13.5663	3.37392	0.164211	20.5462	4.11244	0.0615364	66.8294	3.21812	0.491418	6.54865
SPAC57A7.07c	SPAC57A7.07c	2.65184	0.351135	7.55221	3.89125	0.200973	19.3621	2.62125	0.11986	21.8692	3.02906	0.31915	9.49102	1.94324	0.299339	6.49178
SPBC1778.03c	SPBC1778.03c	2.60685	0.351069	7.42548	3.53907	0.168887	20.9552	2.97523	0.19959	14.9067	2.52611	0.366888	6.88524	2.33268	0.215465	10.8263
SPBC2G2.12	hrs1	4.24288	0.350756	12.0964	4.05792	0.474721	8.54803	3.19469	0.640501	4.9878	3.65547	0.883493	4.13752	3.64228	0.282387	12.8982
SPBC713.10	tim16	3.6367	0.35073	10.3689	2.84574	0.275572	10.3267	1.21459	0.148764	8.16453	3.18259	0.384733	8.2722	3.27052	0.219672	14.8882
SPCC4G3.15c	SPCC4G3.15c	3.40901	0.350609	9.72311	3.74399	0.120573	31.0517	2.50135	0.190958	13.0989	3.33285	0.445869	7.47495	2.87308	0.418553	6.86431
SPAC6B12.03c	SPAC6B12.03c	0.441657	0.350608	1.25969	3.50434	0.188114	18.6288	2.28851	0.333361	6.86496	1.94861	0.636317	3.06233	0.643851	0.335158	1.92104
SPCC330.19c	SPCC330.19c	1.4017	0.350545	3.99864	0.416812	2.52026	0.165385	0.110899	0.756959	0.146507	1.158	0.550147	2.10489	1.37855	0.540481	2.5506
SPCC162.05	coq3	3.2378	0.35039	9.24056	4.38921	0.332638	13.1952	3.70446	0.281652	13.1526	3.57951	0.817116	4.38066	2.63049	0.274921	9.56817
SPBC11C11.09c	rpl502	4.53552	0.350246	12.9495	4.28262	0.437298	9.79338	3.66311	0.443814	8.2537	4.11683	0.118047	34.8744	3.24926	0.73333	4.43083
SPBC146.10	mug57	2.58625	0.350179	7.38553	3.57699	1.30694	2.73693	1.99608	3.1804	0.627619	2.44565	0.61106	4.00231	2.37855	0.234401	10.1473
SPAC25B8.01	dap1	3.42208	0.350054	9.77584	3.93395	1.21536	3.23686	3.66975	0.358247	10.2436	3.56327	0.725257	4.91312	3.17381	0.261864	12.1201
SPBC19C2.09	sre1	2.78406	0.349769	7.95971	3.80534	0.35633	10.6793	2.90871	0.223013	13.0428	3.25663	0.228507	14.2518	2.06084	0.302362	6.8158
SPBC1709.04c	cyp3	2.67538	0.349738	7.64965	3.5297	0.201005	17.5603	1.86712	0.172926	10.7972	2.56046	0.254056	10.0783	2.26809	0.224292	10.1122
SPCC1223.13	cbf12	1.20232	0.349657	3.43856	3.4862	0.125151	27.8559	1.85011	0.126614	14.6122	2.55561	0.124738	20.4879	1.32796	0.18812	7.05909
SPCC4G3.11	mug154	2.51689	0.349566	7.20005	3.49488	0.235894	14.8155	2.11402	0.109303	19.3409	2.4393	0.489343	4.98484	2.14154	0.386961	5.53425
SPBC23E6.07c	rfc1	3.01747	0.349539	8.63271	3.08633	0.568632	5.42764	2.10907	0.224782	9.38274	2.74837	0.37063	7.4154	2.12227	0.323112	6.56823
SPCC18.14c	rpp0	4.60644	0.349531	13.1789	4.79443	0.425322	11.2725	3.97311	0.388862	10.2173	4.23245	0.278907	15.1751	3.45588	0.435463	7.93611
SPAC30C2.06c	dml1	2.8023	0.348823	8.03359	3.17584	0.243676	13.033	2.45893	0.187812	13.0925	2.41607	0.597522	4.04348	2.28538	0.256707	8.9027
SPBC83.19c	SPBC83.19c	0.329551	0.348698	0.94509	0.414815	0.0383367	10.8203	0.135713	0.0166848	8.13394	0.459179	0.11652	3.94078	0.143669	0.174339	0.824076
SPBC3D6.03c	SPBC3D6.03c	2.02042	0.348531	5.79695	1.94565	0.519339	3.74639	1.09211	0.230308	4.74194	1.65051	0.463005	3.56477	1.42107	0.184359	7.70815
SPBC244.01c	sid4	2.76075	0.348424	7.92352	3.99626	0.163178	24.4901	3.50211	0.172966	20.2473	2.61277	0.0974523	26.8107	2.23439	0.186733	11.9657
SPCC63.05	SPCC63.05	2.49565	0.348379	7.16362	2.73604	0.525165	5.20986	2.09168	0.299331	6.98785	2.30958	0.685089	3.3712	2.44423	0.314548	7.77062
SPCC736.03c	SPCC736.03c	2.96765	0.348281	8.52086	3.40666	0.173958	19.5833	1.71547	0.104415	16.4294	2.57376	0.66031	3.8978	2.5079	0.223902	11.2009
SPAC3G9.08	png1	2.33474	0.348277	6.70368	3.09902	0.195222	15.8744	3.00897	0.209554	14.3589	2.27828	0.693728	3.2841	1.51847	0.291229	5.21402
SPBC887.09c	SPBC887.09c	2.17298	0.34826	6.23953	2.90117	0.113781	25.4978	1.90368	0.101948	18.673	2.18452	0.267998	8.15126	1.62017	0.190494	8.50511
SPBC215.04	git11	1.25089	0.348201	3.59243	2.21273	0.155002	14.2755	2.19236	0.120183	18.2419	1.77384	0.259821	6.82716	0.928266	0.230787	4.02219
SPCC622.01c	SPCC622.01c	2.56011	0.348178	7.35288	3.24337	0.364934	8.88755	2.05108	0.26223	7.82168	2.56377	1.78643	1.43514	1.90385	0.265336	7.17526
SPBC16A3.05c	rae1	3.66626	0.348105	10.5321	3.8422	0.458453	8.38079	2.61654	0.169495	15.4373	3.2674	0.301629	10.8325	2.73382	0.20949	13.0499
SPCC1020.08	SPCC1020.08	3.4367	0.347784	9.8817	2.74583	0.569215	4.82389	1.57218	0.257783	6.09883	3.0948	0.288923	10.7115	2.80969	0.191844	14.6457
SPBC32F12.02	rec14	2.51996	0.34776	7.24625	3.43444	0.217076	15.8214	2.0714	0.0998369	20.7478	2.54556	0.534672	4.76097	1.88107	0.24661	7.6277
SPBC9B6.03	SPBC9B6.03	2.61656	0.347688	7.5256	2.74971	0.133948	20.5282	1.94284	0.143346	13.5535	2.99365	0.205412	14.5739	1.70519	0.227218	7.50465
SPBC2A9.04c	SPBC2A9.04c	3.11941	0.347671	8.97232	3.29872	0.132321	24.9298	1.97146	0.074303	26.5328	3.0998	0.426543	7.26725	2.34154	0.205028	11.4206
SPBPB2B2.17c	SPBPB2B2.17c	0.621724	0.347513	1.78907	0.141671	0.0240876	5.8815	0.0794697	0.00270979	29.3269	0.461073	0.343967	1.34046	0.366828	0.131756	2.78414
SPAC11E3.06	map1	1.22054	0.347429	3.51308	2.64591	0.578437	4.57424	1.75081	0.450304	3.88806	1.66973	0.580155	2.87807	1.21086	0.430983	2.80952
SPBC839.10	usp107	3.32052	0.34734	9.55986	3.20248	0.366851	8.72963	1.42579	0.349649	4.07778	3.3392	0.523805	6.37489	2.80461	0.276688	10.1363
SPCC1739.11c	cdc11	2.76563	0.347332	7.96249	3.83777	0.271604	14.13	2.63424	0.292712	8.99943	3.00087	0.662451	4.52995	2.08986	0.342232	6.10656
SPCC18.08	SPCC18.08	2.97703	0.347237	8.57348	3.06242	0.431109	7.10357	1.07556	0.4054	2.65309	2.58322	0.705941	3.65927	2.50823	0.340023	7.37664
SPCC1840.07c	SPCC1840.07c	3.56109	0.347217	10.2561	1.54787	0.463248	3.34135	0.951034	0.123973	7.67129	2.817	0.508507	5.53974	2.71374	0.253826	10.6914
SPCC70.04c	SPCC70.04c	0.948846	0.347097	2.73366	3.29734	0.106022	31.1006	2.36027	0.123251	19.1502	3.34356	0.242987	13.7602	1.19084	0.214002	5.56463
SPCC663.11	SPCC663.11	2.73831	0.347057	7.89008	3.17789	0.165453	19.2072	1.71796	0.241245	7.12123	2.92843	0.0969504	30.2054	2.76569	0.212675	13.0043
SPBC31E1.05	gle1	2.75347	0.346955	7.93611	2.21671	0.258863	8.56327	1.27042	0.103958	12.2205	2.34041	0.547082	4.27799	2.69368	0.367802	7.32372
SPAC3F10.12c	SPAC3F10.12c	3.1648	0.346847	9.12447	3.1947	0.0988419	32.3213	2.00103	0.411991	4.85699	3.17859	0.605725	5.24758	2.93351	0.193896	15.1293
SPAC23H4.12	alp13	3.39609	0.346782	9.79317	3.18775	0.259924	12.2641	1.30124	0.0873743	14.8927	2.77385	0.209634	13.2318	2.60675	0.201997	12.9049
SPCPB16A4.06c	SPCPB16A4.06c	0.840125	0.346593	2.42395	3.0274	0.724331	4.17957	2.75736	0.116303	23.7085	3.83676	0.703542	5.45349	1.54227	0.555458	2.77658
SPAC343.18	rfp2	2.22661	0.346545	6.42515	2.49705	0.889899	2.80599	1.5763	0.69533	2.26698	2.32736	0.50699	4.59054	1.95534	0.225823	8.6587
SPAC1B3.20	SPAC1B3.20	3.34402	0.34641	9.65337	4.27951	0.238953	17.9094	3.47682	0.269396	12.906	3.77423	0.386617	9.76218	2.92312	0.209455	13.9558
SPAC15A10.06	SPAC15A10.06	2.76993	0.346311	7.99837	2.63887	0.748035	3.52774	1.90781	0.584161	3.26591	2.77195	0.295101	9.39323	2.07785	0.266182	7.80611
SPBPB2B2.03c	SPBPB2B2.03c	0.458718	0.346194	1.32503	0.76904	0.659314	1.16643	1.71982	0.578474	2.97302	0.694219	0.13468	5.15456	0.593802	0.303439	1.95691
SPBC651.06	mug166	2.53441	0.346109	7.32257	3.56323	0.158474	22.4847	3.26187	0.0997451	32.7021	2.24439	0.29066	7.72172	1.6535	0.258543	6.39547
SPBC1215.01	shy1	2.35551	0.345979	6.80824	3.06875	0.173766	17.6603	1.34432	0.0908476	14.7975	2.61635	0.202695	12.9078	1.98965	0.186674	10.6584
SPCC550.05	nse1	2.64721	0.345967	7.65162	3.41986	0.143155	23.8891	1.10495	0.0576682	19.1605	2.92713	0.400082	7.31632	2.25033	0.25471	8.83485
SPBC21C3.05	sap62	2.81131	0.345706	8.1321	2.66473	0.121903	21.8593	1.6368	0.0871442	18.7827	2.48356	0.223556	11.1093	2.47944	0.266835	9.29205
SPAC23D3.01	SPAC23D3.01	2.75485	0.345317	7.97773	2.71191	0.41843	6.48117	1.07383	1.28801	0.833707	2.70335	0.206794	13.0727	2.39009	0.215031	11.1151
SPBC365.12c	ish1	2.28065	0.345088	6.60891	4.05826	0.317784	12.7705	2.7052	0.148115	18.2642	4.08921	0.178732	22.879	2.71682	0.302278	8.98782
SPAC31F12.01	zds1	2.70435	0.344804	7.84317	3.78471	0.151217	25.0283	3.12962	0.117653	26.6004	2.8457	0.183562	15.5027	2.30928	0.20672	11.1711
SPBC1604.12	SPBC1604.12	2.99302	0.34468	8.6835	3.34218	0.186811	17.8907	2.08927	0.214231	9.75238	2.73555	0.214656	12.7439	2.219	0.230128	9.64245
SPAC3A11.03	SPAC3A11.03	1.99559	0.344673	5.78981	2.73274	0.360695	7.57632	1.83624	0.28074	6.54071	1.59134	0.897621	1.77284	1.50754	0.38163	3.95025
SPBC428.10	SPBC428.10	1.85504	0.344606	5.38308	3.3007	0.146894	22.47	2.11268	0.0824739	25.6164	3.31183	0.128628	25.7474	1.87015	0.156034	11.9855
SPAC1250.07	sfc7	3.01515	0.344232	8.75906	3.61588	0.245501	14.7285	2.96666	0.115888	25.5995	3.08459	0.359716	8.57507	2.56266	0.380135	6.74143
SPBC1289.01c	chr4	2.77995	0.344232	8.07581	3.78031	0.210144	17.9891	1.8047	0.10592	17.0383	2.48701	0.462286	5.3798	1.9956	0.238403	8.3707
SPBC83.09c	SPBC83.09c	2.56266	0.344203	7.44521	2.48393	0.384956	6.4525	1.55226	0.113947	13.6227	2.64304	0.422303	6.25862	2.1699	0.367496	5.90457
SPBC336.15	pic1	2.25203	0.344087	6.54496	3.3285	0.146732	22.6842	2.60498	0.113694	22.9121	2.45874	0.182484	13.4737	1.93731	0.233219	8.30682
SPAC12B10.06c	SPAC12B10.06c	3.42204	0.343857	9.95194	3.20915	0.223048	14.3877	1.85682	0.295612	6.28128	3.30877	1.26836	2.60869	2.61226	0.51228	5.09928
SPAC3H5.12c	rpl501	4.56109	0.343819	13.2659	4.30745	0.679182	6.34212	3.38172	0.4673	7.23672	4.16336	0.134687	30.9115	3.25687	0.965578	3.37297
SPBC29A10.02	spo5	0.890855	0.343571	2.59293	4.98523	0.630321	7.90903	3.73084	0.207476	17.982	1.50794	0.129976	11.6017	0.722427	0.166416	4.3411
SPCC737.06c	SPCC737.06c	3.43847	0.343452	10.0115	3.24228	0.175782	18.4449	2.18181	0.425234	5.13085	3.04571	0.889666	3.42343	3.11948	0.44094	7.07462
SPAC1071.11	SPAC1071.11	2.39151	0.343362	6.96499	2.77399	0.112777	24.5972	1.77682	0.101454	17.5136	2.45742	0.495325	4.96122	1.76832	0.225102	7.85567
SPAC11D3.11c	SPAC11D3.11c	2.03977	0.34333	5.94113	1.22058	1.30878	0.93261	0.411289	1.46233	0.281255	0.79459	0.312105	2.5459	1.71123	0.41068	4.16682
SPBC16H5.05c	cyp7	3.12561	0.343305	9.10449	3.44001	0.219979	15.6379	1.7189	0.394961	4.35206	2.92547	0.644348	4.5402	2.75829	0.265389	10.3934
SPAC683.03	SPAC683.03	0.446043	0.343292	1.29931	0.147661	0.143904	1.02611	0.11041	0.0800939	1.37851	0.200155	0.122179	1.63821	0.172614	0.242906	0.71062
SPAC31A2.15c	dcc1	2.49423	0.343253	7.26645	2.58079	0.330742	7.80303	1.3164	0.186199	7.06987	2.04433	0.582065	3.5122	2.09573	0.362529	5.78085
SPBC428.04	SPBC428.04	3.59221	0.343085	10.4703	3.25734	0.283916	11.4729	3.30346	0.147779	22.3541	3.3628	0.348339	9.65382	3.28695	0.187207	17.5578
SPBC27B12.06	gpi13	2.4436	0.343003	7.12416	3.74417	0.156722	23.8905	3.21929	0.543119	5.92741	2.26381	1.05187	2.15218	2.17464	0.367343	5.91993
SPCC794.15	SPCC794.15	3.275	0.342974	9.54883	3.82582	0.141656	27.0078	2.11626	0.0342574	61.7754	3.3699	0.288287	11.6894	2.94033	0.152434	19.2892
SPCC16A11.14	sfh1	3.0616	0.342822	8.93058	2.69569	0.270205	9.97645	1.4923	0.773633	1.92895	2.9519	1.34383	2.19662	2.19991	0.297866	7.38557
SPBC713.04c	SPBC713.04c	3.30067	0.342728	9.63059	2.61918	0.24486	10.6966	1.55484	0.198571	7.83016	2.70469	0.982491	2.75289	2.62113	0.302806	8.65612
SPAC24H6.02c	SPAC24H6.02c	2.99611	0.342126	8.75732	3.18551	0.435114	7.32109	1.48188	0.465438	3.18385	3.10377	0.575	5.39785	2.87148	0.294713	9.7433
SPAC3A11.05c	kms1	2.07464	0.342099	6.06445	3.02993	0.197084	15.3738	1.49984	0.32507	4.6139	2.37786	0.609841	3.89915	1.89673	0.566411	3.34868
SPAC1805.15c	pub2	1.93107	0.342064	5.64534	3.07161	0.137757	22.2972	2.01151	0.0665402	30.23	2.43473	0.372334	6.53909	1.80821	0.410954	4.40003
SPAC13G7.13c	msa1	3.25938	0.342064	9.52857	1.94874	1.13699	1.71395	0.935763	0.438776	2.13266	2.86091	0.209416	13.6614	1.8285	0.255208	7.16476
SPBC19G7.16	iws1	3.31867	0.341969	9.70458	3.17229	1.62868	1.94777	1.91854	2.0076	0.955636	3.34082	0.665023	5.02361	2.62885	0.223583	11.7578
SPBC2D10.14c	myo51	2.18588	0.341556	6.39978	3.75794	0.127251	29.5318	3.23358	0.154099	20.9838	1.92644	0.143045	13.4674	2.01574	0.38787	5.19694
SPBC2G5.04c	SPBC2G5.04c	2.72365	0.341457	7.97657	3.43084	0.288923	11.8746	1.7144	0.144702	11.8478	2.35476	0.341177	6.90186	2.0009	0.207915	9.62362
SPBC1105.09	ubc15	3.17968	0.341375	9.31432	3.65777	0.45762	7.99304	2.33254	0.222471	10.4847	2.91297	0.246368	11.8236	2.59875	0.196779	13.2064
SPAC9G1.09	sid1	1.57156	0.341286	4.60483	2.22717	0.424741	5.24359	1.27879	0.172985	7.39251	1.72717	0.255868	6.75023	1.24321	0.295061	4.2134
SPCC576.02	SPCC576.02	2.15848	0.341101	6.32799	1.43447	0.129457	11.0807	1.37255	1.17712	1.16603	1.86219	0.324113	5.7455	1.23289	0.189468	6.50713
SPBC14C8.15	SPBC14C8.15	3.07296	0.341043	9.01045	3.40461	0.313941	10.8447	1.69803	0.205637	8.25741	2.78363	0.426437	6.52764	2.42603	0.276449	8.77569
SPCC757.07c	ctt1	2.12733	0.340704	6.24392	4.37451	0.271822	16.0933	3.27612	0.222141	14.7479	4.04853	0.149663	27.0509	2.98565	0.209738	14.2352
SPAC1B3.05	SPAC1B3.05	3.23263	0.340638	9.48994	3.25052	0.233324	13.9314	1.89615	0.298852	6.34478	3.06037	1.02294	2.99175	2.55833	0.341092	7.50041
SPBC365.02c	cox10	2.40149	0.340628	7.05017	3.4323	0.194374	17.6583	1.35209	0.105622	12.8012	2.54352	0.207149	12.2787	1.60533	0.195619	8.20642
SPCC191.06	SPCC191.06	1.25247	0.340576	3.6775	1.44552	0.185576	7.7894	2.50559	0.136161	18.4017	2.30155	0.786599	2.92594	0.807471	0.32394	2.49266
SPBC16A3.17c	SPBC16A3.17c	2.72385	0.340532	7.99881	3.46066	0.233533	14.8187	1.37629	0.119214	11.5447	3.3024	0.163148	20.2418	2.62721	0.205782	12.7669
SPAC17A2.04c	SPAC17A2.04c	2.88002	0.340483	8.45863	2.33006	0.452689	5.14716	0.978297	0.74837	1.30724	2.69007	0.397195	6.77266	2.59468	0.246545	10.5242
SPCPJ732.01	vps5	2.76979	0.340392	8.13705	3.42523	0.131084	26.1301	2.2545	0.197473	11.4167	2.8212	0.290982	9.69544	2.06319	0.179058	11.5225
SPAC8F11.07c	cdc24	2.61673	0.340352	7.6883	2.92247	0.307616	9.5004	1.37061	0.32077	4.27286	2.24859	0.29326	7.66756	2.46258	0.25859	9.5231
SPCC306.07c	SPCC306.07c	2.74574	0.340235	8.07012	2.40843	0.277274	8.68612	1.73845	0.216213	8.04045	2.99508	0.763292	3.9239	2.88484	0.250192	11.5305
SPBC21.06c	cdc7	1.71583	0.340211	5.04344	2.97704	0.297502	10.0068	1.39029	0.123506	11.2568	1.79232	0.243875	7.34934	1.35036	0.301316	4.48153
SPAC16A10.07c	taz1	2.70868	0.340205	7.96192	2.82204	0.276666	10.2002	1.36718	0.116015	11.7845	2.34923	0.461709	5.08812	2.31639	0.195662	11.8387
SPBC26H8.14c	cox17	3.3688	0.340149	9.90391	3.00111	0.605958	4.95267	1.2213	0.378519	3.22652	3.19454	0.497948	6.41541	2.42886	0.386432	6.28536
SPBC29B5.03c	rpl26	4.72558	0.340059	13.8964	4.8915	0.864583	5.65764	4.11641	0.857193	4.8022	4.36612	0.171095	25.5187	3.47572	0.994786	3.49394
SPBC1604.13c	mrpl32	3.7414	0.339748	11.0123	3.67744	0.357964	10.2732	2.59589	0.0997176	26.0324	3.2988	0.151811	21.7297	3.3769	0.222489	15.1778
SPAC6G9.08	ubp6	3.56765	0.339636	10.5043	4.17566	0.152558	27.3709	2.62836	0.376857	6.97442	3.16679	0.672148	4.71145	2.68814	0.258454	10.4008
SPAC1142.08	fhl1	2.38411	0.339431	7.02383	3.96784	0.138846	28.5773	3.19924	0.134245	23.8314	2.60011	0.173955	14.947	1.85641	0.164617	11.2772
SPCC550.03c	SPCC550.03c	2.53962	0.339424	7.48215	2.77743	0.518852	5.35303	0.967823	0.111674	8.66653	2.12037	0.939838	2.2561	1.95141	0.407888	4.78417
SPAC890.04c	SPAC890.04c	3.29125	0.339217	9.70251	3.09366	0.390576	7.92075	1.83871	0.415067	4.42991	3.10839	0.760108	4.0894	2.84208	0.231104	12.2979
SPCC553.08c	SPCC553.08c	3.12878	0.339195	9.22414	3.08791	1.53304	2.01424	1.98776	0.89881	2.21155	2.58632	0.800368	3.23141	2.2325	0.40351	5.53271
SPAC3A12.02	SPAC3A12.02	2.38969	0.338986	7.04953	2.85877	0.238287	11.9972	1.07411	0.1386	7.7497	2.08661	0.176789	11.8028	1.84647	0.204413	9.03303
SPBC21C3.01c	vps13a	1.67304	0.338931	4.93622	2.55697	0.133386	19.1698	1.81537	0.114778	15.8164	1.30986	0.355324	3.6864	1.41915	0.346249	4.09864
SPCC594.05c	SPCC594.05c	2.01716	0.338751	5.95468	1.4648	0.222697	6.57754	0.707335	0.108034	6.54734	1.7631	0.578688	3.04672	1.55235	0.235587	6.58928
SPAC227.15	SPAC227.15	2.46659	0.33865	7.28359	3.35807	0.165973	20.2327	2.59087	0.0792731	32.6828	2.58088	0.0984106	26.2256	1.97966	0.186266	10.6281
SPBC428.06c	SPBC428.06c	2.61075	0.338586	7.71073	3.27036	0.26073	12.5431	1.95073	0.198174	9.84348	2.2894	0.23756	9.63715	2.14191	0.164669	13.0074
SPBC12C2.09c	SPBC12C2.09c	1.99896	0.338579	5.90397	1.93772	0.362258	5.349	0.886722	0.31356	2.82792	1.83728	0.692233	2.65414	1.57306	0.557675	2.82074
SPBC1734.07c	SPBC1734.07c	2.05529	0.338465	6.07238	2.56091	0.24389	10.5002	0.999429	0.201073	4.97047	1.81594	0.360279	5.04038	1.47121	0.167547	8.78093
SPAC26H5.10c	tif51	4.71395	0.338278	13.9351	4.26759	0.270843	15.7567	3.59934	0.322146	11.173	4.40173	0.216088	20.3701	3.4779	0.859021	4.04868
SPAC19B12.01	SPAC19B12.01	3.05757	0.338261	9.03908	1.61707	0.980975	1.64843	1.55606	0.472793	3.29121	2.75117	0.96459	2.85216	2.86585	0.299312	9.57481
SPBC405.02c	SPBC405.02c	2.57051	0.338053	7.60388	3.13559	0.143754	21.8122	1.86646	0.0909466	20.5226	2.55476	0.0972034	26.2827	2.13016	0.133524	15.9534
SPBC2G5.03	ctu1	2.59015	0.338031	7.66247	1.51356	0.180942	8.36494	1.18161	0.0954858	12.3747	2.41332	0.30188	7.9943	2.26753	0.14496	15.6424
SPAC57A10.14	sgf11	3.31048	0.337937	9.79614	3.91014	0.208041	18.7951	2.4107	0.142168	16.9567	3.1198	0.419638	7.4345	2.51062	0.293529	8.55322
SPBC2G2.09c	crs1	0.969308	0.337926	2.8684	3.72272	0.145981	25.5013	1.02591	0.264845	3.87363	0.772119	0.329004	2.34684	0.629037	0.23492	2.67767
SPAC17C9.16c	SPAC17C9.16c	2.28695	0.337897	6.76817	2.13865	0.856469	2.49706	1.11769	0.521766	2.14213	2.67509	0.257902	10.3725	2.26726	0.217317	10.433
SPCC191.01	SPCC191.01	2.17092	0.337889	6.42496	4.10109	0.162424	25.2493	3.80469	0.309089	12.3094	3.68682	0.319035	11.5562	2.39466	0.210919	11.3535
SPBC19C2.11c	SPBC19C2.11c	3.02123	0.337831	8.94302	4.29642	0.204854	20.9731	3.5994	0.12809	28.1007	3.38399	0.12148	27.8562	2.24151	0.216685	10.3445
SPCC16C4.14c	sfc4	2.5788	0.337764	7.63494	2.94617	0.168321	17.5033	1.38615	0.247351	5.60397	2.48433	0.266611	9.31819	2.24126	0.175372	12.78
SPAC664.07c	rad9	1.89512	0.337649	5.61267	2.56391	0.12594	20.3582	1.25606	0.135308	9.28299	1.60158	0.404291	3.96146	1.31595	0.234062	5.62221
SPCC188.09c	SPCC188.09c	2.08986	0.337624	6.18988	1.91212	0.560028	3.41433	1.15527	0.45143	2.55915	2.38718	0.491773	4.85423	1.17685	0.298968	3.93638
SPAC977.05c	SPAC977.05c	0.327743	0.33748	0.971149	0.0796471	0.708483	0.112419	0.1015	0.419295	0.242074	1.36043	0.460593	2.95365	0.199147	0.437386	0.455311
SPAC29E6.09	SPAC29E6.09	2.05354	0.337333	6.08758	3.22487	0.243512	13.2432	1.35216	0.119616	11.3041	2.33832	0.19971	11.7086	1.69288	0.175893	9.62451
SPAC29A4.07	srb6	2.24558	0.337263	6.65823	2.43309	0.146788	16.5756	0.922633	0.0940057	9.81464	2.12061	0.183421	11.5614	1.94954	0.216519	9.004
SPCC1393.04	fta4	2.1384	0.337218	6.34129	2.83743	0.480754	5.90203	1.20455	0.426074	2.82708	2.23717	0.173825	12.8703	1.70804	0.289641	5.8971
SPBC1271.10c	SPBC1271.10c	2.8266	0.337194	8.38271	2.27022	1.4407	1.57578	1.23562	1.34336	0.919797	2.67881	1.10558	2.423	1.51335	1.29623	1.16751
SPCC553.05c	wtf6	1.74033	0.337134	5.16213	3.24257	0.242114	13.3927	2.77188	0.219005	12.6567	3.31988	0.437217	7.59322	1.85439	0.265588	6.9822
SPBC800.07c	tsf1	2.78837	0.337131	8.27089	2.83393	0.192157	14.7479	1.26857	0.090498	14.0177	2.62246	0.245177	10.6962	2.10898	0.190277	11.0837
SPAC3G6.04	rnp24	2.91941	0.337051	8.66164	1.43432	0.132574	10.819	1.26791	0.160741	7.88787	2.86965	0.450688	6.36726	2.44939	0.219155	11.1765
SPBC15D4.02	SPBC15D4.02	2.6636	0.336906	7.90605	3.64908	0.204239	17.8667	2.985	0.352409	8.47027	3.06796	0.159606	19.2221	2.20583	0.148807	14.8235
SPBC609.01	SPBC609.01	1.59641	0.336806	4.73984	2.00689	0.178239	11.2596	2.64567	0.0864885	30.5898	2.56432	0.431008	5.94958	1.44966	0.210928	6.87276
SPAC22A12.09c	sap114	2.85799	0.336633	8.48993	2.8669	0.373125	7.68348	1.42577	0.182324	7.81999	2.72043	0.209765	12.969	2.24404	0.178287	12.5867
SPBC20F10.05	SPBC20F10.05	2.33296	0.336399	6.93511	2.49781	0.414926	6.01991	1.08528	0.371224	2.92351	2.33817	0.137851	16.9615	2.2043	0.265244	8.31048
SPBC16G5.06	SPBC16G5.06	2.4769	0.336323	7.36464	2.72001	0.226336	12.0176	1.95288	0.123227	15.8478	2.56883	0.41094	6.25111	1.61879	0.257448	6.28784
SPAC1142.09	SPAC1142.09	0.447903	0.336281	1.33193	1.06025	0.201522	5.2612	0.98163	0.447423	2.19397	0.943817	1.34669	0.700841	0.567821	0.446064	1.27296
SPAC343.09	ubx3	3.85143	0.336035	11.4614	4.48529	0.571074	7.85413	3.41745	0.379979	8.99379	3.44754	0.670788	5.13953	3.24536	0.246482	13.1667
SPBC4C3.06	SPBC4C3.06	3.17823	0.336035	9.45802	2.74367	0.166101	16.5182	1.73704	0.170468	10.1899	2.88892	0.19354	14.9267	2.51495	0.258029	9.74677
SPBC16D10.10	SPBC16D10.10	3.39198	0.335992	10.0954	3.1632	0.154279	20.5032	1.79273	0.158161	11.3349	2.88042	0.251822	11.4383	2.6074	0.204438	12.754
SPBC29B5.01	atf1	3.46748	0.335315	10.341	4.28086	0.181304	23.6116	3.54801	0.13453	26.3734	3.61848	0.119954	30.1655	2.52749	0.185901	13.5959
SPAC13G6.07c	rps601	4.61851	0.335261	13.7759	4.57947	0.510824	8.96487	3.96377	0.612324	6.47332	4.22913	0.10594	39.9201	3.6006	0.94097	3.82648
SPBC23G7.06c	SPBC23G7.06c	2.57334	0.335225	7.67647	3.76101	0.131706	28.5561	2.77261	0.295917	9.36958	3.04805	0.396288	7.69151	2.42995	0.191028	12.7204
SPBC14F5.12c	cbh2	2.57884	0.335221	7.69296	2.81632	0.611219	4.60771	1.66474	0.223739	7.44052	2.44499	0.275103	8.88753	2.22801	0.19746	11.2833
SPBC800.13	SPBC800.13	1.60877	0.335171	4.79984	2.36749	0.138296	17.119	1.06187	0.0916412	11.5873	1.02129	0.195541	5.2229	1.20153	0.169121	7.10455
SPBC2F12.10	SPBC2F12.10	2.78036	0.335114	8.29676	3.79395	0.177836	21.334	3.15982	0.179338	17.6193	2.8996	0.661827	4.3812	2.22758	0.295539	7.53736
SPBC3B9.04	SPBC3B9.04	2.62002	0.33497	7.82167	2.98842	0.428907	6.96752	1.5661	0.174595	8.96989	2.73555	0.144879	18.8816	2.43404	0.279229	8.71699
SPBC16D10.03	pgp2	3.35009	0.334886	10.0037	2.93295	0.446521	6.56846	1.55308	0.27885	5.5696	2.89142	0.666301	4.3395	2.6714	0.300377	8.8935
SPCC16A11.12c	ubp1	2.66479	0.334821	7.95886	3.13348	0.295433	10.6064	1.87942	0.346518	5.42374	2.52097	0.519498	4.85271	2.38135	0.211526	11.258
SPAC24C9.09	SPAC24C9.09	2.48816	0.334448	7.43961	1.98682	0.176165	11.2782	0.763754	0.221919	3.44159	2.27131	0.893972	2.54069	2.04692	0.325654	6.28558
SPBC19C2.04c	ubp11	2.67823	0.334218	8.01344	2.94565	0.151734	19.4132	1.49552	0.277108	5.39688	3.23155	0.377527	8.55978	2.00319	0.205284	9.75814
SPBC660.14	mik1	1.78663	0.334211	5.34582	4.44083	0.197549	22.4797	3.25939	0.299909	10.8679	2.65705	0.124564	21.3307	1.61089	0.279579	5.76186
SPAC24C9.10c	mrp4	3.46548	0.334124	10.3718	3.38121	0.217915	15.5161	1.78329	0.171774	10.3816	3.38616	0.428384	7.90451	2.87932	0.364385	7.90185
SPAC16.03c	ura2	3.25058	0.334083	9.72986	1.62261	0.387489	4.18751	0.68033	0.121944	5.57904	2.81911	0.476521	5.91602	2.38668	0.23378	10.2091
SPBC21H7.05	sfc6	2.59355	0.334071	7.76347	2.55574	0.384553	6.64602	1.31188	0.286757	4.57486	2.14984	0.550197	3.90739	1.91108	0.332375	5.74977
SPAC17A5.01	pex6	2.60497	0.334057	7.79798	2.02284	2.30255	0.878524	1.03218	0.462674	2.23091	2.01421	0.402987	4.99819	2.15907	0.254361	8.4882
SPBC21D10.05c	ucp3	3.33115	0.333955	9.97484	3.14912	0.242235	13.0003	2.12918	0.086281	24.6773	2.98531	0.160741	18.5722	2.67708	0.201753	13.2691
SPAC458.05	pik3	2.2744	0.333793	6.81381	3.13844	0.27699	11.3305	1.5686	0.437965	3.58155	2.2148	0.586934	3.7735	2.00516	0.421342	4.75899
SPAC20G8.08c	fft1	2.51538	0.333759	7.53652	2.37423	0.250103	9.49301	0.635167	0.180336	3.52213	2.08303	0.304421	6.8426	2.23516	0.208001	10.7459
SPBC16A3.07c	nrm1	3.19792	0.333754	9.58168	3.80203	0.217599	17.4727	1.8782	0.0947194	19.8291	3.02713	0.160052	18.9134	2.66076	0.213466	12.4646
SPAC1D4.11c	lkh1	2.78899	0.333719	8.35732	3.31424	0.182145	18.1956	2.48994	0.100991	24.6552	2.65535	0.180314	14.7262	1.962	0.177915	11.0278
SPAC22A12.10	SPAC22A12.10	3.9899	0.333716	11.956	4.39487	0.429367	10.2357	2.51995	0.522831	4.81981	3.47877	0.354446	9.81469	2.82762	0.350636	8.06425
SPAC6G9.05	pcd1	2.87639	0.333676	8.62031	2.77253	0.335351	8.26753	1.43004	0.158638	9.01449	2.59481	0.646335	4.01466	2.36756	0.32649	7.25156
SPAC4A8.03c	ptc4	2.6408	0.333547	7.91734	2.25703	0.543135	4.15557	1.78655	0.26591	6.71862	2.53054	0.253553	9.98032	2.19061	0.218742	10.0146
SPAC19G12.05	SPAC19G12.05	3.68002	0.33353	11.0336	2.81213	0.525287	5.35351	2.44047	0.377736	6.46079	3.12337	2.28084	1.3694	2.88884	0.508673	5.67917
SPAC959.04c	SPAC959.04c	2.68167	0.33351	8.04076	2.89726	0.258701	11.1992	1.59381	0.311466	5.11712	2.51949	0.364127	6.91927	1.89392	0.333722	5.67515
SPBC2A9.12	orc6	2.59972	0.333452	7.79639	3.09161	0.210474	14.6888	2.3422	0.0615772	38.0368	2.46956	0.0689111	35.8368	2.44691	0.123883	19.7517
SPAC688.03c	SPAC688.03c	2.04036	0.333447	6.119	3.58464	0.584277	6.13517	1.72752	0.216243	7.98878	2.73683	0.483612	5.65915	1.77369	0.202112	8.77576
SPBC3B8.02	php5	3.49003	0.33341	10.4677	3.96612	0.11914	33.2895	3.06171	0.0883945	34.6368	3.29982	0.484872	6.80555	2.32355	0.170598	13.62
SPAC26H5.09c	SPAC26H5.09c	3.62486	0.333268	10.8767	4.58762	0.319386	14.3638	2.80708	0.105058	26.7193	4.10069	0.142934	28.6894	2.68419	0.304356	8.81924
SPAC4A8.05c	myp2	2.453	0.333021	7.36592	1.42761	1.09815	1.30002	1.58687	0.942222	1.68418	2.68976	0.22837	11.7781	2.31095	0.307338	7.51924
SPAC17H9.03c	rdl1	2.43007	0.332923	7.2992	3.82908	0.334269	11.4551	2.49532	0.131972	18.9079	2.50308	0.158906	15.752	1.99068	0.19718	10.0958
SPCC1919.01	ppk34	2.27623	0.332872	6.83815	3.08008	0.258357	11.9218	1.57078	0.273874	5.7354	2.24444	0.342959	6.54435	1.57999	2.34249	0.674492
SPAC27E2.01	SPAC27E2.01	1.93606	0.332868	5.81629	3.61493	0.161005	22.4523	2.83156	0.0718155	39.4283	2.33919	0.284251	8.22932	1.61019	0.242676	6.63514
SPAC4G8.07c	SPAC4G8.07c	2.60751	0.332761	7.83599	2.35887	0.219278	10.7574	1.84837	0.164328	11.248	1.88788	0.629329	2.99983	2.31525	0.340271	6.80412
SPCC777.17c	SPCC777.17c	2.78658	0.332731	8.37486	2.96849	0.207013	14.3396	1.3514	0.135798	9.95155	2.97538	1.18071	2.51998	2.29648	0.38268	6.00105
SPBC19C7.01	SPBC19C7.01	3.15131	0.332635	9.4738	3.84487	1.85108	2.07709	2.10725	2.39667	0.879241	2.92107	0.425591	6.86355	2.92172	0.262635	11.1246
SPBC800.12c	SPBC800.12c	3.86849	0.332601	11.631	3.65566	0.278676	13.118	2.45872	1.28489	1.91356	3.25275	0.201383	16.152	2.8875	0.182065	15.8597
SPCC1682.08c	SPCC1682.08c	3.02301	0.332388	9.09482	4.91298	0.191017	25.72	4.02177	0.217298	18.5081	3.27012	0.347315	9.41542	2.21475	0.390484	5.67181
SPAC11E3.10	SPAC11E3.10	3.75033	0.332332	11.2849	3.7187	0.319426	11.6418	2.7551	0.0884328	31.1547	3.54148	0.792233	4.47025	3.15314	0.467346	6.74689
SPAC644.17c	mrpl9	3.65589	0.332251	11.0034	4.07539	0.210269	19.3818	2.45333	0.200902	12.2115	3.51345	0.483666	7.26421	3.20027	0.295317	10.8367
SPCC18.17c	SPCC18.17c	2.55829	0.332225	7.70048	2.42233	0.646777	3.74524	1.02114	0.210968	4.84029	2.38343	0.195096	12.2167	1.57606	0.237157	6.64565
SPBC30D10.05c	SPBC30D10.05c	4.34654	0.332035	13.0906	4.58851	0.281116	16.3225	3.27309	0.282909	11.5694	3.76021	1.11035	3.38652	3.43694	0.39924	8.60869
SPAC1782.04	cox24	3.44796	0.331984	10.3859	3.81173	0.553436	6.88739	2.98442	0.779191	3.83015	3.30281	0.568627	5.8084	2.8239	0.296329	9.52961
SPAC19D5.05c	SPAC19D5.05c	3.68558	0.331728	11.1103	3.67773	0.103874	35.4058	2.2644	0.183641	12.3306	3.3216	1.05584	3.14594	3.13208	0.46246	6.77266
SPBC8D2.12c	SPBC8D2.12c	2.8815	0.331622	8.68912	3.65556	0.136131	26.8533	2.27696	0.185801	12.2548	2.71047	0.764229	3.54667	2.43576	0.270145	9.01651
SPCC24B10.08c	SPCC24B10.08c	2.47587	0.331592	7.46661	2.49227	0.100252	24.8601	1.82575	0.0552548	33.0424	2.2265	0.254667	8.74276	1.89892	0.175427	10.8245
SPAC13G6.12c	chs1	1.50531	0.331388	4.54245	3.45414	0.140214	24.6347	1.7682	0.0948466	18.6428	2.07649	0.225767	9.19748	1.27428	0.403066	3.16147
SPAC27D7.14c	tpr1	3.43839	0.331373	10.3762	3.42901	0.511389	6.70528	2.05876	0.139989	14.7066	3.0466	0.368953	8.2574	2.73682	0.240237	11.3922
SPAC23C4.10	sec2	2.49351	0.331091	7.53119	2.43649	0.290214	8.39548	1.05439	0.114289	9.22564	2.38309	0.307469	7.75067	1.90912	0.182187	10.4789
SPAC1F5.10	SPAC1F5.10	4.02397	0.331036	12.1557	3.92644	0.287502	13.6571	2.98119	0.242582	12.2894	3.5266	0.698794	5.0467	3.17935	0.482204	6.59338
SPBC16E9.14c	zrg17	2.67353	0.33101	8.0769	3.49071	0.146527	23.823	1.62418	0.120666	13.4601	2.43761	0.158018	15.4262	2.06552	0.151498	13.634
SPAC1002.01	SPAC1002.01	1.7562	0.330949	5.30656	2.91486	0.513054	5.68138	1.70849	0.316348	5.40068	1.62121	0.751468	2.1574	1.4827	0.319062	4.64707
SPCC550.09	SPCC550.09	2.63345	0.33084	7.9599	3.48084	0.133938	25.9884	1.59425	0.0766211	20.807	2.83972	0.377057	7.53126	2.27336	0.236694	9.60465
SPAC2F3.11	SPAC2F3.11	3.33414	0.33077	10.0799	2.85917	0.276429	10.3433	1.44766	0.214555	6.74729	3.27463	0.291285	11.242	3.02375	0.211772	14.2783
SPBC27.06c	mgr2	3.99335	0.330677	12.0763	4.51325	0.754358	5.9829	3.14779	0.694108	4.53501	3.27156	0.598887	5.46273	2.93716	0.24985	11.7557
SPAC10F6.17c	SPAC10F6.17c	3.08389	0.330597	9.32826	4.38077	0.184911	23.6912	3.55709	0.14549	24.449	3.01074	1.47997	2.03432	2.86332	0.376071	7.61377
SPCC622.07	SPCC622.07	2.24206	0.330394	6.786	1.201	0.20942	5.7349	0.927002	0.0629599	14.7237	1.87676	0.372	5.04507	2.28203	0.282855	8.06784
SPAC1F12.03c	SPAC1F12.03c	2.57072	0.329995	7.79019	1.63645	0.0904042	18.1015	1.00402	0.0898992	11.1683	2.16351	0.08883	24.3557	2.31644	0.142744	16.2279
SPBC337.11	SPBC337.11	1.96788	0.32998	5.96365	1.67323	0.70628	2.36907	1.13229	0.214488	5.27902	1.49285	0.770796	1.93676	1.38813	0.306612	4.52731
SPBP18G5.02	SPBP18G5.02	2.31293	0.329736	7.0145	3.00132	0.417876	7.18231	1.32118	0.284178	4.64912	2.20539	0.626457	3.52041	1.96161	0.433699	4.52297
SPBC23G7.12c	rpt6	3.96989	0.329721	12.0401	4.28613	0.193377	22.1647	2.82772	0.0823652	34.3315	3.72031	0.164524	22.6125	3.35229	0.145809	22.991
SPBC365.05c	slu7	2.56401	0.329689	7.77705	3.75563	0.196251	19.1369	2.59904	0.41881	6.20576	3.10909	0.556103	5.59085	2.68368	0.309083	8.68271
SPAC2G11.14	taf111	2.91488	0.329525	8.8457	2.93041	0.555148	5.27861	2.30146	0.432327	5.32342	3.09403	0.510781	6.05745	2.50311	0.321682	7.78134
SPAC513.07	SPAC513.07	2.82962	0.329443	8.5891	2.87859	0.537723	5.35331	1.2189	0.244532	4.98462	3.14041	0.400548	7.8403	2.67724	0.168786	15.8618
SPBC83.18c	SPBC83.18c	3.11332	0.329426	9.45075	2.78826	0.174824	15.9489	2.53414	0.107622	23.5467	3.43601	0.314746	10.9168	2.50225	0.242468	10.3199
SPCC285.09c	cgs2	2.77418	0.329372	8.42264	3.68348	0.151943	24.2426	3.08341	0.0509301	60.5421	3.18547	0.626535	5.08427	2.16372	0.550427	3.93098
SPCC1739.08c	SPCC1739.08c	1.02068	0.329159	3.10088	5.29172	0.414882	12.7548	4.44033	0.576466	7.70267	3.63224	0.221403	16.4056	1.04539	0.420362	2.48687
SPCC1020.13c	SPCC1020.13c	2.23673	0.329036	6.79782	3.38946	0.157641	21.5012	3.10785	0.165098	18.8243	3.39064	1.1935	2.84092	1.95998	0.28936	6.77352
SPAC22E12.07	rna1	3.73229	0.328968	11.3455	3.67311	1.00125	3.66852	2.50613	0.533708	4.6957	3.4289	0.416082	8.24093	3.21204	0.305469	10.5151
SPCC1682.12c	ubp16	3.2743	0.328923	9.9546	3.60637	1.1564	3.11862	3.50895	0.521186	6.73262	3.16259	1.51519	2.08725	2.5244	0.63714	3.96208
SPBC25B2.07c	mug164	3.01457	0.328911	9.16531	4.2003	0.159287	26.3694	3.68688	0.22712	16.2332	2.81468	0.14348	19.6173	2.12532	0.169168	12.5633
SPAC17D4.02	cdc45	2.83476	0.328893	8.61911	2.32859	0.880981	2.64318	1.1132	0.514443	2.16389	2.28932	0.891958	2.56662	2.18359	0.524192	4.16562
SPCC1620.03	mug163	1.8391	0.328886	5.59192	2.47656	3.311	0.747979	2.86172	0.79131	3.61643	1.50925	0.400645	3.76706	1.54089	0.3715	4.14775
SPAC2E12.03c	SPAC2E12.03c	2.02128	0.328837	6.14677	3.23941	0.207226	15.6323	1.30577	0.170473	7.65966	2.8865	0.743429	3.88268	1.57152	0.235751	6.66601
SPAC30D11.14c	SPAC30D11.14c	3.19687	0.32869	9.72609	3.02257	0.129507	23.3391	2.16935	0.0528894	41.0167	2.91743	0.187558	15.5548	2.23771	0.152446	14.6788
SPAC1002.20	SPAC1002.20	0.419011	0.32859	1.27518	0.962287	0.276413	3.48133	1.01508	0.277565	3.65709	1.14537	0.45305	2.52812	0.921103	0.318616	2.89096
SPAPB21F2.03	SPAPB21F2.03	3.44096	0.328557	10.473	3.67706	0.238131	15.4413	2.65969	0.171932	15.4695	3.24239	0.289211	11.2112	2.75349	0.197933	13.9112
SPAC6G9.04	mug79	1.71925	0.328189	5.23861	4.1306	0.199203	20.7356	3.77206	0.292444	12.8984	1.59797	0.147109	10.8625	1.64133	0.185169	8.86397
SPCC663.05c	cia1	3.30875	0.328117	10.084	2.78071	1.92344	1.4457	1.21795	2.77707	0.438573	3.22479	1.19932	2.68886	2.50099	0.303989	8.22725
SPAC6G10.07	SPAC6G10.07	3.59023	0.328101	10.9425	3.59972	0.165303	21.7765	2.72395	0.0860317	31.6621	2.9217	0.335173	8.71699	2.96466	0.315804	9.38766
SPAC2G11.04	SPAC2G11.04	2.57539	0.32784	7.85564	3.8267	0.126404	30.2736	2.5505	0.14286	17.8532	2.46263	0.40584	6.06798	2.29306	0.448842	5.10884
SPBC27B12.11c	SPBC27B12.11c	2.97946	0.327726	9.0913	2.13364	0.0972465	21.9405	1.4815	0.0710452	20.8529	2.66367	0.155667	17.1114	2.11256	0.169517	12.4622
SPAC27D7.12c	but1	1.77759	0.327695	5.42454	3.0203	0.180695	16.7149	2.37258	0.0874719	27.1239	3.31636	0.247083	13.422	1.78201	0.183581	9.70696
SPAC1002.12c	SPAC1002.12c	2.71923	0.327667	8.29878	4.2151	0.425607	9.90372	2.86815	0.345911	8.29158	3.15103	0.910459	3.46092	1.9687	0.336572	5.84928
SPBC839.03c	SPBC839.03c	2.69904	0.327639	8.23785	3.12256	0.504631	6.18781	2.04494	0.118496	17.2575	2.46875	0.470805	5.24369	2.22232	0.744591	2.98461
SPBC17A3.06	SPBC17A3.06	1.78095	0.327488	5.43822	2.00115	0.0933875	21.4284	0.876022	0.0891036	9.8315	1.49215	0.122015	12.2292	1.34476	0.377524	3.56206
SPAC18G6.01c	SPAC18G6.01c	2.6393	0.327402	8.06136	3.07132	0.261768	11.733	1.50085	0.136139	11.0244	2.71485	0.216462	12.5419	2.25087	0.174738	12.8814
SPBC19G7.08c	SPBC19G7.08c	1.95993	0.327248	5.98913	1.97205	0.513854	3.83777	1.04537	0.3669	2.84919	2.03897	0.593506	3.43546	1.32992	0.255184	5.21162
SPCC4F11.02	ptc1	2.81112	0.327187	8.59178	3.81185	0.156762	24.3162	3.18248	0.212144	15.0015	3.10569	0.350343	8.86471	2.07396	0.125298	16.5523
SPBC800.09	sum2	3.85111	0.327009	11.7768	4.38278	0.819201	5.35007	2.86304	0.28805	9.93937	3.39473	0.524176	6.47632	2.87492	0.250208	11.4901
SPAC1B2.05	mcm5	2.59868	0.326975	7.94763	2.24145	0.252162	8.88892	0.690043	0.145766	4.73389	2.31073	0.721778	3.20144	2.10062	0.27333	7.6853
SPAC458.04c	SPAC458.04c	0.792251	0.326844	2.42394	2.39052	0.124305	19.2311	0.706518	0.0732001	9.65187	0.923504	0.624034	1.47989	0.693419	0.216059	3.20939
SPBP8B7.10c	SPBP8B7.10c	2.82973	0.326844	8.65777	2.45379	1.38851	1.76721	0.834745	3.26093	0.255984	2.81642	0.153091	18.397	2.58591	0.265054	9.75616
SPBCPT2R1.08c	tlh2	0.757584	0.326692	2.31895	0.225375	0.0934868	2.41077	0.16152	0.0483123	3.34324	2.56826	0.210054	12.2266	0.437267	0.15595	2.80388
SPBC19F8.05	SPBC19F8.05	2.83713	0.326673	8.68494	3.11607	0.221891	14.0433	1.06961	1.98098	0.539939	2.13153	0.332068	6.41895	2.58358	0.229084	11.2779
SPAC3C7.03c	rhp55	2.40386	0.326534	7.36174	3.09755	2.1492	1.44125	0.986765	2.51285	0.392687	1.61147	1.45386	1.1084	1.6498	0.478825	3.44551
SPBC1289.04c	pob1	2.973	0.326529	9.10483	3.68278	0.145791	25.2606	3.04284	0.115097	26.4373	2.92848	0.251918	11.6247	2.3306	0.216158	10.7819
SPBC16A3.19	SPBC16A3.19	2.50964	0.326425	7.68827	3.31881	0.30278	10.9611	1.76729	0.213993	8.25863	2.57155	0.373609	6.88299	2.45392	0.326439	7.51724
SPAC11G7.01	SPAC11G7.01	3.07465	0.326411	9.41958	3.01499	0.167049	18.0486	2.58521	0.100501	25.7232	2.6748	0.511008	5.23437	1.93812	0.158131	12.2564
SPAC24H6.05	cdc25	2.84743	0.326359	8.72482	4.08552	0.114876	35.5648	3.1081	0.070146	44.3089	3.19605	0.166865	19.1535	2.36557	0.155155	15.2465
SPAC664.10	klp2	2.4915	0.326132	7.63956	2.95702	0.258219	11.4516	1.52532	1.22334	1.24685	2.15429	0.507937	4.24125	2.08669	0.386123	5.40421
SPAC6B12.11	drc1	2.95484	0.326027	9.06318	3.35403	0.468866	7.15349	2.27874	0.211568	10.7707	2.90926	0.375478	7.74814	2.63396	0.257322	10.2361
SPBC11C11.06c	SPBC11C11.06c	3.70765	0.326021	11.3724	4.92707	0.497986	9.894	3.9631	0.472977	8.37905	4.35976	0.088417	49.3091	3.57229	0.258945	13.7955
SPAC1786.03	cut11	2.60873	0.325916	8.0043	2.83296	0.21488	13.1839	1.94111	0.267806	7.24819	2.17603	0.547645	3.97343	2.09391	0.406941	5.14549
SPAC17A5.04c	mde10	2.13267	0.325811	6.54571	4.70578	0.44704	10.5265	4.15667	0.711841	5.83933	3.39447	0.425712	7.97363	1.71369	0.12514	13.6942
[truncated: 3,045 more rows]
