# Supplementary material for: Repression of Meiotic Genes by Antisense Transcription and by Fkh2 Transcription Factor in Schizosaccharomyces pombe
Source: PLoS One. 2012 Jan 6;7(1):e29917. doi: 10.1371/journal.pone.0029917 (PMC3253116; doi:10.1371/journal.pone.0029917)
Supplement: Table S4 — List of the 116 genes with higher antisense to sense ratio. (XLS) [file pone.0029917.s009.xls]

## Sheet: Table S4
Table S4. List of the 116 genes with high sense to antisense ratio in vegetative cells									Table S4. List of the 116 genes with high sense to antisense ratio in vegetative cells
Systematic	Systematic and common name	Veg_sense	Veg_anti	meiosis 4hr_sense	meiosis 4hr_anti	meiosis 6hr_sense	meiosis 6hr_anti		Systematic	Meiosis 4hr- Vegetative	Meiosis 6hr- Vegetative
SPBC23G7.10c	SPBC23G7.10c	0.860572	0.604698	0.22039	0.0910479	0.141535	0.0477944		atf21	4.84502	4.20972
SPAC5H10.02c	SPAC5H10.02c	0.707497	0.607533	3.70785	0.369985	3.31472	0.234506		meu27	2.10885	4.12343
SPBC577.05c	rec27	0.78703	0.620045	3.27679	1.21256	0.463984	0.845153		mug137	4.16837	4.1161
SPAPB8E5.05	mfm1	0.248196	0.620456	2.88489	0.674418	2.55345	0.53186		meu17	4.46162	4.11563
SPAC13C5.03	tht1	0.984357	0.637401	2.89354	0.675872	0.61974	0.66997		mug97	3.40667	4.10482
SPAC1F8.05	isp3	0.817581	0.641054	5.20483	2.47004	4.30423	2.95641		meu14	4.54255	4.08514
SPAC2E1P3.02c	amt3	0.829802	0.645812	1.34168	1.41597	1.55131	0.409993		crp79	4.58629	4.05799
SPAC750.05c	SPAC750.05c	0.959193	0.655808	0.167526	0.0905715	0.174025	0.0202278		cuf2	3.96191	4.04676
SPBC2G2.17c	SPBC2G2.17c	0.852536	0.657638	2.79652	1.32075	1.46194	0.482522		meu6	4.723	4.04306
SPBC119.14	rti1	0.490898	0.67826	4.35591	0.664589	2.89426	0.396859		mde5	4.30828	4.03863
SPAP27G11.08c	meu32	0.506795	0.685599	3.06756	0.353009	1.43053	0.0955474		mde7	2.87846	3.9974
SPBC29A10.09c	SPBC29A10.09c	0.992262	0.688132	2.01637	1.27922	0.81328	1.62504		spo4	4.41443	3.95403
SPBC1348.05	SPBC1348.05	0.654068	0.732026	0.0887757	0.117661	0.197196	0.0127207		spo6	3.64419	3.93811
SPBPB2B2.01	SPBPB2B2.01	0.899842	0.742132	0.573186	0.707842	0.300914	0.370241		SPAC10F6.15	2.89992	3.92502
SPCC1442.01	ste6	0.758754	0.747892	2.13401	0.956677	2.76221	0.24178		mfr1	2.70364	3.85494
SPAPB24D3.10c	agl1	0.860313	0.747908	2.824	0.742507	3.04435	0.289218		SPBC28E12.02	2.90116	3.84668
SPCC417.02	dad5	0.968338	0.751604	2.56866	1.84009	1.18196	0.941151		spn6	4.22162	3.84578
SPAC1F7.06	SPAC1F7.06	0.314852	0.754585	0.265138	1.5357	0.768265	1.16725		mpf1	3.79139	3.83071
SPBC1347.01c	rev1	0.86488	0.773031	1.38949	0.606682	1.18505	0.247636		atf31	3.54478	3.82127
SPCC11E10.03	mug1	0.564729	0.807878	3.68265	0.343828	1.51951	0.186879		meu7	4.25174	3.82114
SPCC1281.08	wtf11	0.766065	0.855656	3.27882	1.12246	3.53946	0.872446		mug131	4.22986	3.81924
SPCC794.01c	SPCC794.01c	0.803558	0.859221	4.97811	0.632019	3.23111	0.118177		pma2	1.98879	3.76283
SPAC2H10.01	SPAC2H10.01	0.72658	0.868313	2.40932	0.425746	1.70287	0.589808		meu25	3.69275	3.7599
SPCC777.04	SPCC777.04	0.394184	0.871099	0.313716	1.40392	0.110269	0.724487		SPBC56F2.03	1.99789	3.73532
SPBC216.02	mcp5	0.578799	0.875254	3.68749	0.658134	1.02047	1.31316		ght6	3.96977	3.6757
SPAC4G9.07	mug133	0.562734	0.876899	2.42757	1.61353	3.53544	0.388029		SPAC13G6.08	3.36272	3.65016
SPAC14C4.08	mug5	0.394125	0.882104	2.18199	0.171558	0.500709	0.111403		SPCC663.14c	0.582998	3.61399
SPAC1006.04c	mcp3	0.466844	0.88669	3.79884	0.161587	3.0072	0.146443		meu31	4.16527	3.54863
SPCC1281.04	SPCC1281.04	0.389916	0.896589	2.29442	1.07731	3.42557	0.179892		SPBC6B1.03c	1.23565	3.52351
SPCC576.17c	SPCC576.17c	0.892988	0.900217	0.508698	2.47192	0.617071	0.964258		mug28	4.49509	3.51551
SPBC8E4.05c	SPBC8E4.05c	0.598197	0.907759	3.59435	0.545417	2.77928	0.147789		mug27	3.51094	3.51136
SPAC29B12.12	SPAC29B12.12	0.867947	0.96204	1.33357	1.62213	0.301808	0.493275		isp3	4.38725	3.48665
SPAC1A6.06c	meu31	0.828434	0.9657	4.9937	0.495164	4.37707	0.86369		meu22	1.13125	3.46976
SPAC212.11	tlh1	0.267859	0.977051	0.263034	0.38091	0.0554808	0.487614		rem1	3.23076	3.46526
SPBC582.06c	mcp6	0.632008	0.98909	3.5031	0.295346	0.654049	0.164356		mug136	3.45929	3.41236
SPBC32H8.06	mug93	0.36333	1.00535	4.12003	1.15233	3.62321	1.69996		mde3	4.05027	3.34436
SPAC4H3.03c	SPAC4H3.03c	0.687304	1.00858	3.38078	0.12395	3.23757	0.0968706		mde2	4.10379	3.34403
SPAPB1A11.03	SPAPB1A11.03	0.552038	1.0107	0.523776	1.71647	2.1028	0.95379		SPAC4F10.17	2.93667	3.3222
SPBC27.03	meu25	0.431046	1.03863	4.12379	0.65693	4.19095	0.823635		mug93	3.7567	3.25988
SPCC417.12	SPCC417.12	0.555831	1.04378	0.0924012	2.72322	0.0800127	1.95723		mug62	3.46938	3.18162
SPAC4H3.08	SPAC4H3.08	0.725793	1.06011	0.512274	2.82335	0.920714	1.72508		SPBC1348.07	1.67139	3.14612
SPAC13A11.06	SPAC13A11.06	0.794842	1.06497	1.02735	3.03638	2.80276	2.51254		cid11	3.48563	3.12065
SPCC1020.01c	pma2	0.438809	1.08477	2.4276	1.8378	4.20164	0.671256		mde1	2.96731	3.08272
SPBC2F12.09c	atf21	0.226791	1.10788	5.07181	0.462938	4.43651	1.28534		SPCC1281.04	1.9045	3.03566
SPCC13B11.04c	SPCC13B11.04c	0.678631	1.10878	0.324118	2.55507	0.712094	1.44455		mug133	1.86484	2.97271
SPAC1F5.09c	shk2	0.661727	1.12118	2.80678	0.563476	2.64511	0.167892		SPBC557.05	3.42258	2.87572
SPAC139.05	SPAC139.05	0.552584	1.15097	2.44372	1.95426	0.908857	0.70256		dmc1	4.86178	2.834
SPBC14C8.05c	meu17	0.404406	1.16147	4.86603	0.794647	4.52004	1.88783		wtf11	2.51275	2.7734
SPCC13B11.03c	SPCC13B11.03c	0.534424	1.17633	0.70327	2.81691	0.602323	1.82954		cta3	1.75902	2.76907
SPBC16E9.17c	rem1	0.401134	1.19241	3.6319	2.98303	3.8664	0.780008		SPAC5H10.02c	3.00036	2.60722
SPBPJ4664.03	mfm3	0.156125	1.20536	0.268778	1.05657	0.539452	0.43373		meu26	3.95963	2.57027
SPAPB24D3.05c	SPAPB24D3.05c	0.61659	1.21141	0.47162	1.45477	0.269189	0.638945		SPAC4H3.03c	2.69347	2.55026
SPAC6G10.06	SPAC6G10.06	0.312629	1.23699	2.38592	1.17898	2.43641	0.402786		mcp3	3.332	2.54036
SPBC839.06	cta3	0.584456	1.24296	2.34348	2.2804	3.35353	0.347602		inv1	0.908468	2.48647
SPCC1450.09c	SPCC1450.09c	0.973503	1.24902	2.30885	0.974555	1.1916	0.972956		SPAC57A7.05	2.29521	2.45818
SPBC4C3.08	mug136	0.81935	1.25032	4.27864	1.12334	4.23171	0.556126		SPCC794.01c	4.17455	2.42756
SPCC191.05c	SPCC191.05c	0.984865	1.27589	0.99933	2.51824	0.427053	0.939319		rti1	3.86502	2.40336
SPBC23G7.11	SPBC23G7.11	0.528865	1.28062	0.213193	0.13598	0.0513224	0.0896068		ppk31	1.1778	2.39932
SPAC10F6.15	SPAC10F6.15	0.34912	1.28798	3.24904	2.60777	4.27414	0.469623		mfm1	2.63669	2.30525
SPBPB21E7.01c	eno102	0.360501	1.29078	0.577692	0.632904	0.609878	1.5425		agl1	1.96369	2.18404
SPBC1718.02	hop1	0.485336	1.3228	3.7667	0.385812	1.64472	0.879115		SPAC56F8.12	-0.133276	2.18373
SPAC1952.15c	rec24	0.366326	1.32439	2.44053	0.93165	0.876207	0.828589		SPBC8E4.05c	2.99615	2.18108
SPBC1348.07	SPBC1348.07	0.343721	1.34452	2.01511	0.344471	3.48984	0.125464		SPAC6G10.06	2.07329	2.12379
SPAC4F10.17	SPAC4F10.17	0.439138	1.37243	3.37581	1.73692	3.76133	1.18314		SPAC13A11.06	0.232506	2.00792
SPAC16E8.05c	mde1	0.487396	1.42448	3.45471	1.9281	3.57012	0.546672		ste6	1.37526	2.00346
SPBC725.06c	ppk31	0.47316	1.42945	1.65096	1.73067	2.87248	1.15988		SPAC22G7.11c	1.87245	1.99091
SPCC1753.03c	rec7	0.216782	1.43287	1.82062	0.656005	0.336432	0.942633		shk2	2.14505	1.98338
SPAC977.03	SPAC977.03	0.40769	1.44756	0.108325	0.410773	0.00479351	0.147658		SPCC4F11.04c	1.04192	1.97994
SPCC417.06c	mug27	0.251973	1.45609	3.76291	2.23237	3.76334	1.55008		SPAC1F8.04c	3.87915	1.72203
SPAC1610.03c	crp79	0.251488	1.45726	4.83778	0.399782	4.30947	0.856773		SPAPB1A11.03	-0.0282621	1.55076
SPAC2F7.06c	pol4	0.41204	1.46276	1.32005	2.66552	1.47576	2.73846		mbx2	1.87914	1.44364
SPAC13G6.08	SPAC13G6.08	0.555766	1.48999	3.91848	1.24145	4.20593	0.661733		SPBC24C6.09c	1.86895	1.27951
SPAC22F3.02	atf31	0.276246	1.49987	3.82102	2.74033	4.09751	0.720075		hop1	3.28136	1.15938
SPBC317.01	mbx2	0.67791	1.50021	2.55705	0.693428	2.12155	0.707803		pol4	0.908014	1.06372
SPBC6B1.03c	SPBC6B1.03c	0.395209	1.53839	1.63085	2.94613	3.91872	0.913233		SPAC2H10.01	1.68274	0.976289
SPBC56F2.03	SPBC56F2.03	0.285141	1.54516	2.28303	2.26955	4.02046	0.812278		mug1	3.11792	0.954781
SPCC191.11	inv1	0.710539	1.57675	1.61901	2.81184	3.19701	1.38098		meu32	2.56076	0.92373
SPAC6B12.16	meu26	0.333157	1.58609	4.29279	0.505421	2.90343	0.540485		amt3	0.511881	0.721505
SPCC4F11.04c	SPCC4F11.04c	0.957376	1.58762	1.99929	1.92891	2.93731	0.61921		SPBC2G2.17c	1.94398	0.609402
SPBC1685.06	cid11	0.513617	1.5911	3.99924	1.51042	3.63426	0.986607		rec24	2.0742	0.50988
SPAC56F8.12	SPAC56F8.12	0.420706	1.59419	0.28743	1.86383	2.60444	0.709923		SPAC1F7.06	-0.0497139	0.453413
SPCC1620.04c	mug55	0.308063	1.62946	3.20269	2.25366	0.689073	2.57992		mcp5	3.10869	0.441674
SPBC1347.03	meu14	0.505588	1.64783	5.04814	0.904094	4.59072	1.18718		mfm3	0.112653	0.383327
SPBC1198.12	mfr1	0.299202	1.65989	3.00284	1.94812	4.15414	0.746051		mug55	2.89463	0.38101
SPBC28E12.02	SPBC28E12.02	0.200121	1.71234	3.10129	1.69546	4.0468	0.720881		SPAC139.05	1.89114	0.356274
SPCC584.02	cuf2	0.242552	1.72895	4.20446	1.72065	4.28932	0.44481		rev1	0.524609	0.320166
SPBC1711.14	rec15	0.351817	1.74843	3.35916	0.333794	0.500927	0.684143		SPCC757.02c	1.43464	0.262796
SPAC5H10.04	SPAC5H10.04	0.607395	1.77803	1.71548	1.5227	0.638036	1.09712		eno102	0.217191	0.249377
SPCC1235.13	ght6	0.644658	1.78197	4.61443	0.683015	4.32036	1.00359		eta2	2.91473	0.24492
SPBC16A3.13	meu7	0.529124	1.82935	4.78087	0.995946	4.35027	1.74919		SPCC1450.09c	1.33534	0.218092
SPCC188.12	spn6	0.272403	1.91195	4.49402	1.37175	4.11818	0.812872		dad5	1.60032	0.21362
SPCC1259.14c	meu27	0.268685	1.94263	2.37754	2.64755	4.39212	0.865905		SPAC4H3.08	-0.21352	0.194921
SPBC428.07	meu6	0.340797	1.96379	5.06379	0.808256	4.38386	1.58166		rec15	3.00735	0.14911
SPBC557.05	SPBC557.05	0.565852	1.96797	3.98843	2.23172	3.44157	1.48477		rec7	1.60383	0.11965
SPBC24C6.09c	SPBC24C6.09c	0.682607	2.00098	2.55155	2.79015	1.96212	1.62858		mug5	1.78786	0.106584
SPCC663.14c	SPCC663.14c	0.292439	2.01552	0.875437	2.28409	3.90643	0.515275		SPCC13B11.03c	0.168846	0.0678994
SPAC31G5.10	eta2	0.907181	2.07837	3.82191	0.264193	1.1521	0.905643		mam2	0.186608	0.0674684
SPCC757.02c	SPCC757.02c	0.287101	2.12676	1.72174	2.43189	0.549896	0.557604		SPCC13B11.04c	-0.354513	0.0334625
SPBC21C3.18	spo4	0.241552	2.18092	4.65599	1.22561	4.19559	0.662247		SPAC5H10.04	1.10809	0.030641
SPAC22F3.04	mug62	0.235154	2.20192	3.70453	1.6334	3.41677	0.660111		mcp6	2.87109	0.0220416
SPCC320.07c	mde7	0.16435	2.34962	3.04281	2.30825	4.16175	0.469473		SPBC29A10.09c	1.02411	-0.178982
SPAC1F8.04c	SPAC1F8.04c	0.674786	2.39772	4.55394	0.795196	2.39682	0.812988		tlh1	-0.00482493	-0.212378
SPAC8E11.03c	dmc1	0.451723	2.43278	5.31351	0.757264	3.28572	1.1554		SPCC576.17c	-0.38429	-0.275917
SPBC31F10.08	mde2	0.167462	2.45277	4.27125	1.97217	3.51149	2.02355		SPCC777.04	-0.080468	-0.283915
SPAC11H11.04	mam2	0.502769	2.57542	0.689377	3.14925	0.570237	2.44817		rec27	2.48976	-0.323046
SPBC1778.04	spo6	0.493932	2.57937	4.13812	2.46558	4.43204	1.37595		SPAPB24D3.05c	-0.14497	-0.347401
SPBC8D2.19	mde3	0.304695	2.59493	4.35497	1.11741	3.64906	1.38348		tht1	1.90919	-0.364617
SPBC146.11c	mug97	0.561209	2.6227	3.96788	3.78712	4.66603	1.40185		SPAC977.03	-0.299366	-0.402897
SPAC343.07	mug28	0.202728	2.64485	4.69782	0.790534	3.71824	1.84086		SPBC1348.05	-0.565292	-0.456872
SPCC1919.11	mug137	0.287697	2.64888	4.45607	1.67547	4.4038	1.15433		SPCC417.12	-0.46343	-0.475818
SPAC4G9.05	mpf1	0.37193	2.65088	4.16332	1.43944	4.20264	0.662473		SPBC23G7.11	-0.315672	-0.477543
SPBC19F8.06c	meu22	0.410977	2.92275	1.54222	3.40653	3.88073	0.569717		SPCC191.05c	0.0144652	-0.557812
SPAC57A7.05	SPAC57A7.05	0.995248	2.96214	3.29046	0.749038	3.45343	0.259998		SPAC29B12.12	0.465628	-0.566139
SPAC25H1.09	mde5	0.321483	2.96452	4.62977	1.03349	4.36011	1.15304		SPBPB2B2.01	-0.326656	-0.598929
SPBC1861.06c	mug131	0.228847	3.18322	4.45871	1.36065	4.04809	0.488374		SPBC23G7.10c	-0.640183	-0.719037
SPAC22G7.11c	SPAC22G7.11c	0.877196	3.18443	2.74965	3.68153	2.8681	2.73627		SPAC750.05c	-0.791668	-0.785169
