# Supplementary material for: Repression of Meiotic Genes by Antisense Transcription and by Fkh2 Transcription Factor in Schizosaccharomyces pombe
Source: PLoS One. 2012 Jan 6;7(1):e29917. doi: 10.1371/journal.pone.0029917 (PMC3253116; doi:10.1371/journal.pone.0029917)
Supplement: Table S5 — Genes that are increased more than 2 fold in the fkh2Δmei4Δ strain. (XLS) [file pone.0029917.s010.xls]

## Sheet: Table S5
Table S5. Genes that are increased more than 2 fold (log2 >1) in the fkh2Δmei4Δ strain
Systematic	Common name	(fkh2-del mei4-del)-veg_sense	(fkh2-del mei4-del)-veg_anti	(meiosis 4hr)-(veg)_sense	(meiosis 4hr)-(veg)_anti	(meiosis 6hr)-(veg)_sense	(meiosis 6hr)-(veg)_anti
SPAC29A4.12c	mug108	3.92542	-0.492095	3.916	-0.0759775	3.89086	-0.615579
SPAC4F10.17	SPAC4F10.17	3.78194	-0.644997	2.93667	0.364489	3.3222	-0.189289
SPBC6B1.03c	SPBC6B1.03c	3.73098	-0.691443	1.23565	1.40774	3.52351	-0.625156
SPAC869.09	SPAC869.09	3.60699	-0.221456	2.39302	-0.150039	3.213	-0.137634
SPAC1F8.05	isp3	3.57505	-0.463418	4.38725	1.82898	3.48665	2.31536
SPBC2F12.09c	atf21	3.53773	0.234134	4.84502	-0.644937	4.20972	0.177461
SPAC869.06c	SPAC869.06c	3.45869	0.150682	1.89997	-0.127301	3.5258	-0.0482632
SPBPB21E7.01c	eno102	3.44417	-0.601267	0.217191	-0.657872	0.249377	0.251724
SPBC428.07	meu6	3.42334	-1.12851	4.723	-1.15554	4.04306	-0.382138
SPCC1020.01c	pma2	3.35568	0.364833	1.98879	0.753034	3.76283	-0.413512
SPCC191.11	inv1	3.24517	-0.768847	0.908468	1.23509	2.48647	-0.195764
SPAC22G7.11c	SPAC22G7.11c	3.20238	-1.513	1.87245	0.497095	1.99091	-0.448163
SPAC23H3.15c	SPAC23H3.15c	3.19243	-1.07741	3.53463	-0.635557	2.16808	-0.949209
SPBC16E9.16c	lsd90	3.17248	-0.125413	3.86675	0.5029	1.83028	0.486962
SPAC513.03	mfm2	3.13634	-0.407862	1.36183	-0.381494	1.27411	-0.380587
SPCC320.07c	mde7	3.09998	-0.0019311	2.87846	-0.0413694	3.9974	-1.88015
SPCC74.09	mug24	3.05181	-0.312121	0.423457	0.167548	3.58278	0.304141
SPBC839.06	cta3	3.03232	-0.490698	1.75902	1.03744	2.76907	-0.895354
SPAC22A12.17c	SPAC22A12.17c	3.01151	-0.290446	3.20744	-0.108963	2.3157	-0.323203
SPCPB16A4.06c	SPCPB16A4.06c	2.99664	0.356949	2.18727	0.377738	1.91724	-0.23029
SPBC1198.14c	fbp1	2.97717	-0.477203	4.08166	-0.399415	3.21514	-0.323787
SPAC22H10.13	zym1	2.89724	-0.131811	3.90386	1.77139	3.07733	1.85394
SPBC27.03	meu25	2.81492	-0.239034	3.69275	-0.381702	3.7599	-0.214996
SPCC338.18	SPCC338.18	2.81367	-0.169058	2.56869	-0.30902	0.561197	-0.210055
SPAC139.05	SPAC139.05	2.79639	-0.278921	1.89114	0.803291	0.356274	-0.448406
SPBC24C6.09c	SPBC24C6.09c	2.78827	-0.461619	1.86895	0.789162	1.27951	-0.372399
SPBC3H7.08c	SPBC3H7.08c	2.75591	-0.139452	0.720618	0.292151	1.58272	-0.0819885
SPBC1347.03	meu14	2.73527	-0.416744	4.54255	-0.743731	4.08514	-0.460648
SPBC359.06	mug14	2.73315	-0.350838	4.21169	0.566347	3.33594	0.217178
SPCC737.04	SPCC737.04	2.62935	-0.472107	1.3764	0.612193	0.789778	-0.371746
SPBPB21E7.04c	SPBPB21E7.04c	2.6145	0.0441038	0.257974	-0.170856	0.191109	-0.169895
SPCC1739.08c	SPCC1739.08c	2.61156	-0.107756	4.27104	0.0857229	3.41964	0.247307
SPAC13A11.06	SPAC13A11.06	2.6096	-0.303309	0.232506	1.97141	2.00792	1.44757
SPBC725.06c	ppk31	2.58395	0.219808	1.1778	0.301221	2.39932	-0.269561
SPAPB24D3.10c	agl1	2.5793	-0.186169	1.96369	-0.00540141	2.18404	-0.45869
SPAC750.05c	SPAC750.05c	2.5677	-0.328016	-0.791668	-0.565236	-0.785169	-0.63558
SPCC757.03c	SPCC757.03c	2.56432	0.0110673	3.00147	-0.265393	2.11011	-0.399017
SPAC1F8.02c	SPAC1F8.02c	2.52286	-0.0673324	1.10642	-0.174011	0.356294	-0.182246
SPAC15E1.02c	SPAC15E1.02c	2.5006	-0.581511	2.77014	-0.357084	1.55308	-1.44647
SPAC977.16c	dak2	2.48236	-0.170055	4.087	-0.00529398	1.75345	-0.0138367
SPBC1289.14	SPBC1289.14	2.41777	-0.233037	-0.0383729	-0.218303	0.00389622	-0.245788
SPBC660.05	SPBC660.05	2.40333	-0.133036	1.84113	-0.206859	0.917389	-0.292494
SPAC1039.11c	SPAC1039.11c	2.39576	-0.0641059	3.56586	-0.639047	3.01883	-0.141695
SPCC70.04c	SPCC70.04c	2.39471	-0.104109	2.34849	-0.241075	1.41143	-0.223846
SPAC11D3.01c	SPAC11D3.01c	2.38773	-0.52526	2.6723	0.141012	2.29763	0.364988
SPCPJ732.03	meu15	2.33361	-0.128118	2.23125	0.00861454	3.65198	0.333169
SPBC19C7.04c	SPBC19C7.04c	2.32537	-0.182424	2.81509	-0.0513545	1.45059	0.228934
SPAC8E11.03c	dmc1	2.31178	0.200961	4.86178	-1.67551	2.834	-1.27738
SPCC794.01c	SPCC794.01c	2.28037	-0.18055	4.17455	-0.227202	2.42756	-0.741044
SPAC3G6.07	SPAC3G6.07	2.2408	-0.134892	1.15127	-0.0293605	1.20186	-0.255501
SPAC20H4.11c	rho5	2.18232	0.337808	3.09225	-0.382354	2.57038	-0.0745568
SPAC4H3.03c	SPAC4H3.03c	2.18206	-0.47453	2.69347	-0.884632	2.55026	-0.911711
SPAC2H10.01	SPAC2H10.01	2.16278	0.138416	1.68274	-0.442567	0.976289	-0.278504
SPBC1198.01	SPBC1198.01	2.15958	-0.155942	1.06118	0.407241	1.15382	-0.300272
SPAC57A7.05	SPAC57A7.05	2.12364	-2.26214	2.29521	-2.2131	2.45818	-2.70214
SPCC1281.04	SPCC1281.04	2.11773	-0.27326	1.9045	0.180718	3.03566	-0.716696
SPBC19F8.06c	meu22	2.11533	-0.438276	1.13125	0.483771	3.46976	-2.35304
SPBC685.03	SPBC685.03	2.1134	-0.190275	0.666951	-0.06912	1.38184	-0.195932
SPBP4G3.03	SPBP4G3.03	2.10635	0.555689	-0.190864	0.744089	-0.171835	1.17815
SPCC757.02c	SPCC757.02c	2.10484	-0.367613	1.43464	0.305134	0.262796	-1.56915
SPAC23C11.06c	SPAC23C11.06c	2.09576	-0.190048	2.23048	-0.2423	1.04609	0.236385
SPAC343.07	mug28	2.09207	-0.98388	4.49509	-1.85432	3.51551	-0.803996
SPAC4H3.08	SPAC4H3.08	2.0912	0.0870121	-0.21352	1.76323	0.194921	0.664966
SPAPB8E5.10	SPAPB8E5.10	2.08583	0.781918	0.902936	0.141516	2.14057	-0.659515
SPBC56F2.06	mug147	2.06913	-0.128591	3.06978	-0.596618	2.55578	-0.375038
SPAC22A12.02c	mug103	2.06247	0.310551	3.87366	0.14666	4.09242	-0.52466
SPCC622.21	wtf12	2.0435	0.0441521	2.30392	-0.19059	2.19538	-0.518714
SPCC1235.13	ght6	2.01941	0.286879	3.96977	-1.09895	3.6757	-0.778382
SPBC31F10.08	mde2	2.00361	-0.0886661	4.10379	-0.480596	3.34403	-0.429218
SPACUNK4.17	SPACUNK4.17	1.96677	-0.829815	0.553405	1.28243	-0.756308	1.36228
SPAC19D5.01	pyp2	1.96277	0.0682615	1.22707	-0.166237	2.47739	-0.049253
SPBC18E5.15	SPBC18E5.15	1.95	0.0175321	0.994998	0.54639	-0.224053	0.704202
SPAC5H10.02c	SPAC5H10.02c	1.9414	-0.29187	3.00036	-0.237548	2.60722	-0.373027
SPAC13F5.03c	gld1	1.93645	-0.116052	3.07998	0.00858264	2.55362	0.427794
SPAC15A10.10	mde6	1.92765	-0.834837	2.41791	-0.595175	2.10778	-0.766998
SPAC513.02	SPAC513.02	1.927	0.17917	2.66035	-0.106639	1.45571	0.134662
SPCC757.07c	ctt1	1.9212	-0.191041	2.24718	-0.0688823	1.14879	-0.118563
SPBP4H10.10	SPBP4H10.10	1.87268	-0.290815	2.46687	-0.57643	2.21266	-0.637958
SPAC1F8.01	ght3	1.86539	-0.120944	3.93782	0.134264	2.03257	-0.110361
SPAC32A11.02c	SPAC32A11.02c	1.85589	-0.19179	1.9467	-0.0779637	1.62682	0.0246338
SPAC1610.03c	crp79	1.85122	-0.468365	4.58629	-1.05748	4.05799	-0.600489
SPCC1223.12c	meu10	1.83836	-0.0356562	4.82192	0.674208	4.0583	1.01103
SPAC750.01	SPAC750.01	1.819	-0.101829	-1.05351	0.00868957	-1.17543	-0.0274668
SPAC637.03	SPAC637.03	1.81105	-0.390396	2.33814	-0.2295	1.67263	-0.240198
SPBCPT2R1.08c	tlh2	1.81068	-0.116638	-0.532209	-0.233206	-0.596064	-0.27838
SPBC365.12c	ish1	1.80855	-0.166356	1.77761	-0.027304	0.424546	-0.196973
SPCC18B5.02c	SPCC18B5.02c	1.80067	0.0267736	0.554957	-0.230881	0.141469	0.115739
SPAC8C9.16c	mug63	1.79803	-0.121848	3.26628	0.227908	2.52693	0.392228
SPAC3C7.02c	SPAC3C7.02c	1.78849	-0.135616	2.21234	-0.111733	2.01904	-0.0204331
SPBC106.08c	mug2	1.76682	-1.06559	3.25232	-1.6612	1.61648	-1.59318
SPAPB24D3.07c	SPAPB24D3.07c	1.75251	0.130149	-0.47385	1.41619	-0.960159	0.595977
SPBP4H10.09	rsv1	1.74153	0.735851	2.43286	-0.243204	2.37426	-0.2126
SPBC23G7.10c	SPBC23G7.10c	1.72978	0.0737188	-0.640183	-0.51365	-0.719037	-0.556903
SPBC725.03	SPBC725.03	1.72611	-0.201706	0.737681	-0.11381	1.27795	-0.141698
SPCC11E10.09c	SPCC11E10.09c	1.71194	-0.169801	2.62498	-0.101172	2.57496	0.236736
SPCC794.04c	SPCC794.04c	1.70805	-0.0580776	2.40714	-0.0388135	1.28071	-0.122741
SPAC31G5.10	eta2	1.707	-0.188832	2.91473	-1.81418	0.24492	-1.17273
SPCC1223.03c	gut2	1.70184	-0.347562	1.25752	-0.274894	-0.154507	-0.910524
SPAC212.09c	SPAC212.09c	1.7005	-0.78285	-0.92986	-0.177187	-0.960128	-1.3178
SPAPB1A11.03	SPAPB1A11.03	1.69142	0.677282	-0.0282621	0.705769	1.55076	-0.0569107
SPCC16A11.15c	SPCC16A11.15c	1.67545	-0.241124	2.48918	0.0717635	1.28877	-0.195403
SPBC3E7.02c	hsp16	1.67437	-0.212494	2.34852	0.801126	1.60752	0.825529
SPBC1105.14	rsv2	1.67086	-0.247773	1.90032	-0.235515	1.29157	-0.279028
SPBC21B10.12	rec6	1.65721	0.586697	2.07477	-0.107815	0.279607	-0.283505
SPBC2G2.17c	SPBC2G2.17c	1.64052	0.366825	1.94398	0.663112	0.609402	-0.175116
SPBCPT2R1.04c	SPBCPT2R1.04c	1.63999	-0.0101378	0.277219	-0.00704012	0.724523	0.0233736
SPCC1259.14c	meu27	1.63736	0.147228	2.10885	0.704913	4.12343	-1.07673
SPBC28E12.02	SPBC28E12.02	1.63517	0.183817	2.90116	-0.0168848	3.84668	-0.991458
SPBC947.09	SPBC947.09	1.6237	-0.0795526	-0.221216	-0.0830039	0.305888	-0.0895298
SPAC1A6.06c	meu31	1.61642	0.240817	4.16527	-0.470536	3.54863	-0.10201
SPCC4G3.03	SPCC4G3.03	1.61157	0.420041	2.11529	-0.269666	2.13105	-0.31974
SPBC21.07c	ppk24	1.58461	0.0401773	0.253086	0.053811	2.21766	-0.0341861
SPAC1F8.04c	SPAC1F8.04c	1.58008	-0.880701	3.87915	-1.60252	1.72203	-1.58473
SPCC188.12	spn6	1.57962	0.177	4.22162	-0.540205	3.84578	-1.09908
SPCC553.05c	wtf6	1.57955	0.100083	1.50223	-0.0950197	1.03155	-0.118129
SPBC1604.01	mug158	1.57775	0.123376	2.54654	-0.386474	2.17873	-0.0434851
SPBC1706.02c	wtf2	1.56082	0.99605	3.27443	-0.261093	2.71901	1.09523
SPCC330.04c	mug135	1.55309	-0.405035	2.87594	-0.263372	2.54116	0.142428
SPBC1773.06c	SPBC1773.06c	1.54259	-0.136243	1.37603	0.171339	2.22651	0.071686
SPAC27D7.12c	but1	1.53876	-0.0806113	1.2427	-0.147	0.594983	-0.240223
SPBC16A3.13	meu7	1.53516	0.0269885	4.25174	-0.833407	3.82114	-0.0801621
SPCC191.01	SPCC191.01	1.51591	-0.0188536	1.93018	-0.175464	1.63377	-0.0287998
SPAC6B12.03c	SPAC6B12.03c	1.50696	0.28571	3.06268	-0.162494	1.84685	-0.0172465
SPAC3G9.11c	SPAC3G9.11c	1.5005	0.156634	2.4831	-0.432357	0.288301	-0.478828
SPAC26F1.11	SPAC26F1.11	1.49889	0.812958	0.96638	0.801645	0.691906	0.363822
SPBC1E8.04	Tf2-10-pseudo	1.48126	-0.059055	0.335158	-0.672339	-1.13974	-0.739543
SPCC1393.12	SPCC1393.12	1.47613	0.0241509	2.04932	0.491651	0.987681	0.235089
SPBC1685.06	cid11	1.46569	0.277505	3.48563	-0.0806816	3.12065	-0.604495
SPAC22F3.04	mug62	1.46102	-0.792554	3.46938	-0.568528	3.18162	-1.54181
SPBC428.10	SPBC428.10	1.45679	-0.215978	1.44566	-0.197712	0.257642	-0.262132
SPCC1840.12	SPCC1840.12	1.4564	-0.24687	1.59336	-0.0257864	1.24813	-0.466801
SPCC777.03c	SPCC777.03c	1.45447	-0.221672	0.730653	0.129076	-0.398068	-0.327908
SPBC1685.05	SPBC1685.05	1.45222	-0.0759283	1.62801	0.875262	0.86136	0.660041
SPCC576.17c	SPCC576.17c	1.43796	0.505594	-0.38429	1.5717	-0.275917	0.0640405
SPBC1A4.01	apc10	1.43397	-0.210796	2.27424	0.280671	1.56681	0.116757
SPBC23G7.13c	SPBC23G7.13c	1.42522	0.0814035	0.482351	-0.369093	-0.464044	-0.525294
SPAC167.06c	mug143	1.40468	1.01531	2.69019	-0.324836	2.03631	-0.189467
SPCC663.06c	SPCC663.06c	1.40181	0.906342	0.578958	0.227349	-0.21174	2.10331
SPCC1020.05	SPCC1020.05	1.39411	-0.162382	1.63695	-0.174008	0.472886	-0.240069
SPAC9E9.02	SPAC9E9.02	1.39329	0.135415	1.6568	-0.0272664	0.829986	0.222325
SPBP8B7.27	mug30	1.38829	-0.117472	0.799484	0.245993	1.52768	-0.00136698
SPCC1450.09c	SPCC1450.09c	1.3811	0.134868	1.33534	-0.274469	0.218092	-0.276068
SPCC1620.02	wtf23	1.37952	-0.195876	1.67511	-0.527462	1.93125	-0.45242
SPBPB2B2.18	SPBPB2B2.18	1.37575	0.308374	-0.300122	0.189286	-0.166571	0.105935
SPAC10F6.15	SPAC10F6.15	1.35783	0.402853	2.89992	1.31979	3.92502	-0.818361
SPAC29A4.17c	SPAC29A4.17c	1.35362	1.47411	2.18405	-0.218614	0.702353	0.630144
SPCC1223.13	cbf12	1.35329	-0.224919	2.28388	-0.224506	0.647794	-0.223043
SPBPB2B2.07c	SPBPB2B2.07c	1.35109	0.234243	1.63379	-0.316075	2.26901	-0.237442
SPCP31B10.06	mug190	1.34644	-0.160855	2.33014	-0.43672	1.46179	-0.119293
SPAC23D3.10c	eng2	1.33024	-0.233068	1.861	-0.0840694	1.32203	0.33772
SPCC24B10.14c	xlf1	1.32907	-0.173211	2.73972	0.510408	2.79428	-0.297775
SPBC36.02c	SPBC36.02c	1.31964	-0.218143	0.662439	0.56595	-0.352936	-0.00137293
SPBC18H10.05	SPBC18H10.05	1.31934	0.176293	1.66863	-0.196084	1.06569	-0.236394
SPCC1281.08	wtf11	1.31379	0.44016	2.51275	0.266807	2.7734	0.0167898
SPBC14C8.05c	meu17	1.31284	0.0167933	4.46162	-0.366826	4.11563	0.726355
SPBC28E12.01c	apc13	1.30919	0.0121942	2.53766	-0.581265	2.02697	-0.668528
SPCC191.05c	SPCC191.05c	1.30442	-0.513712	0.0144652	1.24235	-0.557812	-0.336573
SPBPB21E7.02c	SPBPB21E7.02c	1.30294	-0.0735515	-0.197542	-0.147935	0.645062	-0.24007
SPBC36B7.06c	mug20	1.29931	-0.14129	3.32206	0.31366	0.737108	1.02979
SPCC417.02	dad5	1.2961	0.182762	1.60032	1.08849	0.21362	0.189547
SPAC31G5.09c	spk1	1.29078	-0.443594	1.304	0.0797839	-0.557007	-0.666023
SPCC757.13	SPCC757.13	1.28754	0.111138	0.061779	1.17926	-1.19762	0.237866
SPAC186.02c	SPAC186.02c	1.28726	-0.174668	-0.222351	-0.154946	0.239257	-0.208909
SPCC1442.01	ste6	1.27785	0.262869	1.37526	0.208786	2.00346	-0.506112
SPAC26F1.14c	aif1	1.26808	0.127018	2.36309	-0.0573216	1.65847	-0.0132505
SPAC222.15	meu13	1.26721	0.0402036	2.75157	0.146354	0.0989359	-0.108457
SPAC186.06	SPAC186.06	1.26238	-0.138192	-1.21787	-0.0888343	-1.35803	-0.117932
SPAC17A5.04c	mde10	1.2618	0.0999003	2.57312	0.121229	2.02401	0.38603
SPCC576.01c	SPCC576.01c	1.25982	-0.201198	1.49289	0.126854	1.1303	-0.348241
SPAC26A3.03c	rmi1	1.25523	-0.125209	1.42209	-0.480893	0.285664	-0.187213
SPCC4F11.04c	SPCC4F11.04c	1.24568	0.0789828	1.04192	0.341288	1.97994	-0.968411
SPAC2E1P3.02c	amt3	1.24166	0.395623	0.511881	0.770161	0.721505	-0.23582
SPBPB2B2.14c	SPBPB2B2.14c	1.24128	-0.905648	1.60578	-0.760371	2.1375	-0.424022
SPAC16A10.01	SPAC16A10.01	1.23409	-0.298941	1.52915	-0.0906989	0.13997	-0.372019
SPBC725.10	SPBC725.10	1.22717	-1.05724	1.89529	-0.425832	1.15238	-1.44982
SPAC4G9.05	mpf1	1.22667	-0.331459	3.79139	-1.21144	3.83071	-1.98841
SPAC3C7.13c	SPAC3C7.13c	1.22422	0.446701	2.29001	-0.248192	0.923909	-0.317075
SPCC63.13	SPCC63.13	1.22163	0.978405	0.738889	-0.156294	0.402518	-0.284219
SPBC19G7.04	SPBC19G7.04	1.22081	-0.236092	0.754917	-0.249071	0.915866	-0.216222
SPAC4G9.07	mug133	1.21976	-0.209451	1.86484	0.736631	2.97271	-0.48887
SPAC15F9.01c	SPAC15F9.01c	1.21856	0.783722	1.01959	0.0875355	2.12064	0.28332
SPCC162.04c	wtf13	1.21357	-0.635192	2.36354	0.0869263	2.08512	1.16076
SPAC1952.12c	csn71	1.21274	-0.198048	1.77521	-0.129612	0.782865	-0.223046
SPBC14C8.11c	SPBC14C8.11c	1.19107	0.808251	1.22524	0.37925	0.453745	0.109774
SPAC1F7.06	SPAC1F7.06	1.18814	-0.2691	-0.0497139	0.781113	0.453413	0.412665
SPAC1952.15c	rec24	1.17771	-0.577944	2.0742	-0.392745	0.50988	-0.495806
SPAC630.04c	SPAC630.04c	1.17504	0.177062	1.92599	-0.150652	0.948737	-0.113092
SPAC186.04c	SPAC186.04c	1.17482	-0.092638	-0.275498	-0.12653	-0.424038	-0.146663
SPCC1795.06	map2	1.17372	-0.231989	1.96417	-0.248327	0.453418	-0.263332
SPBC106.02c	srx1	1.1647	-0.327293	-0.115164	0.0751865	0.502409	0.00977121
SPAC14C4.01c	SPAC14C4.01c	1.15846	-0.521676	2.26871	-0.924774	1.76704	-0.74946
SPCC1393.07c	mug4	1.15826	-0.312531	3.86474	-0.267056	2.60292	-0.312737
SPBC32H8.09	SPBC32H8.09	1.15457	-0.162062	-0.060502	0.248765	0.490383	-0.0713642
SPCC1020.13c	SPCC1020.13c	1.15391	0.864463	1.15273	-0.171395	0.871124	-0.163938
SPCC1450.08c	wtf16	1.1427	-0.0759205	1.72749	-0.0936245	2.40782	-0.320783
SPBC947.05c	SPBC947.05c	1.13863	-0.0204516	-0.268977	1.40074	-0.398212	0.568928
SPCC16A11.01	SPCC16A11.01	1.13549	-0.12851	1.09169	-0.129746	0.360976	-0.145669
SPAC977.17	SPAC977.17	1.13242	-0.147158	1.79645	-0.147564	-0.0087748	-0.240595
SPAC19B12.08	SPAC19B12.08	1.12908	0.131964	1.82944	-0.104977	0.8993	-0.0601101
SPCC1494.11c	Tf2-13-pseudo	1.11926	-1.42931	-0.310915	-1.59736	-1.51858	-1.45406
SPCC306.10	wtf8	1.10955	-0.26828	1.50715	-0.391413	1.53896	-0.506321
SPCC757.11c	SPCC757.11c	1.10099	-0.147084	0.884547	-0.13182	-0.7004	-0.20985
SPAC26F1.04c	etr1	1.09952	0.0715459	1.65623	-0.0259909	0.769327	-0.0738363
SPCC576.16c	wtf22	1.09921	-0.280314	2.05615	-0.316771	1.917	-0.203605
SPAC13G6.08	SPAC13G6.08	1.09777	0.315709	3.36272	-0.248538	3.65016	-0.828254
SPCC1235.12c	mug146	1.09304	0.410596	0.79494	0.0439101	3.34714	-0.0371798
SPCC191.09c	gst1	1.09178	-0.0568598	0.131205	0.0149875	-0.400608	-0.234298
SPBC19F8.01c	spn7	1.06937	0.123488	2.67302	-0.283449	2.18468	0.378269
SPAC212.04c	SPAC212.04c	1.06755	-0.12798	0.9378	-0.0786462	1.7107	-0.0355505
SPAC8F11.05c	mug130	1.05882	0.0375012	3.52891	-1.23176	3.24578	-1.30448
SPCC285.06c	wtf17	1.05802	-0.11116	0.817573	-0.129143	1.45673	-0.104949
SPCC1322.07c	mug150	1.05396	0.123062	-0.131828	-0.141806	1.38124	-0.159773
SPAC18G6.09c	SPAC18G6.09c	1.05296	-0.182969	1.24069	-0.127864	1.17834	-0.165852
SPCC191.06	SPCC191.06	1.04908	0.446023	0.193055	-0.155	1.25312	-0.204416
SPCC16C4.17	mug123	1.03956	1.22799	2.72145	-0.355095	1.50736	-0.126506
SPAC22F8.05	SPAC22F8.05	1.03933	-0.14742	2.01439	-0.0398153	1.34651	0.167588
SPBC29A3.08	pof4	1.03856	-0.22923	0.921583	-0.210413	-0.084621	0.00821487
SPAC343.12	rds1	1.03737	0.554361	1.60297	-1.11378	-0.0416928	1.56643
SPAC977.05c	SPAC977.05c	1.03269	0.123113	-0.248096	0.371003	-0.226243	0.0818146
SPBC146.11c	mug97	1.03144	0.195994	3.40667	1.16442	4.10482	-1.22085
SPAC25H1.09	mde5	1.02476	0.119284	4.30828	-1.93103	4.03863	-1.81149
SPCPB1C11.02	SPCPB1C11.02	1.02335	-0.197025	-0.489789	-0.0605874	-0.831269	-0.280501
SPAC212.06c	SPAC212.06c	1.02328	-0.294441	-0.320478	-0.513411	-0.552063	-0.544528
SPAC3C7.05c	mug191	1.02149	0.0556098	2.14141	-0.0118012	1.1242	-0.0846617
SPBC21D10.08c	SPBC21D10.08c	1.01867	-0.349895	4.30341	-1.69874	3.74964	-2.03113
SPCC594.04c	SPCC594.04c	1.01151	0.13778	-0.0337535	-0.0999991	0.222517	-0.200127
SPAC2F3.05c	SPAC2F3.05c	1.00886	0.390523	1.02864	0.127965	-0.650438	-0.156381
SPBC14C8.01c	cut2	1.00651	-0.19585	1.75083	-0.131123	1.29599	-0.148729
SPBC1773.05c	tms1	1.00052	0.446125	2.51208	-0.158097	0.688703	-0.75091
